# Supplementary material for: Integrated analysis of two-lncRNA signature as a potential prognostic biomarker in cervical cancer: a study based on public database
Source: PeerJ. 2019 Apr 22;7:e6761. doi: 10.7717/peerj.6761 (PMC6482937; doi:10.7717/peerj.6761)
Supplement: Supplemental Information 1 [file peerj-07-6761-s001.txt]

GeneID	lncRNA	TCGA-FU-A3EO-11	TCGA-HM-A3JJ-11	TCGA-MY-A5BF-11	TCGA-2W-A8YY-01	TCGA-4J-AA1J-01	TCGA-BI-A0VS-01	TCGA-BI-A20A-01	TCGA-C5-A0TN-01	TCGA-C5-A1BE-01	TCGA-C5-A1BF-01	TCGA-C5-A1BK-01	TCGA-C5-A1BL-01	TCGA-C5-A1BM-01	TCGA-C5-A1BN-01	TCGA-C5-A1M5-01	TCGA-C5-A1M7-01	TCGA-C5-A1M8-01	TCGA-C5-A1M9-01	TCGA-C5-A1ME-01	TCGA-C5-A1MF-01	TCGA-C5-A1MI-01	TCGA-C5-A1MJ-01	TCGA-C5-A1ML-01	TCGA-C5-A1MP-01	TCGA-C5-A2LS-01	TCGA-C5-A2LT-01	TCGA-C5-A2LV-01	TCGA-C5-A2LX-01	TCGA-C5-A2LY-01	TCGA-C5-A2M1-01	TCGA-C5-A2M2-01	TCGA-C5-A3HE-01	TCGA-C5-A3HF-01	TCGA-C5-A3HL-01	TCGA-C5-A7CG-01	TCGA-C5-A7CM-01	TCGA-C5-A7CO-01	TCGA-C5-A7UC-01	TCGA-C5-A7UE-01	TCGA-C5-A7UI-01	TCGA-C5-A7X8-01	TCGA-C5-A7XC-01	TCGA-C5-A8XH-01	TCGA-C5-A8XI-01	TCGA-C5-A8YQ-01	TCGA-C5-A8YR-01	TCGA-C5-A8YT-01	TCGA-C5-A902-01
172	AFG3L1P	242.7562	215.5116	157.3681	250.7153	546.7749	389.6305	216.4309	163.7108	363.9053	249.7185	341.9389	347.3162	302.5502	155.491	358.5266	454.1943	504.2301	374.3806	213.969	161.7646	385.721	429.4952	261.3819	332.6186	251.1648	133.4268	138.7156	182.0541	375.0686	130.6183	134.7446	568.0204	326.326	255.1967	443.507	399.4885	331.7557	315.1171	569.0516	449.6883	659.7938	470.0855	320.4164	457.958	532.6829	533.1247	312.6436	291.2309
245	ALOX12P2	0.0	0.33	6.0315	33.2618	62.7937	51.3306	20.8488	48.6171	48.5207	4.6576	87.8415	18.4935	82.6893	33.6484	78.2363	74.5033	73.04	0.2478	0.0	26.7134	4.0057	0.0	204.0707	34.4563	6.3532	24.8152	0.0	11.1235	16.4745	0.422	0.0	1.5147	8.0854	61.4007	113.3529	115.0895	0.0	41.3667	53.2446	83.1107	33.6408	9.4967	106.8055	130.2553	10.7317	236.3067	3.8694	1.2068
303	ANXA2P1	18.0212	75.5776	65.7985	96.2089	159.3336	331.0654	91.9997	180.0819	126.3314	100.3173	305.9454	204.7812	786.7079	151.949	196.2712	152.3179	180.4851	289.891	215.0776	133.5671	93.5438	66.1576	131.7622	114.8545	55.0614	227.2932	335.4128	65.2577	73.0368	188.2254	80.9812	53.7726	175.6145	190.2782	55.7594	245.0128	121.2531	289.9726	124.2374	130.6026	140.5317	104.9383	275.6892	160.6607	93.6585	169.0141	55.3317	114.642
304	ANXA2P2	1351.9435	5271.9472	5234.27	5351.9313	9964.9722	11395.4009	6738.8103	18519.6577	8972.1893	5960.2833	10222.1746	7776.2742	23199.3818	15207.6548	6324.8985	9922.1854	12130.8517	17417.9881	7972.2838	4628.8412	7854.147	4923.9783	10769.684	12383.1499	6188.903	14083.9043	21280.0	4090.4709	4761.1203	9280.4389	5433.4677	4846.3505	12046.5718	16076.4311	3106.0161	11198.4655	6085.6435	16606.712	5642.2629	7544.5236	7591.9696	6700.8547	15520.3393	9285.2853	4498.5366	9907.6682	3576.0545	6907.0796
305	ANXA2P3	2.1201	9.571	11.5147	3.2189	4.2717	88.5367	7.6115	30.2617	10.0592	6.449	112.2657	55.9314	245.3632	15.9387	75.5151	14.0728	21.4326	16.8484	99.7783	92.0129	4.2413	2.9109	3.7493	6.8913	6.3532	16.1838	44.0367	12.2358	8.7864	19.6244	5.3763	9.8457	13.5834	19.5075	3.6684	17.3913	7.2121	21.0889	15.5297	20.0356	10.3093	5.2232	14.2664	11.6366	5.8537	12.5196	3.8694	6.436
342	APOC1P1	0.0	0.33	0.0	0.0	0.0	0.689	0.0	0.0	0.0	1.0748	0.857	0.4511	1.932	0.0	0.3402	0.0	0.282	0.0	0.5543	0.0	0.7069	0.2646	0.0	0.0	0.0	0.0	0.0	1.4831	0.0	0.8441	0.0	0.0	0.3234	0.0	1.1005	0.5115	0.0	0.0	0.0	0.0	0.0	0.0	0.0	0.3754	0.0	3.6515	0.0	0.0
606	NBEAP1	2.8269	1.3201	2.1933	0.3577	2.1358	1.0335	0.6619	2.9766	0.0	2.1497	3.8565	1.8042	0.7728	0.3542	0.0	1.6556	0.0	0.2478	0.0	2.2261	0.7069	1.3232	5.8918	2.7565	0.0	0.0	5.1376	0.0	2.7457	1.4771	0.0	0.0	2.9107	1.2792	3.3015	0.5115	13.0719	5.6778	1.6639	5.1944	3.7982	5.2232	3.4702	1.1261	0.9756	3.6515	1.1608	4.0225
618	BCYRN1	0.0	0.0	0.0	0.0	0.0	0.0	0.0	0.0	0.0	0.0	0.0	0.0	0.0	0.0	0.0	0.0	0.0	0.0	0.0	0.742	0.0	0.0	0.0	0.0	0.0	0.0	0.0	0.0	0.0	0.0	0.0	0.0	0.0	0.0	0.0	0.0	0.0	0.0	0.0	0.0	0.0	0.0	0.0	0.0	0.0	0.0	0.0	0.0
690	BTF3P11	0.0	0.33	1.0966	0.0	0.0	0.689	0.0	0.0	0.2959	0.0	0.4285	0.0	0.7728	0.0	1.3606	0.0	0.0	0.0	0.5543	0.0	0.0	0.0	0.0	0.0	0.0	0.0	0.367	0.0	0.5491	0.422	0.336	0.0	0.0	0.3198	0.0	0.0	0.4508	0.0	0.5546	0.7421	0.0	0.0	0.3856	0.0	0.4878	0.0	0.0	0.4023
711	ERC2-IT1	0.0	0.0	0.0	0.3577	0.0	0.0	0.3309	0.0	0.0	0.0	0.0	0.0	0.0	0.0	0.0	0.0	0.0	0.0	0.0	0.0	0.0	0.0	0.0	0.0	0.0	0.0	0.0	0.7416	0.0	0.0	0.0	0.3787	0.0	0.0	0.0	0.0	0.0	0.0	0.0	0.0	0.0	0.0	0.0	0.0	0.0	0.0	0.0	0.0
750	GAS8-AS1	1.4134	2.3102	0.0	6.4378	2.563	0.0	0.9928	0.9922	5.0296	1.0748	1.2855	6.3148	2.3184	0.3542	2.0409	0.2759	0.846	0.7433	1.1086	0.742	3.0631	2.6463	1.6069	1.8377	2.9648	0.0	0.0	1.1123	0.0	1.2661	0.336	1.8934	2.2639	1.599	0.3668	4.6036	3.606	2.0278	2.7732	2.2262	1.6278	9.4967	0.3856	4.1291	9.7561	7.8247	3.0955	2.0113
1057	CELP	0.0	0.0	0.0	0.0	0.0	0.0	176.7188	0.0	0.0	0.0	0.0	9.9233	10.0464	0.3542	0.6803	0.0	0.282	0.0	0.0	0.0	0.0	0.0	1.6069	0.0	0.4235	0.0	0.0	0.0	0.0	0.0	0.0	0.0	0.6468	0.0	165.8107	5.1151	0.4508	0.0	0.5546	0.0	0.0	1.8993	0.0	0.0	0.0	0.0	0.0	57.5221
1197	CLK2P1	21.2014	11.5512	8.7731	16.0944	14.0965	33.4166	13.5683	15.875	14.497	12.1814	47.5629	30.6721	40.1855	20.5432	57.8269	18.4879	17.2025	11.3974	17.7384	17.8089	22.6202	20.9058	18.7467	29.8622	29.2249	6.1139	15.7798	10.0111	13.7287	12.8719	20.4973	28.7797	21.022	16.9492	14.6735	13.2992	16.6779	8.9222	13.3111	20.7777	23.3315	15.6695	18.5078	21.3964	20.4878	17.736	10.0603	26.1464
1556	CYP2B7P	6.7138	62.0462	101.9877	1.4306	448.9534	2.067	144.2873	1.4883	3.5503	20.0635	9.4269	14.885	0.7728	0.0	12.2457	0.5519	22.2786	4.9554	777.1619	2.9682	2.8275	103.4705	24.6385	15.1608	2282.5074	19.7803	1.4679	1.1123	0.0	289.9346	137.7688	0.3787	152.3286	0.6396	0.0	26.5985	10.8181	11.3556	4.437	0.7421	31.4704	48.433	4.2414	567.5676	19.5122	0.5216	11.995	0.0
1564	CYP2D7	6.7138	4.2904	4.3866	60.0858	25.6301	43.4071	42.0286	8.9297	36.6864	2.1497	36.4221	18.9445	22.0247	12.0426	28.5733	23.7307	34.405	13.1318	46.5632	12.6147	17.2008	30.4325	15.5329	15.6202	38.1194	24.096	16.8807	59.696	43.9319	20.4685	128.3602	7.1949	28.4605	23.3451	43.6537	30.6905	71.2193	50.6945	119.8003	67.5275	80.3039	11.396	50.8965	26.2763	174.1463	32.8638	24.7638	28.1577
1587	ADAM3A	0.0	0.0	0.0	0.0	0.0	0.0	0.0	0.0	0.0	0.0	0.0	0.0	0.0	0.0	0.0	0.0	0.0	0.0	0.0	0.0	0.0	0.0	0.0	0.0	0.0	0.0	0.0	0.0	0.0	0.0	0.0	0.0	0.0	0.0	0.0	0.0	0.0	0.0	0.0	0.0	0.0	0.0	0.0	0.0	0.0	0.0	0.0	0.0
2282	FKBP1AP1	28.2686	26.7327	2.1933	17.525	17.0867	7.579	16.8776	2.4805	30.4734	5.3741	1.714	5.8638	2.7048	10.98	32.9953	0.8278	0.846	0.9911	5.5432	0.742	10.6032	24.8753	12.3192	22.0521	11.4358	1.0789	19.8165	1.1123	13.7287	35.0285	9.0726	1.5147	33.6352	2.2386	44.7542	38.8747	4.5076	2.4333	13.3111	11.1309	13.0222	14.245	28.5329	1.8769	24.3902	41.7319	33.2764	13.6766
2310	FOXO3B	1169.9647	755.1155	1408.6361	414.5207	418.1974	982.5166	378.5886	562.0737	567.1598	397.3283	474.7724	345.963	346.2133	538.7284	536.4292	794.426	221.6582	883.3003	362.5277	383.6343	876.7554	749.698	567.2201	447.0136	608.6404	521.1199	346.422	523.9155	332.235	507.702	569.8925	382.4671	416.5589	534.378	500.0	478.2609	273.6083	650.9176	521.9079	235.233	594.14	430.6743	508.1936	501.5015	255.6098	233.1768	639.9907	489.9437
2498	FTH1P3	264.6643	284.4884	427.1419	659.8712	451.5164	650.7622	739.6376	769.9367	225.1479	466.8339	221.9604	162.8327	291.3447	228.1007	242.1925	135.7616	108.291	613.7265	1661.3082	721.2622	215.1272	337.4038	176.7542	251.761	210.0805	676.4849	929.1743	431.9614	454.6952	567.4193	204.3011	352.93	216.6882	109.37	163.9765	547.8261	288.4832	344.7227	215.7515	212.9712	354.3136	276.8281	400.6169	242.1171	225.3659	351.591	236.0304	235.72
2630	GBAP1	419.0813	325.0825	535.1611	460.6581	199.9146	360.0034	349.4664	484.6831	428.9941	559.2692	812.4264	387.0095	566.0742	205.4323	394.9235	592.7152	616.4693	409.8117	1057.6497	1898.8786	465.3629	309.6176	574.7188	647.7792	790.7666	340.9397	536.1468	732.2951	1442.0648	264.4018	418.0108	320.3635	449.2238	377.6783	377.1093	372.89	205.0935	267.2615	667.2213	1885.5744	986.4352	518.0437	748.0239	833.7087	315.6098	633.2812	334.312	1017.6991
2679	GGT3P	2.4735	2.6403	47.7039	46.8526	6.4075	9.646	11.5827	3.4727	2.071	2.5079	6.8559	4.0595	5.796	3.8961	2.3811	2.7594	12.4083	0.7433	52.1064	14.8408	3.5344	13.2315	3.2137	7.8101	8.0474	1.7982	5.1376	15.2021	17.5728	8.6516	5.7124	6.4376	37.1928	0.3198	4.4021	46.5473	29.7498	4.0556	7.2102	10.3888	175.2577	26.1159	5.0125	7.5075	43.9024	4.1732	30.5679	8.8496
2681	GGTA1P	192.9329	265.3465	370.1165	85.4793	35.0278	45.1296	77.7695	12.4023	18.3432	49.8004	87.413	59.0889	163.8331	4.9587	72.1135	19.5916	148.0541	8.4242	30.4878	99.4333	44.7691	61.1296	38.0289	868.2998	8.0474	30.9291	66.422	108.2684	317.9572	103.8194	4.7043	29.5371	38.163	21.1065	202.4945	2.5575	64.0072	0.8111	14.4204	651.5286	100.9224	55.0807	69.0187	15.015	39.0244	52.6865	161.352	49.8793
2713	GK3P	6.7138	6.2706	3.2899	9.6567	5.9804	4.823	23.1654	5.457	29.8817	36.9025	16.2828	84.3482	28.9799	1.4168	54.4253	36.6998	9.0243	5.2032	14.9667	2.2261	20.9708	50.2798	20.8891	12.8637	45.3198	11.5085	8.8073	6.6741	4.9423	16.2482	33.2661	16.2833	14.8771	31.6597	19.4424	89.0026	23.4393	1.6222	32.1686	8.9047	13.5648	16.1443	11.953	16.5165	14.6341	76.1607	10.0603	11.2631
2970	GTF2IP1	6508.1272	4663.3663	3633.1734	5585.8369	4457.4968	4903.6259	5904.5255	1664.3929	7787.574	3598.5264	4066.4167	4064.9526	4608.1917	1173.0891	6266.3914	4264.6247	5151.1562	6679.8811	6477.2727	7357.3198	4676.4844	4199.6848	3748.2592	4920.8251	5443.4562	3742.7847	2665.3211	4255.8398	7652.9379	5031.0192	3587.3656	5406.7973	4376.7788	4552.6063	6479.8239	1785.1662	5341.4469	5103.9238	5011.0926	6532.3538	4027.6723	5157.17	4366.6859	4987.988	7328.7805	3521.6484	7214.0187	3390.9895
2974	GUCY1B2	0.3534	0.33	0.0	0.0	84.1521	18.603	57.5825	0.4961	0.5917	25.7959	18.4253	25.2594	4.2504	0.7084	68.0316	0.8278	139.3119	30.4757	78.714	37.844	83.6475	50.2798	24.6385	7.3507	72.0034	0.3596	0.7339	40.4153	46.1285	5.9084	15.457	0.0	64.0362	3.198	14.3067	112.532	13.5227	2.0278	18.8575	50.4601	104.7206	4.2735	19.6645	21.3964	110.7317	22.9525	30.9548	8.8496
3044	HBBP1	0.0	0.0	0.0	0.0	0.0	0.0	0.0	0.0	0.0	0.3583	0.0	0.0	0.0	0.0	0.0	0.0	0.0	0.0	0.0	0.0	0.0	0.0	0.0	0.0	0.0	0.0	0.0	0.0	0.0	0.0	0.672	0.0	0.0	1.2792	0.0	0.0	0.0	0.0	0.0	0.0	2.1704	0.0	0.0	0.0	0.0	0.0	0.3869	0.0
3116	HLA-DPB2	1.0601	2.3102	1.645	5.0072	4.6988	9.646	31.1078	1.4883	2.9586	1.7914	38.5645	2.7064	26.6615	0.7084	16.3276	3.3113	1.128	2.2299	7.2062	3.7102	2.8275	23.5521	1.6069	51.4548	8.8945	3.5964	4.7706	8.528	21.966	6.5415	15.793	3.7868	5.4981	1.599	12.1056	0.0	2.2538	0.0	2.2185	8.9047	1.6278	9.9715	7.326	1.8769	9.2683	5.7381	1.1608	28.9622
3128	HLA-DRB6	291.9117	141.4224	458.6868	116.9063	39.0645	153.2581	1322.0584	19.7743	96.1953	843.067	1341.0348	440.1804	883.9992	17.8974	1432.4871	832.3979	69.3514	279.1749	1.7184	200.3135	374.8563	658.6651	218.2003	1219.3089	612.1177	204.2582	687.3211	1189.2733	4471.3125	1991.1205	453.4913	166.5247	643.1113	336.284	712.9567	30.2711	298.481	21.4985	234.0044	2184.8323	149.7124	490.0332	1005.4945	133.0143	153.7366	0.6468	205.834	2230.7643
3136	HLA-H	1956.5371	2522.7723	1736.5319	917.7396	3074.7544	1111.3599	5732.4398	7034.6025	5565.3846	3012.7448	12138.8324	2150.654	7373.6476	3082.5466	5173.8037	8213.8521	1987.3096	5275.7681	3054.3237	9104.0803	3120.6409	2732.5738	7942.1532	3007.809	1224.9047	1745.6978	5756.3303	2358.9173	9904.4481	3798.9027	2669.0188	4798.2581	3808.5382	3352.4145	4644.5341	2234.7826	782.06	2010.3417	3122.5735	19225.2894	2132.3928	2540.8357	13692.3077	6423.048	1112.1951	1626.4997	1493.5696	4636.7659
3137	HLA-J	27.9435	3.1551	43.8657	3.2189	5.2841	6.201	31.5579	32.0625	33.2189	6.7535	17.2941	7.0095	12.4575	2.1252	31.8898	5.6126	4.749	15.3394	116.7018	8.6077	2.6861	16.0048	45.2384	5.6371	80.6734	3.1541	3.7284	9.1435	13.1796	11.5425	80.3327	2.0562	14.2755	6.7509	25.0257	30.1125	3.313	0.8111	10.538	12.7412	73.8795	16.5812	91.3823	31.8168	3.1561	5.5503	4.2756	36.5326
3139	HLA-L	18.0212	48.1848	44.414	31.1159	14.9509	31.3496	54.6041	99.2187	51.4793	28.6621	60.8463	62.6973	42.1175	37.5445	72.4537	26.766	34.969	41.8731	36.031	48.9746	38.8784	70.6563	279.0573	66.1562	13.5536	16.1838	61.6514	34.112	88.9621	96.8559	47.379	72.3279	17.141	16.6294	44.0205	18.9258	43.7232	22.7111	24.9584	65.3013	34.1834	33.2384	75.188	20.6456	30.2439	30.7773	61.1358	84.0708
3262	HPVC1	0.3534	0.0	0.0	0.0	0.0	0.0	0.0	0.0	0.0	0.0	0.4285	0.0	0.0	0.0	0.0	0.0	0.0	0.0	0.0	3.7102	0.0	0.0	0.0	0.0	0.0	0.0	0.0	0.0	0.0	0.0	0.0	0.0	0.0	0.0	0.3668	0.0	0.0	0.0	0.0	0.0	0.0	0.0	0.0	0.0	0.0	0.0	0.0	0.0
3311	HSPA7	32.8622	75.5776	73.475	80.4721	64.5023	66.8332	116.8197	49.6093	125.4438	94.9432	101.1248	165.088	170.0155	160.0955	88.1009	135.7616	38.0711	68.3845	26.6075	117.2422	54.901	135.2261	110.3374	175.0382	28.8014	204.2761	31.9266	86.7631	433.2784	50.4326	20.4973	151.0934	183.3765	33.5785	158.1071	52.1739	115.844	8.1111	136.4393	419.2639	95.4965	202.2792	293.8115	27.7778	108.2927	298.9045	51.4624	102.5744
3580	CXCR2P1	0.3534	1.9802	3.2899	7.8684	3.8445	55.1201	202.2007	26.789	58.5799	5.7324	267.3808	133.5138	219.4745	0.3542	68.7119	11.3135	12.1263	3.221	0.5543	30.4236	27.0971	8.2035	35.8864	21.5926	2.1177	38.122	59.8165	114.5717	177.9242	210.1709	3.3602	10.2244	21.6688	2.8782	439.8386	0.5115	43.2725	0.8111	5.5463	57.1386	3.2556	12.3457	59.3792	39.4144	9.2683	28.6907	3.0955	26.1464
3653	IPW	1178.9187	616.3333	314.0781	430.1967	36.5186	295.3096	73.881	203.6264	74.0799	199.5061	36.3149	204.664	219.8918	8.869	104.1632	35.7533	8.4518	3.6918	36.031	34.1338	382.8935	432.4696	29.7001	154.1623	17.3655	24.0744	239.2624	70.3671	15.3542	246.3959	2.3858	29.9082	136.8564	134.0422	494.193	378.2609	193.6669	16.1655	60.9983	100.1781	383.5757	190.1662	40.1234	192.0495	14.4146	67.35	613.1838	16.4924
4213	MEIS3P1	713.4276	613.2013	406.854	18.9557	59.3763	47.8856	66.1868	222.2498	19.8225	287.6958	24.8527	19.3956	73.0294	54.5458	18.7087	146.5232	16.0745	213.8256	441.2417	219.6436	441.0933	343.7549	294.5903	97.856	510.8005	140.9793	22.0183	27.4379	143.3278	220.0886	11.0887	160.9391	272.9625	150.3038	50.2568	323.7852	21.1855	61.6445	15.5297	35.6189	203.4726	133.9031	144.5922	26.6517	18.0488	507.0423	528.1665	187.0475
4500	MT1L	37.1025	27.0627	79.5065	168.0973	61.5122	2.067	4.3021	477.2417	32.5444	147.6098	31.2801	10.8254	1.1592	270.2497	31.6347	13.245	12.1263	123.6373	17.7384	164.7327	0.9425	8.2035	5.8918	11.026	6.3532	219.7407	7.7064	18.9099	46.6776	35.2395	3.0242	25.3716	6.7917	1.2792	15.0404	21.9949	0.4508	600.6286	37.1603	172.1579	41.2371	26.5907	7.7116	15.7658	5.8537	6.7814	23.603	18.5036
4888	NPY6R	1.4134	4.6205	2.1933	0.0	0.4272	0.689	2.6475	0.0	0.0	0.3583	0.857	0.0	0.3864	0.3542	0.6803	0.5519	0.846	0.0	0.0	0.0	0.2356	1.3232	0.0	0.0	1.6942	0.7193	0.0	0.3708	1.0983	0.211	0.0	0.3787	0.0	0.3198	1.1005	0.0	4.9583	0.0	0.0	4.4524	1.0852	0.4748	0.0	1.1261	2.439	0.0	1.5477	1.2068
5301	PIN1P1	1.4134	0.9901	2.1933	1.073	0.4272	4.134	0.0	0.4961	1.1834	0.0	5.1419	4.5106	3.0912	0.0	4.4221	0.2759	2.8201	0.4955	8.8692	17.8089	0.7069	0.2646	1.0712	0.4594	0.4235	0.3596	0.7339	2.2247	0.5491	0.422	0.0	0.3787	0.6468	0.6396	0.3668	1.5345	0.9015	0.0	0.5546	2.2262	1.6278	1.4245	0.0	0.0	0.9756	0.0	0.0	0.8045
5369	PMCHL1	0.0	0.0	0.0	0.0	0.0	0.0	0.3309	0.4961	0.2959	0.0	0.0	0.0	0.0	0.3542	0.0	0.0	1.128	0.9911	0.0	0.0	0.0	0.0	0.0	0.0	0.0	0.0	0.0	0.0	0.5491	0.0	0.0	0.3787	0.0	0.0	0.0	0.0	0.0	0.4056	0.0	0.0	0.0	0.0	0.0	0.0	0.0	0.0	0.0	0.0
5370	PMCHL2	0.0	0.0	0.0	0.3577	0.0	0.0	1.3237	0.0	0.0	0.0	0.0	0.0	0.0	0.0	1.3606	0.0	2.5381	4.2121	0.0	0.0	0.0	0.2646	0.0	0.0	0.4235	0.0	0.0	0.0	0.0	0.0	0.0	0.0	0.0	0.0	0.7337	2.5575	0.0	0.0	0.0	0.0	0.0	0.0	0.3856	0.3754	0.4878	0.0	0.0	0.0
5379	PMS2P1	205.9788	174.4257	146.7416	328.4442	229.8718	310.068	235.2776	111.0902	229.8077	254.4084	247.6186	306.1615	190.3787	108.4045	171.8785	174.4647	432.1263	226.4247	316.48	681.6893	187.9336	182.2933	182.5978	254.5818	202.7065	249.3895	171.9266	270.2595	298.7699	274.7288	212.8058	232.8543	208.6675	162.1554	196.2472	351.5396	445.391	349.1798	130.7709	724.9035	194.2811	192.7588	316.4835	159.6396	418.7805	244.8931	250.3857	121.5688
5380	PMS2P2	62.5442	57.1749	19.1912	44.9142	46.9885	32.5553	66.0743	18.9557	86.7189	66.6143	49.7054	54.2174	44.0495	14.8761	99.6663	47.9829	35.9898	46.0109	114.1907	103.8855	24.2696	28.8447	47.6701	60.1837	55.0614	35.2448	54.6789	102.7475	64.1955	56.5879	38.1989	31.0518	32.9884	94.6594	56.1262	13.2992	120.4462	48.6667	72.1021	130.1499	82.4742	47.4834	50.3991	36.723	200.2634	55.8164	48.3669	16.4924
5382	PMS2P4	66.7845	33.0033	26.3194	28.97	36.3093	29.9716	19.5251	10.418	31.0651	19.3469	23.1387	36.9869	7.728	104.4871	29.9339	12.6932	36.661	16.3528	39.357	17.8089	16.4939	10.056	16.0686	26.1868	19.0597	23.7363	22.0183	32.2581	21.966	14.138	21.8414	5.3015	19.4049	23.6649	22.3771	13.8107	37.8634	29.6056	11.6473	43.0395	23.3315	31.8139	29.304	17.2673	56.0976	16.1711	33.2764	12.4698
5383	PMS2P5	60.0707	34.3234	53.1871	77.9685	57.6677	71.6562	42.6905	24.3086	105.9172	146.8933	59.1323	59.0889	44.0495	19.4806	87.7608	47.7373	70.502	33.2012	90.3548	59.3631	45.2403	38.1068	35.3508	44.5635	40.6607	39.5605	63.8532	119.3919	70.8402	45.5792	58.8038	47.335	64.3596	75.1519	80.7043	33.2481	83.8404	56.3723	32.1686	164.7373	137.2762	76.4482	35.4733	52.5526	130.2439	64.1628	75.8393	24.1352
5387	PMS2P3	55.477	29.3729	10.9664	72.9614	63.2208	40.9956	52.2876	9.4258	42.8994	16.839	31.2801	33.3784	15.456	28.3355	64.63	32.0088	61.7597	54.2616	93.1264	94.981	50.8954	80.9769	79.2716	20.6738	33.4604	45.6744	24.2202	46.3478	43.9319	44.1021	33.2661	47.335	40.1035	28.4618	46.5884	26.5985	111.3365	63.2668	18.3028	84.5948	47.2056	59.8291	26.9906	35.2853	125.3659	72.5091	61.1358	28.1577
5616	PRKY	0.3534	0.33	0.0	1.7883	1.2815	5.1675	5.2949	0.0	32.5444	1.0748	3.8565	8.5701	25.1159	0.0	8.504	3.5872	3.3841	6.9376	0.0	0.0	4.0057	2.3817	5.8918	22.9709	0.8471	0.0	0.0	1.1123	4.9423	3.1652	0.672	9.467	0.9702	2.8782	2.5679	1.023	10.8181	0.8111	3.3278	2.9682	0.5426	5.698	0.7712	2.6276	1.9512	1.0433	3.8694	2.4135
5820	PVT1	66.0777	43.8944	40.0274	70.1001	73.4729	123.3313	116.1579	125.0155	125.7396	96.7346	151.2587	107.8033	217.1561	94.5697	198.6523	80.8499	164.4106	1731.1695	93.1264	310.9145	80.1131	80.183	91.0552	381.3169	93.1809	175.8645	234.8624	124.9537	131.7957	364.8449	63.8441	89.7472	98.6417	49.2485	122.5238	36.3171	164.5256	201.5614	164.1708	444.4939	84.6446	82.6211	144.9778	135.5105	120.0	83.4637	47.98	233.7088
5969	REG1CP	0.0	0.0	0.0	0.0	0.0	0.0	0.0	0.0	0.0	0.0	0.0	0.0	0.0	0.0	0.0	0.2759	0.0	0.0	0.0	1.4841	0.0	0.0	0.0	0.0	0.0	0.0	0.0	0.0	0.0	0.0	0.0	0.0	0.0	0.0	0.0	0.0	0.0	0.0	0.0	0.0	0.0	0.0	0.0	0.0	0.0	0.0	0.0	0.0
6023	RMRP	4.947	4.9505	20.2879	7.1531	6.8347	11.3685	25.151	78.8788	28.1065	5.3741	18.8538	4.9617	10.0464	152.3032	20.4095	10.4857	11.2803	18.5828	14.9667	223.3538	6.1263	13.4962	21.4247	64.3185	22.4481	7.1928	52.1101	12.2358	9.3355	3.7983	3.6962	46.9564	2.5873	6.0761	3.6684	61.3811	18.481	29.6056	7.7648	17.0674	12.4797	6.6477	2.6991	20.6456	412.1951	60.5112	116.0805	35.8005
6043	SNORA63	0.7067	0.0	0.0	1.4306	0.0	1.7225	0.9928	0.0	7.1006	2.1497	1.2855	0.4511	1.1592	0.0	1.0205	3.0353	2.2561	0.9911	4.9889	10.3886	0.2356	0.5293	1.6069	0.0	0.0	1.7982	0.0	0.3708	0.5491	0.211	1.0081	2.6508	1.2937	0.0	0.3668	1.5345	0.4508	0.4056	2.7732	0.0	1.6278	0.4748	2.6991	0.7508	17.0732	0.5216	2.7085	1.609
6044	SNORA62	0.0	0.0	0.0	0.0	0.4272	0.0	0.0	0.0	0.0	0.0	0.857	0.0	0.3864	0.7084	0.0	0.0	0.0	1.2389	0.0	0.0	0.0	0.2646	0.5356	0.4594	0.0	0.0	0.0	0.7416	0.0	0.211	0.0	0.3787	0.0	0.0	0.0	0.5115	0.4508	0.4056	0.5546	0.0	0.0	0.0	0.0	0.3754	0.4878	0.0	1.1608	0.0
6079	SNORD15A	0.0	0.0	0.0	0.0	0.0	0.0	0.0	0.0	0.0	0.0	0.857	0.0	0.3864	0.0	0.3402	0.0	0.282	0.4955	0.0	0.742	0.0	0.0	0.0	0.0	0.0	0.0	0.0	0.3708	0.0	0.0	0.0	0.0	0.0	0.0	0.0	0.5115	0.0	0.0	0.0	0.0	0.0	0.0	1.1567	0.0	0.4878	0.0	1.1608	0.0
6082	SNORD20	0.0	0.0	0.0	0.0	0.0	0.0	0.0	0.0	0.0	0.0	0.0	0.0	0.0	0.0	0.0	0.0	0.0	0.0	0.0	0.0	0.0	0.0	0.0	0.0	0.0	0.0	0.0	0.0	0.0	0.0	0.0	0.0	0.0	0.0	0.0	0.0	0.0	0.0	0.0	0.0	0.0	0.0	0.0	0.0	0.0	0.0	0.0	0.0
6083	SNORD21	0.0	0.0	0.0	0.0	0.0	0.0	0.0	0.0	0.0	0.0	0.0	0.0	0.0	0.0	0.0	0.0	0.0	0.0	0.0	0.0	0.0	0.0	0.0	0.0	0.0	0.0	0.0	0.0	0.0	0.0	0.0	0.0	0.0	0.0	0.0	0.0	0.0	0.0	0.0	0.0	0.0	0.0	0.0	0.0	0.0	0.0	0.0	0.0
6086	RNY4	0.0	0.0	0.0	0.0	0.0	0.0	0.0	0.0	0.0	0.0	0.0	0.0	0.0	0.0	0.0	0.0	0.0	0.0	0.0	0.0	0.0	0.0	0.0	0.0	0.0	0.0	0.0	0.0	0.0	0.0	0.0	0.0	0.0	0.0	0.0	0.0	0.0	0.0	0.0	0.0	0.0	0.0	0.0	0.0	0.0	0.0	0.0	0.0
6090	RNY5	0.0	0.0	0.0	0.0	0.0	0.0	0.0	0.0	0.0	0.0	0.0	0.0	0.0	0.0	0.0	0.0	0.0	0.0	0.0	0.0	0.0	0.0	0.0	0.0	0.0	0.0	0.0	0.0	0.0	0.0	0.0	0.0	0.0	0.0	0.0	0.0	0.0	0.0	0.0	0.0	0.0	0.0	0.0	0.0	0.0	0.0	0.0	0.0
6290	SAA3P	0.0	0.0	0.0	0.0	0.0	0.0	0.0	0.0	0.0	0.0	0.0	0.0	0.0	0.0	0.0	0.0	0.0	0.0	0.0	0.0	0.0	0.0	0.0	0.0	0.0	0.0	0.0	0.0	0.0	0.0	0.0	0.0	0.0	0.0	0.0	0.0	0.0	0.0	0.0	0.0	0.0	0.0	0.0	0.0	0.0	0.0	0.0	0.0
6315	ATXN8OS	0.0	0.0	0.0	0.0	0.0	0.0	0.0	0.0	0.0	0.0	0.0	0.0	0.0	0.0	0.0	0.0	0.0	0.0	0.0	0.0	0.0	0.0	0.0	0.0	0.0	0.0	0.0	0.0	0.0	0.0	0.0	0.0	0.0	0.0	0.0	0.0	0.0	0.0	0.0	0.0	0.0	0.0	0.0	0.0	0.0	0.0	0.0	0.0
6702	SPRR2C	0.0	0.0	0.0	0.0	16.6595	1.378	5.2949	0.9922	26.9231	0.0	214.676	652.6838	654.1731	394.2174	443.5661	371.4128	53.2995	0.0	0.0	2.9682	1.1781	0.0	13.3905	27.1057	0.0	0.7193	1.1009	11.865	0.0	0.0	0.0	0.0	10.0259	31.6597	1.1005	0.0	16.2272	5.2722	842.4847	1746.8091	0.0	9.4967	0.7712	30.7808	2.9268	0.0	0.0	0.0
6791	AURKAPS1	4.2403	5.6106	3.2899	13.9485	19.6497	15.847	16.2158	22.8203	16.2722	28.3038	14.5688	19.3956	37.8671	31.169	22.1103	15.1766	15.7924	10.6541	11.6408	34.8758	17.672	16.4071	11.248	26.1868	14.8242	14.026	18.3486	30.0334	7.6881	28.487	15.457	37.868	13.9069	8.6345	12.1056	23.0179	63.1057	10.95	77.6484	12.615	17.9056	28.0152	8.0972	8.2583	15.6098	17.2144	9.2864	21.7216
6998	TDGF1P3	2.1201	0.0	0.5483	22.8898	1.2815	0.0	0.3309	0.0	0.0	0.0	0.0	0.0	0.0	0.0	0.0	0.0	0.282	0.0	2.2173	0.0	0.2356	20.1119	0.0	0.0	8.471	0.0	0.0	0.0	0.0	0.211	4.7043	0.7574	0.9702	0.0	0.0	0.0	0.0	0.0	0.0	0.0	2.1704	0.9497	0.0	0.3754	0.0	0.0	5.4171	0.0
7012	TERC	0.3534	0.33	1.0966	0.7153	0.0	1.0335	3.6403	3.9687	9.4675	0.0	1.2855	0.4511	0.7728	1.4168	0.3402	0.2759	4.7941	0.2478	4.9889	4.4522	0.0	1.8524	1.0712	1.8377	1.2706	4.3157	0.367	0.7416	1.0983	1.0551	1.3441	1.5147	1.2937	0.0	0.3668	1.023	4.0568	15.8167	0.0	0.7421	2.1704	1.8993	1.1567	0.0	3.9024	1.5649	1.1608	0.8045
7117	TMSB4XP8	47266.0777	58604.9505	57445.3735	40143.7768	42152.0718	28917.4059	54076.9422	46562.3217	23922.7811	34365.8556	60491.9122	24118.6288	33156.8779	19585.1331	28551.8452	17283.6645	22664.4106	48057.2349	49679.0466	36291.6586	18424.5994	26079.8575	24124.2635	27152.057	95474.7988	102631.1341	41645.8716	72044.8647	55325.6452	49606.035	22635.4167	25230.711	21959.2497	22110.969	37991.1959	30884.9105	49417.6245	78485.2479	28909.0405	25477.8866	48287.032	20175.2137	36223.636	38954.2042	17727.8049	49909.2332	43660.5998	26423.1698
7151	TOP1P1	56.8905	60.7261	60.3153	97.9971	143.9556	171.5615	91.9997	82.8476	96.4497	119.6643	151.6872	175.9134	196.677	76.86	154.7719	130.7947	103.7789	141.9722	109.7561	63.0733	144.6748	121.9946	96.4114	107.5038	107.158	81.2789	62.7523	57.842	65.8979	96.4338	93.078	128.7513	106.0802	103.6137	107.4835	118.1586	230.7866	88.0057	143.0948	66.7854	129.6799	113.4853	89.0688	182.4324	188.7805	78.7689	97.1207	134.7546
7152	TOP1P2	5.3004	5.6106	15.9013	4.6495	10.6792	10.6795	5.2949	7.4414	7.6923	8.9569	12.8548	7.217	11.9784	6.0213	6.463	11.5894	12.1263	9.4153	32.7051	3.7102	7.0688	7.6743	9.1055	6.4319	12.7065	10.4296	7.3394	9.2696	11.5321	9.0736	6.0484	20.0701	4.8512	5.4365	8.0704	16.8798	17.5794	7.7056	17.7482	6.6785	18.4482	4.7483	11.1818	12.012	5.3659	9.9113	6.5779	14.4811
7221	TRPC2	0.3534	2.9703	2.1933	2.5036	0.0	0.0	0.6619	0.9922	0.2959	0.0	0.4285	0.9021	2.7048	0.0	0.6803	0.0	0.846	0.2478	1.663	7.4204	0.9425	0.7939	1.6069	6.8913	0.8471	0.3596	0.367	0.3708	4.9423	3.1652	0.336	0.7574	0.6468	0.3198	4.7689	0.5115	0.4508	0.4056	0.5546	0.0	3.2556	1.4245	2.3135	0.3754	0.4878	1.5649	1.1608	1.2068
7503	XIST	6812.6148	6963.5875	839.1337	5309.3991	6258.1589	8908.9725	13736.8181	4928.7809	11094.1805	8130.1188	9023.0873	9919.4858	7164.3045	3507.3486	768.6891	7175.1131	60.8291	4680.0867	376.3914	79.8137	25964.722	25028.5523	27670.7017	8979.7684	11025.1165	4536.8578	379.7725	90.8936	331.8781	7660.1815	11515.504	7022.1604	7127.542	4421.1193	11143.3419	13979.5754	13057.9941	6381.5066	1714.8031	346.1042	14430.955	7999.7958	904.1527	8409.7335	7262.8098	6834.7366	19358.4151	8507.1802
7696	ZNF137P	81.6254	60.066	53.1871	62.9471	17.5139	5.8565	7.9424	6.9453	25.1479	7.8821	38.5645	19.8466	90.4173	47.8161	38.0977	75.0552	10.9983	15.8573	67.6275	29.6816	88.36	42.8701	69.6304	12.8637	59.2969	66.5336	7.3394	22.6177	16.4745	24.2667	46.707	112.468	90.5563	22.0659	82.9054	17.9028	24.3408	32.4445	12.2019	65.3013	96.5817	37.5119	3.8558	15.015	34.6341	6.7814	80.8694	18.5036
7754	ZNF204P	393.6396	145.2145	206.1686	278.6123	26.0572	53.7421	117.4816	404.316	214.7929	116.0815	221.1034	150.654	88.4853	160.0955	282.3312	136.5894	98.4208	136.5213	4.4346	35.6179	270.7352	227.8468	867.7022	140.1225	306.2262	162.5578	124.7706	269.5588	299.2861	226.4191	360.8871	216.6051	223.1565	186.7605	306.3096	2.046	202.8398	81.5168	95.3966	278.2725	273.4672	212.7255	502.0243	376.1261	20.4878	63.6411	100.6031	343.1215
7955	RNF217-AS1	4.6148	6.3102	3.9369	0.3612	2.5716	8.6676	3.9811	7.9524	5.9704	8.3156	6.0803	1.8223	3.864	6.0425	13.0383	17.5193	8.2995	2.7403	0.0	2.2929	6.3926	0.7992	5.9132	13.3782	2.9648	8.3329	1.8495	5.2354	9.8847	0.6352	1.6902	2.2986	5.1908	4.4867	6.6875	2.5934	5.0349	5.7224	8.3805	0.0	6.5383	2.8775	9.7166	25.9047	0.0	0.5269	4.6935	2.4618
8123	PWAR5	32.8622	23.1023	10.9664	10.7296	1.2815	4.4785	0.3309	7.9375	1.1834	13.6145	1.714	7.217	11.2056	0.0	2.3811	0.8278	0.0	0.0	0.5543	0.742	23.7983	21.9643	0.5356	2.2971	0.4235	0.0	1.1009	1.1123	0.0	5.4864	0.0	0.3787	4.2044	7.9949	8.8041	24.0409	4.5076	1.2167	0.5546	0.0	5.4259	9.9715	3.0846	4.1291	0.9756	10.433	31.7287	0.8045
8418	CMAHP	763.6042	1229.703	421.1103	23.9628	328.4921	101.6278	243.8984	22.8203	106.213	87.7777	158.1146	281.9125	88.4853	20.5432	454.111	68.7086	31.8669	16.3528	89.2461	66.0415	1694.6277	80.9769	156.4006	1587.2888	2428.2084	64.0161	71.1927	118.6504	50.5217	51.4877	55.4435	123.8285	115.7827	349.2165	316.2142	1789.7698	398.9182	253.4726	29.3955	86.079	640.803	165.2422	31.6175	623.1231	26.8293	79.8122	42.5629	113.8375
8420	SNHG3	45.2297	36.6337	48.8005	119.814	86.2879	104.3838	27.1366	75.9023	46.7456	101.3922	61.2748	78.4844	98.5317	105.9039	63.6096	307.6711	83.4743	171.4569	206.7627	345.0483	16.2582	122.5239	69.6304	95.5589	37.6959	129.1111	86.2385	345.1984	144.9753	132.3064	43.3468	215.8478	188.8745	15.3502	125.4585	230.179	196.0784	98.1446	307.8203	399.2283	150.841	65.5271	112.9747	87.4625	146.8293	314.554	146.6484	209.1714
8511	MMP23A	0.0	462.0462	0.0	0.0	0.0	64.4217	0.0	0.0	0.0	0.0	0.0	0.0	6.5688	0.0	0.0	0.0	0.0	0.0	0.0	0.0	0.0	0.0	0.0	0.0	0.0	0.0	23.8532	0.0	196.5953	0.0	0.0	0.0	0.0	0.0	0.0	0.0	0.0	0.0	0.0	0.0	0.0	0.0	0.0	0.0	0.0	0.0	0.0	3.218
8512	MBL1P	5.6537	18.1518	3.8382	0.3577	2.1358	2.067	0.3309	1.9844	0.8876	8.2404	0.857	0.4511	3.0912	0.3542	1.0205	0.8278	3.6661	0.4955	32.7051	6.6784	2.1206	3.4402	8.0343	7.3507	1.6942	6.1139	2.5688	1.4831	3.844	1.0551	0.0	26.5076	5.8215	0.0	1.4674	3.5806	1.3523	0.8111	3.3278	48.976	14.65	5.698	1.5423	1.8769	1.9512	8.868	23.2161	10.4586
8551	INE2	74.4346	34.8119	72.4277	11.5916	8.2614	0.0	24.0026	3.1204	12.426	67.3667	22.8988	17.3433	17.5039	6.2161	12.2559	6.8902	23.4828	0.0	0.0	43.3277	4.1588	6.5867	14.5581	11.8576	12.6599	20.3916	2.8661	22.1765	21.7738	8.9829	11.0551	17.3625	7.0278	0.8155	48.9618	29.6061	25.391	8.4923	0.0	31.6192	26.853	1.7854	11.6522	7.9129	16.5171	25.8842	17.9228	10.7884
8552	INE1	15.9011	15.1815	2.7416	13.9485	38.4451	17.914	17.2086	8.4336	17.7515	18.9886	25.7097	27.0636	22.7975	8.1465	21.7701	13.7969	16.3565	10.6541	3.3259	1.4841	16.7295	19.0534	25.7097	12.4043	19.9068	16.5435	1.1009	3.337	5.4915	6.7525	6.7204	9.8457	15.8473	10.873	20.1761	30.6905	40.1172	18.6556	33.2779	9.6468	24.9593	24.2165	28.1473	49.5495	28.2927	35.9937	34.4372	13.6766
8755	ADAM6	2552.8587	1958.5578	105207.1446	18543.8126	3911.2388	29607.6996	21697.9102	1292.5611	5895.2367	18796.629	69669.5447	25112.4899	47467.7937	1203.2487	63697.5417	87717.6573	5619.9464	73.2929	140376.1918	159460.107	34147.3115	4049.56	6215.383	207027.0264	2234.1635	12409.2823	11848.033	165025.2948	37260.8292	5491.4855	7801.0517	53980.036	135393.1565	22920.3166	52589.9707	42032.312	1617.2414	615.6301	20015.6129	267970.5625	663416.0065	89230.4748	9774.571	60162.8791	8733.3854	1152.9212	391.7447	1509.996
8847	DLEU2	22.4311	31.9472	17.6779	55.5651	219.7053	114.9221	169.243	99.0053	63.3728	96.1649	92.195	120.6901	90.7689	199.2339	125.5047	43.888	113.3221	73.278	62.2007	161.0225	252.6626	89.2122	119.0734	167.9448	55.8619	69.1518	129.9046	104.5532	105.4146	68.6896	90.131	107.0113	48.7516	106.7701	87.92	112.179	66.7117	98.5177	96.5613	128.458	116.7282	136.8993	138.5734	65.2778	54.4341	197.2718	28.3391	96.6573
8944	SNORD73A	0.0	0.0	0.0	0.0	0.0	0.0	0.0	0.0	0.0	0.0	0.0	0.0	0.0	0.0	0.0	0.0	0.0	0.0	0.0	0.0	0.0	0.0	0.0	0.0	0.0	0.0	0.0	0.0	0.0	0.0	0.0	0.0	0.0	0.0	0.0	0.0	0.0	0.0	0.0	0.0	0.0	0.0	0.0	0.0	0.0	0.0	0.0	0.0
9297	SNORD29	0.0	0.0	0.0	0.0	0.0	0.0	0.0	0.0	0.0	0.0	0.0	0.0	0.0	0.0	0.0	0.0	0.0	0.0	0.0	0.0	0.0	0.0	0.0	0.0	0.0	0.0	0.0	0.0	0.0	0.0	0.0	0.0	0.0	0.0	0.0	0.0	0.0	0.0	0.0	0.0	0.0	0.0	0.0	0.0	0.0	0.0	0.0	0.0
9298	SNORD31	0.0	0.0	0.0	0.0	0.0	0.0	0.0	0.0	0.0	0.0	0.0	0.0	0.0	0.0	0.0	0.0	0.0	0.0	0.0	0.0	0.0	0.0	0.0	0.0	0.0	0.0	0.0	0.0	0.0	0.0	0.0	0.0	0.0	0.0	0.0	0.0	0.0	0.0	0.0	0.0	0.0	0.0	0.0	0.0	0.0	0.0	0.0	0.0
9299	SNORD30	0.0	0.0	0.0	0.0	0.0	0.0	0.0	0.0	0.0	0.0	0.0	0.0	0.0	0.0	0.0	0.0	0.0	0.0	0.0	0.0	0.0	0.0	0.0	0.0	0.0	0.0	0.0	0.0	0.0	0.0	0.0	0.0	0.0	0.0	0.0	0.0	0.0	0.0	0.0	0.0	0.0	0.0	0.0	0.0	0.0	0.0	0.0	0.0
9300	SNORD28	0.0	0.0	0.0	0.0	0.0	0.0	0.0	0.0	0.0	0.0	0.0	0.0	0.0	0.0	0.0	0.0	0.0	0.0	0.0	0.0	0.0	0.0	0.0	0.0	0.0	0.0	0.0	0.0	0.0	0.0	0.0	0.0	0.0	0.0	0.0	0.0	0.0	0.0	0.0	0.0	0.0	0.0	0.0	0.0	0.0	0.0	0.0	0.0
9301	SNORD27	0.0	0.0	0.0	0.0	0.0	0.0	0.0	0.0	0.0	0.0	0.0	0.0	0.0	0.0	0.0	0.0	0.0	0.0	0.0	0.0	0.0	0.0	0.0	0.0	0.0	0.0	0.0	0.0	0.0	0.0	0.0	0.0	0.0	0.0	0.0	0.0	0.0	0.0	0.0	0.0	0.0	0.0	0.0	0.0	0.0	0.0	0.0	0.0
9302	SNORD26	0.0	0.0	0.0	0.0	0.0	0.0	0.0	0.0	0.0	0.0	0.0	0.0	0.0	0.0	0.0	0.0	0.0	0.0	0.0	0.0	0.0	0.0	0.0	0.0	0.0	0.0	0.0	0.0	0.0	0.0	0.0	0.0	0.0	0.0	0.0	0.0	0.0	0.0	0.0	0.0	0.0	0.0	0.0	0.0	0.0	0.0	0.0	0.0
9303	SNORD25	0.0	0.0	0.0	0.0	0.0	0.0	0.0	0.0	0.0	0.0	0.0	0.0	0.0	0.0	0.0	0.0	0.0	0.0	0.0	0.0	0.0	0.0	0.0	0.0	0.0	0.0	0.0	0.0	0.0	0.0	0.0	0.0	0.0	0.0	0.0	0.0	0.0	0.0	0.0	0.0	0.0	0.0	0.0	0.0	0.0	0.0	0.0	0.0
9304	SNORD22	0.0	0.0	0.0	0.0	1.1491	0.8061	0.5229	0.0	1.9645	0.0	1.2426	1.3848	0.1777	0.0	1.2858	1.6418	1.4326	1.779	0.4545	2.9459	0.0471	0.7727	0.0	0.2527	0.0	1.5393	0.7853	1.1272	0.961	0.5824	0.9005	1.9616	0.0	0.0	0.0	1.0077	0.0	0.0	0.0776	0.1929	0.2767	0.0	0.7557	1.8468	5.4585	0.12	0.7158	0.7401
9366	RAB9BP1	0.0	0.0	0.0	0.0	0.0	0.3445	0.0	0.0	0.0	0.0	0.0	0.0	0.0	0.0	0.0	0.0	0.0	0.0	0.0	0.0	0.0	0.0	0.0	0.0	0.0	0.0	0.0	0.0	0.0	0.0	0.0	0.0	0.0	0.0	0.0	0.0	0.0	0.0	0.0	0.0	0.0	0.0	0.0	0.0	0.0	0.0	0.0	0.0
9383	TSIX	938.2686	740.3729	1841.0583	1387.3104	21.6361	516.9167	1229.013	1038.725	2622.3876	219.867	1262.5046	214.479	90.3323	308.3786	315.3945	192.4365	150.1128	208.169	5351.99	2594.4959	210.82	129.8621	154.6867	1576.736	3104.0661	1711.5463	972.1541	1115.6322	3917.9846	237.6873	699.8858	1681.4276	15.0841	142.0403	1056.9516	186.1535	2186.9912	251.3637	5697.2879	5376.6622	82.3386	24.8955	205.9302	184.8611	232.8	1370.2713	61.0854	1531.8383
9597	SMAD5-AS1	6.3604	7.9208	8.7731	6.0801	4.2717	44.4406	3.6403	3.9687	45.2663	2.8662	9.8554	20.7488	6.5688	2.4794	38.4379	3.5872	48.7874	1.7344	0.0	21.5191	1.1781	4.7633	11.248	28.0245	2.5413	2.1578	2.5688	149.4253	33.4981	4.2203	5.0403	1.8934	4.8512	9.9137	12.1056	7.1611	16.2272	0.8111	80.4215	24.488	7.0537	1.8993	7.326	33.4084	85.8537	1.5649	1.9347	15.2856
9629	CLCA3P	0.0	0.0	0.0	6.7954	8.9705	1.7225	5.6259	4.9609	5.0296	0.3583	22.2817	40.1443	65.6878	13.1052	51.704	28.1457	4.2301	0.0	1.1086	0.0	0.0	0.0	10.1768	0.4594	3.8119	0.7193	0.0	0.3708	0.0	1.2661	1.3441	2.6508	5.1746	39.015	5.1357	0.0	9.9166	12.1667	42.7066	5.1944	0.0	10.4463	5.3981	22.1471	0.4878	0.5216	0.3869	0.4023
9808	KIAA0087	123.3216	7.2607	6.5798	0.0	0.0	0.3445	9.5971	0.0	0.0	0.7166	0.4285	0.0	0.0	0.3542	0.3402	0.0	0.564	0.0	0.5543	0.0	0.2356	1.8524	1.0712	0.0	1.6942	0.0	0.0	0.3708	0.0	0.0	0.0	0.0	1.6171	0.0	0.7337	1.023	1.3523	0.0	0.0	0.0	9.7667	2.849	0.0	0.3754	0.9756	0.0	1.9347	0.4023
9834	KIAA0125	2.4735	5.6106	20.2879	35.7654	1.2815	38.2396	33.7553	0.0	4.4379	17.5555	68.9877	53.2251	34.7759	0.7084	18.7087	123.3444	1.9741	0.0	32.1508	96.4651	27.0971	6.3511	1.0712	37.6723	3.8119	28.052	13.945	117.9088	51.62	7.1745	7.7285	54.53	28.784	34.8577	83.639	268.0307	9.4659	0.8111	43.8159	120.2137	141.0743	75.9734	10.4106	42.7928	14.1463	2.6082	6.5779	32.9847
10141	LINC01587	0.0	0.0	0.0	0.0	3.8445	0.3445	0.9928	0.0	0.2959	1.7914	0.4285	0.4511	0.0	1.771	0.0	0.2759	1.41	0.0	0.0	8.1624	0.0	3.1756	2.1425	0.0	7.6239	0.3596	0.0	0.0	0.0	0.0	0.336	0.0	1.6171	0.6396	0.0	0.0	4.0568	8.1111	0.0	0.0	1.0852	0.9497	0.0	0.7508	0.4878	0.5216	0.3869	0.4023
10151	HNRNPA3P1	108.1272	113.2013	165.0446	163.0901	146.5186	265.9547	156.8627	137.4178	264.497	125.3967	183.8243	190.7984	225.2705	166.8252	295.9375	166.9426	142.696	221.5064	175.1663	241.9048	190.8577	154.0149	129.6197	150.2297	225.7518	91.3488	193.3945	202.0764	187.2597	221.7767	175.0672	136.3249	153.6223	189.6386	136.0968	186.7008	120.3516	120.4502	217.97	152.8644	157.8947	95.9164	235.589	154.6547	152.6829	130.4121	162.1258	188.2542
10230	NBR2	153.3569	86.1386	102.536	273.9628	307.1337	80.9577	122.1147	51.0976	103.8462	149.0429	119.9786	55.4804	77.2798	117.2381	180.6239	149.5585	230.4005	60.4559	163.5255	66.7835	133.6004	61.6589	134.9759	177.3353	234.6463	115.4448	31.9266	125.6952	120.8127	107.6176	184.1398	68.9198	168.1759	200.8315	234.4094	340.1535	492.2245	47.4501	170.2718	253.0424	227.3467	76.4482	124.1565	250.0	238.5366	257.1727	119.563	231.2953
10255	HCG9	0.7067	0.33	0.0	0.0	0.0	0.0	0.0	0.4961	0.2959	0.3583	0.0	0.0	0.0	0.0	0.0	0.0	0.0	0.2478	0.5543	0.0	0.0	0.0	0.0	0.0	0.0	0.0	0.0	0.0	0.0	0.211	0.0	0.0	0.0	0.0	0.0	0.0	0.0	0.0	0.0	0.0	0.5426	0.0	0.0	0.0	0.0	0.0	0.3869	0.0
10301	DLEU1	53.3569	65.6766	34.5442	131.6166	185.22	77.9433	94.6902	192.9803	90.4024	136.8615	173.5404	138.0244	250.17	321.1083	108.8778	136.5149	581.7823	232.7032	110.3104	230.0322	116.5316	276.5388	229.7804	275.2051	99.5002	56.104	135.0459	27.8087	90.6096	84.6086	139.6001	189.7188	316.6235	137.1922	62.7293	159.0793	160.018	160.7178	65.3855	238.2012	213.2393	213.8319	129.2231	46.5465	205.0732	116.5467	130.0102	108.6082
10357	HMGB1P1	154.0212	178.1617	105.6614	118.5443	180.7091	210.1524	303.6883	330.4378	116.9615	119.7682	143.7686	118.2995	142.2334	186.4085	247.2201	158.5403	236.9092	247.6511	97.1286	55.7865	354.6348	369.4108	253.2084	195.8498	216.2008	87.177	225.6697	88.0163	120.4833	123.9987	170.2991	191.2563	202.7038	224.0134	113.1438	105.023	155.0732	159.0632	46.9107	59.3648	131.3619	142.4074	156.8421	131.479	125.8341	90.5529	167.6938	89.1593
10408	MYCNOS	0.0	0.33	0.0	0.0	0.4272	3.1005	0.0	0.0	0.0	0.7166	0.0	0.4511	0.3864	0.0	4.7622	0.0	14.1004	0.0	3.3259	1.4841	2.8275	0.2646	1.6069	0.9188	0.4235	0.0	0.0	1.1123	0.0	0.0	2.0161	0.3787	0.3234	0.9594	0.3668	9.7187	0.4508	0.4056	0.0	0.0	2.713	0.4748	0.0	1.8769	2.9268	0.0	1.1608	0.0
10597	TRAPPC2B	169.0777	164.5182	188.4469	168.8126	129.8804	127.5825	23.1555	305.8762	77.8698	244.1867	74.8281	129.152	250.1043	266.1198	169.7797	134.0397	84.5234	7.9237	200.5931	528.1465	239.2766	84.5944	14.4617	178.9984	7.2003	269.8891	14.6789	330.1409	45.0137	15.1846	6.3844	245.5325	158.3085	177.0035	201.9259	115.1458	19.3825	151.5442	351.2757	168.3808	141.8828	133.5328	63.4895	32.6351	90.8976	122.4361	88.0123	21.2792
10737	RFPL3S	4.2403	5.2805	0.0	3.5765	8.5434	2.4115	9.928	3.9687	1.7751	2.8662	5.9989	6.0352	9.6677	5.3129	6.463	3.8631	16.3565	0.4955	2.2173	17.8089	16.2323	2.117	8.5699	4.5666	5.7899	3.2368	4.7706	41.1568	6.0406	1.4771	4.0323	5.4681	2.9107	2.2386	32.865	5.7084	7.6583	2.0278	12.9728	23.0039	4.3407	7.265	4.2414	21.4077	10.1366	0.0	5.2352	6.8383
10740	RFPL1S	12.0424	8.3663	6.0918	2.7432	4.6988	2.4425	79.0932	31.4474	97.9349	0.0	179.4408	196.6622	2.6739	1.4664	124.2631	0.6871	135.3807	213.3548	1.1086	6.7822	2.8864	3.7048	106.4971	206.7381	166.1076	2.4779	27.4459	81.9503	97.3037	3.5155	117.9435	1.3784	11.6429	41.9859	7.7623	1.8721	1.6047	0.0	2.0133	110.9528	5.0624	89.9668	230.9273	0.4655	6.6293	0.6521	30.9664	113.9582
10748	KLRA1P	51.9435	30.363	11.5147	23.9628	41.8625	9.9905	20.187	25.3008	22.1893	17.5555	15.8543	9.4723	25.8887	13.4594	22.7906	20.6954	23.4067	7.4331	9.9778	0.742	37.7003	35.7251	55.7043	25.268	66.0737	8.6314	4.4037	24.4716	1.6474	19.4134	29.9059	43.1696	54.0103	11.5126	52.091	70.5882	54.9921	16.2222	7.2102	2.9682	57.5149	50.8072	8.8683	46.1712	144.878	35.9937	76.2262	15.2856
10778	ZNF271P	699.2933	727.0627	458.9445	681.6881	457.0696	419.6021	461.653	722.8079	485.503	552.4619	433.2084	496.6171	565.6878	347.1097	466.0165	436.2583	471.5172	573.0922	568.1818	539.4626	310.5561	470.7775	478.8431	391.8835	475.6459	546.6544	594.8624	673.7115	507.4135	308.2929	312.836	448.7362	476.3907	409.6578	709.4644	924.2967	545.8643	304.5726	500.8319	601.0686	462.8323	465.812	464.6231	504.8799	411.2195	413.1455	652.3726	464.1995
10866	HCP5	1043.4629	800.6601	439.7533	152.7182	2744.5536	258.0312	2200.0496	5353.3424	2026.6272	817.2281	1597.0005	699.594	2030.5255	2745.0001	2859.3685	964.404	586.0124	1401.3875	553.7694	701.9692	1336.0038	2262.8548	5789.5019	2201.5306	756.8827	222.6178	2948.9908	407.8606	3363.5365	1751.2133	1013.4409	1456.4044	1856.4036	1581.0681	2462.5825	303.3248	384.0433	418.9395	962.2851	3590.8281	616.3863	990.5033	4724.8891	2144.5195	259.5122	609.807	839.6492	2334.6742
10895	PPBPP2	0.0	0.0	0.0	0.0	0.0	0.0	0.0	0.0	0.0	0.0	0.0	0.0	0.0	0.0	0.0	0.0	0.0	0.0	0.0	0.0	0.0	0.0	0.0	0.0	0.0	0.0	0.0	0.3708	0.0	0.0	0.336	0.0	0.0	0.0	0.0	0.0	0.0	0.0	0.0	0.0	0.0	0.0	0.0	0.0	0.0	0.5216	0.0	0.0
10934	MORF4	7.7739	3.6304	4.3866	6.7954	2.1358	7.9235	3.6403	3.9687	2.071	3.5828	8.5699	5.8638	6.5688	5.3129	7.4835	2.7594	3.6661	3.221	4.9889	1.4841	3.77	1.3232	2.1425	5.0536	2.9648	3.5964	4.4037	2.5955	2.1966	2.9542	3.0242	4.1655	3.881	6.3959	3.3015	4.0921	1.803	4.8667	3.3278	2.2262	3.2556	5.2232	3.4702	3.003	0.4878	1.0433	7.7387	4.0225
10984	KCNQ1OT1	95.4064	55.4554	65.7985	44.3491	88.8509	84.4027	80.4203	48.121	31.9556	7.5238	14.1403	42.8507	131.7697	102.0077	50.6869	64.0177	76.9882	67.1556	134.1519	53.4268	82.9406	191.3331	158.5431	134.15	177.0436	68.3318	32.2936	40.4153	35.6947	57.1851	176.4113	95.4274	75.3558	36.7765	24.2113	241.9591	134.325	42.5834	75.9845	10.3888	157.363	105.4179	44.3416	79.5796	56.5854	8.3464	196.1761	2.8158
11191	PTENP1	142.0495	310.231	244.5511	193.4907	275.5233	231.5046	200.546	196.4529	193.1953	243.2696	235.2437	18.9445	105.8733	351.7142	207.1562	218.819	373.6605	268.8305	231.7073	165.4748	137.8417	222.0249	161.2212	162.6339	226.5989	229.0914	202.9358	142.7512	230.0934	247.0985	266.129	298.7788	244.5019	71.3144	160.3081	97.1867	168.5824	181.6891	141.9856	42.2974	247.9653	253.5613	528.2437	180.9309	283.9024	115.8059	329.6687	214.8029
11209	MST1P2	18.7279	18.1518	8.2248	55.794	144.3827	17.225	86.0429	10.9141	98.2249	73.8049	54.8473	21.1998	7.3416	109.0916	143.2065	59.8786	287.6481	53.2706	20.51	54.1689	149.1517	30.6971	236.7434	76.7228	81.745	43.5166	16.8807	142.7512	120.8127	48.7445	39.6505	67.0264	47.542	48.2891	151.8709	160.6138	270.9038	88.8168	70.9928	204.8085	162.2355	101.1396	86.3698	182.4324	415.122	263.9541	26.3116	434.0306
11257	TP53TG1	225.7951	175.9076	334.4757	257.1531	403.2465	295.9263	486.4731	268.3865	187.2781	377.9814	352.6513	225.53	227.9753	106.6123	503.7741	237.8587	673.9989	100.3469	431.2639	1168.7119	175.0707	211.1751	538.8324	211.7916	207.9627	230.5299	958.1651	375.2317	806.6996	116.6913	247.3118	165.862	169.1462	275.6636	405.3558	112.0205	820.3741	384.8728	211.3145	811.8136	265.3283	248.3381	330.0559	402.7778	1478.0488	106.9379	199.2716	145.2132
22947	DUX4L1	0.0	0.0	0.0	0.0	0.0	0.0	0.0	0.0	0.0	0.0	0.0	0.0	0.0	0.0	0.0	0.0	0.0	0.0	0.0	0.0	0.0	0.0	0.0	0.0	0.0	0.0	0.0	0.0	0.0	0.0	0.0	0.0	0.0	0.0	0.0	0.0	0.0	0.0	0.0	0.0	0.0	0.0	0.0	0.0	0.0	0.0	0.0	0.0
22973	LAMB2P1	69.6113	24.0924	42.769	4.2918	23.0671	7.2345	14.5611	2.4805	30.4734	19.7052	21.4247	18.4935	5.4096	3.5419	55.7859	8.0022	62.0417	5.2032	13.8581	40.0701	18.6145	3.7048	2.1425	45.4824	23.2952	24.8152	9.1743	76.0104	30.7523	17.0922	32.9301	9.0883	10.6727	7.6751	38.518	35.8056	32.4544	3.2444	15.5297	15.5833	15.1926	18.5185	27.7617	88.2132	27.8049	38.0803	11.995	17.6991
23434	LINC01565	0.7067	0.0	0.5483	0.0	0.0	0.0	0.0	0.0	0.0	0.0	0.0	0.0	0.0	0.0	0.0	0.0	0.0	0.0	0.0	0.0	0.0	0.0	0.0	0.0	0.4235	0.3596	0.0	0.3708	0.0	0.0	0.0	0.0	0.0	0.0	0.3668	1.5345	0.0	0.0	0.0	0.0	0.0	0.0	0.0	0.3754	0.0	0.0	0.7739	0.0
23574	PRG1	0.0	0.0	1.645	0.3577	2.1358	7.579	1.9856	3.9687	2.9586	0.0	6.8559	0.9021	0.0	0.7084	1.0205	0.0	1.692	0.0	1.1086	0.0	0.2356	0.2646	0.0	0.0	0.8471	11.1489	0.367	1.1123	0.0	0.211	0.0	0.0	0.0	0.3198	0.7337	0.0	1.3523	1.2167	1.6639	0.0	0.0	0.0	0.7712	1.1261	6.3415	0.0	0.0	0.0
23591	FAM215A	0.7067	0.0	1.0966	0.0	0.8543	0.0	0.0	1.4883	0.0	0.0	0.0	0.0	0.0	0.0	1.7008	0.0	0.564	0.0	0.0	0.0	0.7069	0.0	0.0	1.3783	0.0	1.0789	0.0	0.7416	0.0	0.422	0.0	6.8162	2.9107	0.3198	0.7337	0.0	0.0	0.0	0.0	1.4841	1.0852	2.3742	0.0	0.7508	0.0	0.0	0.0	4.0225
23614	PPY2P	0.0	0.0	0.0	0.0	0.4272	0.0	0.0	0.0	0.0	0.0	0.0	0.0	0.0	1.0626	0.0	0.0	0.0	0.0	0.0	0.0	0.0	0.0	0.0	0.0	0.0	0.0	0.0	0.0	0.5491	2.9542	0.0	0.0	0.6468	0.0	0.0	0.0	0.0	0.0	0.0	0.0	0.0	0.0	0.3856	0.0	0.0	0.0	0.0	0.8045
23615	PYY2	1.0601	0.6601	3.2899	12.1602	1.2815	668.6763	4.964	7.9375	129.5858	3.2245	70.2732	0.0	1.1592	145.2194	1.0205	3.3113	1113.3672	0.4955	6.6519	356.9209	403.8643	5.2926	109.8018	4.1348	3.3884	2.1578	0.7339	53.3927	12.6304	1.8991	1.6801	4.1655	0.6468	5.4365	1.1005	7.1611	112.238	0.8111	413.7549	5.9365	11.9371	3.7987	184.6925	125.3754	5.3659	13.0412	3.0955	4.827
23629	BRD7P3	0.3534	0.6601	0.5483	0.0	0.4272	1.378	1.3237	1.4883	0.2959	0.3583	0.4285	0.0	1.1592	1.0626	1.3606	0.2759	0.0	0.2478	0.0	0.0	0.4713	0.0	0.5356	0.0	0.8471	1.4386	0.367	0.0	0.5491	0.422	0.336	2.2721	0.3234	0.0	0.7337	0.5115	0.4508	2.8389	0.0	0.7421	0.5426	0.4748	1.1567	0.0	1.4634	0.0	1.5477	0.0
23642	SNHG1	1499.6466	347.5248	624.5374	884.1202	1229.0944	1011.3375	1326.5227	1145.4794	1340.3432	998.5158	1696.8827	1238.1281	1010.6414	1551.722	1863.8007	1546.6474	761.6808	1920.1734	1182.4723	1520.4608	908.5297	1723.2945	920.7284	1325.1679	731.4697	1678.7039	2453.5266	2256.9373	1514.1406	1183.8447	1044.7984	3720.8445	1472.5097	666.7733	1015.774	1183.6471	2376.3804	1476.6298	2936.1398	3175.8237	804.3896	1162.3932	1305.9726	1391.9219	2225.2732	843.3855	934.8933	1412.7755
23766	GABARAPL3	4.2403	2.9703	0.0	0.7153	0.0	4.134	1.3237	0.4961	0.5917	1.4331	2.9995	0.4511	1.932	0.0	3.4016	0.2759	0.846	0.2478	1.663	0.0	0.9425	0.5293	0.5356	0.4594	0.8471	2.5175	1.1009	0.3708	0.0	0.211	0.336	1.5147	1.6171	0.9594	1.8342	4.6036	0.9015	2.0278	0.5546	0.0	1.0852	3.7987	0.3856	1.5015	0.9756	3.1299	0.7739	0.8045
25774	GSTTP1	0.0	0.0	0.0	0.0	0.0	0.0	0.0	0.0	0.0	0.0	0.0	0.0	0.0	0.0	0.0	0.0	0.0	0.0	0.0	0.0	0.0	0.0	0.0	0.0	0.0	0.0	0.0	0.0	0.0	0.0	0.0	0.0	0.0	0.0	0.3668	0.0	0.0	0.0	0.0	0.0	0.0	0.0	0.0	0.0	0.0	0.0	0.0	0.0
25786	DGCR11	20.4947	50.8251	18.6429	18.598	30.3289	18.9475	19.1942	59.5312	36.0947	28.6621	71.9871	33.3784	153.4003	48.5245	28.5733	42.2185	45.6853	76.0654	44.3459	15.5828	77.5212	24.346	40.707	74.4257	32.1898	23.3767	76.3303	12.2358	59.3081	19.6244	21.1694	16.6619	38.8098	41.2536	43.2869	26.5985	19.3825	96.1168	27.7316	43.7815	66.1964	39.4112	57.8369	46.1712	49.2683	22.4309	65.0051	30.5712
25787	DGCR9	4.2403	1.6502	2.1933	3.5765	3.8445	3.1005	4.3021	7.9375	13.0178	7.1655	17.9968	22.1019	3.4776	1.4168	6.8032	3.0353	20.0226	0.0	3.3259	51.9428	10.8388	1.5878	22.496	9.1884	15.2478	7.9121	1.4679	2.5955	17.5728	1.2661	15.793	15.1472	0.6468	2.8782	6.9699	24.5524	65.3595	1.2167	8.3195	8.1627	1.0852	23.2669	21.2069	30.03	12.1951	3.1299	2.3216	6.8383
25812	POM121L1P	0.7067	1.9802	0.5483	0.3577	2.1358	0.3445	0.6619	0.4961	1.1834	1.0748	0.0	1.3532	1.5456	1.4168	0.6803	0.5519	0.282	0.9911	0.0	0.742	0.9425	1.3232	2.1425	0.9188	1.6942	0.0	0.0	1.4831	0.0	0.8441	1.3441	0.0	1.2937	0.6396	1.1005	1.5345	0.4508	2.8389	3.3278	0.0	1.6278	1.4245	2.6991	0.0	2.439	0.0	1.9347	0.8045
25826	SNORD82	0.0	0.0	0.0	0.0	0.0	0.0	0.0	0.0	0.0	0.0	0.0	0.0	0.0	0.0	0.0	0.0	0.0	0.0	0.0	0.0	0.0	0.0	0.0	0.0	0.0	0.0	0.0	0.0	0.0	0.0	0.0	0.0	0.0	0.0	0.0	0.0	0.0	0.0	0.0	0.0	0.0	0.0	0.0	0.0	0.0	0.0	0.0	0.0
25845	PP7080	412.258	245.0297	392.5922	333.2439	465.0021	494.0384	386.7295	687.243	410.5828	225.628	392.8056	935.3451	1802.1291	246.0724	418.5407	840.596	773.0344	245.9019	1589.7118	376.5775	150.1932	394.4422	984.5474	802.208	220.2245	665.1346	259.1853	375.0686	346.8479	552.089	254.2876	342.6034	513.0595	429.1685	281.0455	1379.688	1861.9653	248.1314	701.381	614.9154	467.07	895.9924	542.352	476.1411	377.2634	3258.216	284.3277	207.506
25859	PART1	59.364	0.6601	37.8341	466.3698	7.2619	3.1005	5.9568	0.9922	75.4438	41.2018	0.0	238.1597	28.2071	1.0626	11.2252	0.8278	2.8201	0.2478	2.2173	293.8476	5.8907	0.5293	36.4221	4.1348	160.5252	0.3596	1.4679	53.0219	0.0	33.5514	132.0565	5.6802	0.6468	80.5884	0.0	1313.0435	39.2157	7.3	115.9179	0.0	16.2778	2.849	3.8558	0.0	2.439	0.0	41.789	0.0
26062	HYALP1	0.0	0.0	0.0	0.0	0.0	0.0	0.0	0.0	0.0	0.0	0.0	0.0	0.0	0.0	0.0	0.0	0.282	0.0	0.0	0.0	0.0	0.0	0.0	0.0	0.0	0.0	0.0	0.0	0.0	0.0	0.0	0.0	0.0	0.0	0.0	0.0	0.0	0.0	0.0	0.0	0.0	0.0	0.0	0.0	0.0	0.0	0.0	0.0
26070	DKFZP434K028	0.0	0.0	0.0	0.0	0.0	0.0	0.0	0.0	0.0	0.3583	0.0	0.0	0.3864	0.0	0.0	0.0	0.282	0.2478	0.0	0.0	0.0	0.7939	0.0	0.0	0.4235	0.0	0.0	0.0	0.0	0.0	0.672	0.0	0.0	0.3198	0.0	0.0	0.4508	0.0	0.0	0.0	0.5426	0.0	0.0	0.0	0.0	0.0	0.0	0.0
26077	DKFZP434H168	0.0	0.33	0.0	0.0	0.0	0.3445	0.0	0.0	0.0	0.0	0.0	0.0	0.0	0.0	0.0	0.0	0.282	0.0	0.0	0.0	0.0	0.0	0.0	0.0	0.0	0.0	0.0	0.0	0.0	0.0	0.0	0.0	0.0	0.0	0.0	0.0	0.0	0.0	0.0	0.0	0.0	0.0	0.0	0.0	0.0	0.0	0.0	0.0
26082	DKFZP434L187	0.0	1.9043	0.0	0.0	0.0	0.0	0.0	4.6484	0.0	15.6567	0.0	0.0	0.0	0.0	1.0205	0.0	0.282	0.0	0.0	8.1624	1.7413	0.0	14.6438	2.2971	0.0	0.0	0.0	1.0567	0.0	0.0	0.0	0.0	0.0	0.0	0.0	0.5422	0.0	0.0	0.0	0.0	11.3728	0.0	0.3856	0.0	0.0	0.0	8.3346	4.9437
26102	DKFZP434A062	18.0212	9.2409	4.3866	0.0	1.7087	1.0335	0.9928	0.4961	0.0	0.3583	0.0	0.9021	0.0	0.3542	0.0	0.5519	0.0	0.0	0.0	1.4841	0.0	0.0	0.0	0.0	0.0	1.4386	0.0	0.3708	0.0	0.633	0.0	0.0	0.0	0.0	0.7337	0.0	0.0	0.4056	0.0	1.4841	3.2556	0.0	0.0	0.0	1.4634	1.5649	1.5477	0.8045
26138	LINC00588	0.0	0.0	0.0	0.0	0.0	0.0	0.0	0.0	0.0	0.0	0.0	0.0	0.0	0.0	0.0	0.0	0.0	0.0	0.0	2.2261	0.0	0.0	0.0	0.0	0.0	0.0	0.0	0.0	0.0	0.0	0.0	0.0	0.0	0.0	0.0	0.0	0.0	0.0	0.0	0.0	0.0	0.0	0.0	0.0	0.0	0.0	0.0	0.0
26184	OR1F2P	0.0	0.0	0.0	0.0	0.0	0.0	0.3309	0.0	0.0	2.1497	0.0	0.0	0.0	0.3542	0.0	1.1038	0.846	0.0	0.0	2.9682	0.0	0.2646	0.0	0.0	1.2706	0.3596	0.0	0.0	0.5491	0.211	0.336	0.3787	0.0	0.0	0.0	0.0	0.0	0.0	0.0	0.0	0.0	0.4748	0.3856	0.0	0.0	0.5216	0.0	10.4586
26220	DGCR5	0.3534	3.6304	15.353	1.073	5.126	8.6125	37.0646	123.5272	46.7456	22.9297	23.5672	9.4723	11.592	13.8135	1.0205	2.4834	2.2561	4.7076	38.8027	331.6916	46.6541	10.8498	249.0627	16.539	2.5413	68.3318	30.8257	17.4268	111.4772	4.6423	4.7043	88.6112	2.2639	10.5532	5.8694	15.8568	106.3782	9.7333	14.975	42.2974	24.4167	2.849	33.931	8.2583	218.0488	16.6927	6.9648	87.6911
26222	DGCR10	0.3534	0.6601	0.0	2.5036	0.8543	0.0	0.6619	0.4961	1.4793	0.0	3.428	0.9021	0.3864	0.3542	0.3402	0.5519	1.41	0.0	0.0	7.4204	1.6494	0.0	3.7493	0.0	0.0	0.3596	0.367	3.7078	3.844	0.211	1.6801	1.5147	0.3234	0.0	1.1005	4.6036	7.6628	0.0	4.437	0.7421	0.0	1.8993	1.1567	3.3784	2.439	0.5216	0.0	0.4023
26238	LINC01558	6.0071	18.4818	13.1597	0.3577	1.2815	0.0	0.0	0.0	0.0	12.5397	0.0	0.0	0.3864	1.0626	0.3402	0.2759	0.564	0.0	13.3038	7.4204	0.2356	12.173	10.7124	2.2971	5.9297	0.3596	0.367	0.3708	0.0	19.4134	3.6962	20.0701	3.2342	0.0	0.0	10.2302	1.3523	0.4056	0.0	0.7421	4.3407	2.3742	0.7712	0.7508	0.4878	0.0	1.9347	2.0113
26247	OR2L1P	0.3534	0.0	0.0	0.0	0.0	0.3445	0.0	0.0	0.0	0.0	0.0	0.0	0.0	0.0	0.0	0.0	0.0	0.0	0.0	0.0	0.2356	0.0	0.0	0.0	0.0	0.0	0.0	0.0	0.0	0.0	0.0	0.0	0.0	0.0	0.0	0.0	0.0	0.0	0.0	0.0	0.0	0.0	0.0	0.0	0.0	0.0	0.0	0.0
26255	PTTG3P	0.0	0.33	0.0	6.0801	5.126	22.3926	18.5323	14.3867	13.3136	7.5238	50.9909	18.9445	28.5935	16.6471	64.9702	7.7263	34.969	7.6809	59.867	132.083	4.4769	10.5852	19.2823	6.8913	8.0474	5.3946	28.9908	32.2581	10.983	9.9177	2.6882	10.2244	2.9107	15.67	9.5378	12.7877	19.3825	4.8667	7.2102	25.9721	4.3407	9.9715	1.9279	5.2553	4.3902	3.1299	1.1608	16.0901
26343	OR5E1P	0.0	0.0	0.0	0.3577	0.0	0.0	0.0	0.0	0.0	0.0	0.0	0.0	0.0	0.0	0.3402	0.0	0.0	0.0	0.0	0.0	0.0	0.0	0.0	0.0	0.0	3.5964	0.0	0.0	0.5491	0.0	0.0	0.0	0.0	0.3198	0.0	0.0	0.0	0.4056	0.0	0.0	0.0	0.0	0.0	0.0	1.4634	0.0	0.0	0.0
26765	SNORD12C	0.0	0.0	0.0	0.0	0.0	0.0	0.0	0.0	0.0	0.0	0.0	0.0	0.0	0.0	0.0	0.0	0.0	0.0	0.0	0.0	0.0	0.0	0.0	0.0	0.0	0.0	0.0	0.0	0.0	0.0	0.0	0.0	0.0	0.0	0.0	0.0	0.0	0.0	0.0	0.0	0.0	0.0	0.0	0.0	0.0	0.0	0.0	0.0
26769	SNORD81	0.0	0.0	0.0	0.0	0.0	0.0	0.0	0.0	0.0	0.0	0.0	0.0	0.0	0.0	0.0	0.0	0.0	0.0	0.0	0.0	0.0	0.0	0.0	0.0	0.0	0.0	0.0	0.0	0.0	0.0	0.0	0.0	0.0	0.0	0.0	0.0	0.0	0.0	0.0	0.0	0.0	0.0	0.0	0.0	0.0	0.0	0.0	0.0
26770	SNORD79	0.0	0.0	0.0	0.0	0.0	0.0	0.0	0.0	0.0	0.0	0.0	0.0	0.0	0.0	0.0	0.0	0.0	0.0	0.0	0.0	0.0	0.0	0.0	0.0	0.0	0.0	0.0	0.0	0.0	0.0	0.0	0.0	0.0	0.0	0.0	0.0	0.0	0.0	0.0	0.0	0.0	0.0	0.0	0.0	0.0	0.0	0.0	0.0
26771	SNORD102	0.0	0.0	0.0	0.0	0.0	0.0	0.0	0.0	0.0	0.0	0.0	0.0	0.0	0.0	0.0	0.0	0.0	0.0	0.0	0.0	0.0	0.0	0.0	0.0	0.0	0.0	0.0	0.0	0.0	0.0	0.0	0.0	0.0	0.0	0.0	0.0	0.0	0.0	0.0	0.0	0.0	0.0	0.0	0.0	0.0	0.0	0.0	0.0
26772	SNORD4B	0.0	0.0	0.0	0.0	0.0	0.0	0.0	0.0	0.0	0.0	0.0	0.0	0.0	0.0	0.0	0.0	0.0	0.0	0.0	0.0	0.0	0.0	0.0	0.0	0.0	0.0	0.0	0.0	0.0	0.0	0.0	0.0	0.0	0.0	0.0	0.0	0.0	0.0	0.0	0.0	0.0	0.0	0.0	0.0	0.0	0.0	0.0	0.0
26773	SNORD4A	0.0	0.0	0.0	0.0	0.0	0.0	0.0	0.0	0.0	0.0	0.0	0.0	0.0	0.0	0.0	0.0	0.0	0.0	0.0	0.0	0.0	0.0	0.0	0.0	0.0	0.0	0.0	0.0	0.0	0.0	0.0	0.0	0.0	0.0	0.0	0.0	0.0	0.0	0.0	0.0	0.0	0.0	0.0	0.0	0.0	0.0	0.0	0.0
26774	SNORD80	0.0	0.0	0.0	0.0	0.0	0.0	0.0	0.0	0.0	0.0	0.0	0.0	0.0	0.0	0.0	0.0	0.0	0.0	0.0	0.0	0.0	0.0	0.0	0.0	0.0	0.0	0.0	0.0	0.0	0.0	0.0	0.0	0.0	0.0	0.0	0.0	0.0	0.0	0.0	0.0	0.0	0.0	0.0	0.0	0.0	0.0	0.0	0.0
26775	SNORA72	0.0	0.33	0.0	0.0	0.4272	1.0335	0.0	0.0	0.8876	0.0	0.0	0.0	0.7728	0.3542	0.3402	0.8278	0.0	0.2478	0.5543	0.0	0.0	0.2646	0.0	0.0	0.0	0.0	0.7339	0.3708	0.0	0.422	0.336	0.7574	0.0	0.3198	0.0	0.0	0.0	0.0	1.6639	0.0	0.0	0.0	0.0	0.3754	0.9756	0.0	0.3869	0.4023
26776	SNORA71B	0.0	0.0	0.0	0.0	0.0	0.0	0.0	0.0	0.0	0.0	0.0	0.4511	0.3864	0.0	0.0	0.0	0.0	0.0	0.0	0.742	0.0	0.0	0.0	0.0	0.0	0.0	0.0	0.0	0.0	0.0	0.0	0.0	0.0	0.0	0.0	0.0	0.0	0.0	0.0	0.0	0.0	0.0	0.3856	0.0	0.0	1.0433	0.0	0.0
26777	SNORA71A	0.0	0.0	0.0	0.3577	0.0	0.0	0.0	0.0	0.0	0.0	0.0	0.0	0.0	0.0	0.0	0.0	0.0	0.0	0.0	0.0	0.4713	0.0	0.0	0.0	0.0	0.0	0.0	0.0	0.0	0.0	0.0	0.0	0.0	0.0	0.0	0.0	0.0	0.0	0.5546	0.0	0.0	0.0	0.0	0.0	2.9268	0.0	0.3869	0.0
26778	SNORA70	0.4028	0.0	0.0	0.0	0.9526	0.0	0.0	0.382	0.0	0.0	0.0	0.0	0.0	0.0	0.0	0.0	0.0	0.0	0.0	0.0	0.0	0.6086	0.0	0.0	0.3854	0.0	0.0	0.0	0.0	0.0	0.0	0.0	0.0	0.0	0.0	0.0	0.0	0.2433	0.416	0.0	0.0	0.2517	0.0	0.0	0.0	0.0	0.0	0.0
26779	SNORA69	0.0	0.0	0.0	0.0	0.0	0.0	0.0	0.0	0.0	0.0	0.0	0.0	0.0	0.0	0.0	0.0	0.0	0.0	0.0	0.0	0.0	0.0	0.0	0.0	0.0	0.0	0.0	0.0	0.0	0.211	0.0	0.0	0.0	0.0	0.0	0.0	0.0	0.0	0.0	0.0	0.0	0.0	0.0	0.0	0.0	0.0	0.0	0.0
26780	SNORA68	0.0	0.0	0.0	0.3577	0.0	0.0	0.0	0.0	0.0	0.0	0.0	0.0	0.0	0.0	0.0	0.0	0.0	0.0	0.0	2.2261	0.0	0.0	0.0	0.4594	0.0	0.0	0.0	0.3708	0.0	0.211	0.0	0.0	0.0	0.0	0.0	0.0	0.0	0.0	0.5546	0.7421	0.0	0.0	0.3856	0.0	0.0	0.5216	0.0	0.4023
26781	SNORA67	0.0	0.0	0.0	2.1459	0.0	0.3445	0.3309	0.4961	1.4793	0.0	0.4285	0.4511	0.0	0.3542	0.3402	1.1038	1.128	0.9911	2.2173	1.4841	0.7069	1.3232	1.0712	1.3783	0.0	1.4386	0.7339	2.9663	1.6474	0.633	0.0	1.8934	0.3234	0.0	0.0	3.5806	0.0	1.2167	5.5463	2.9682	0.5426	0.0	0.0	1.5015	0.4878	1.5649	1.9347	0.4023
26782	SNORA66	0.0	0.0	0.0	0.0	0.0	0.0	0.0	0.0	0.0	0.0	0.0	0.0	0.0	0.0	0.0	0.0	0.0	0.0	0.0	0.0	0.0	0.0	0.3803	0.0	0.0	0.0	0.0	0.0	0.0	0.0	0.0	0.0	0.0	0.0	0.0	0.0	0.0	0.0	0.0	0.0	0.0	0.0	0.0	0.0	0.439	0.0	0.0	0.0
26783	SNORA65	0.0	0.0	0.0	0.3577	0.4272	0.0	0.0	0.0	0.0	0.3583	0.0	0.0	0.0	0.0	0.3402	0.2759	0.282	0.2478	0.0	0.0	0.0	0.0	0.0	0.0	0.4235	0.3596	0.0	0.0	0.0	0.0	0.0	0.0	0.0	0.0	0.3668	0.5115	0.0	0.0	0.0	0.0	0.0	0.0	0.0	0.0	0.0	0.0	0.0	1.609
26784	SNORA64	0.0	0.0	0.0	0.0	0.0	0.0	0.0	0.0	0.0	0.0	0.0	0.0	0.0	0.5667	0.0	0.0	0.0	0.0	0.0	0.0	0.0141	0.1164	0.0	0.0965	0.0	0.0	0.0	0.0	0.0	0.0	0.0	0.0	0.0	0.0	0.0	0.0	0.0	0.1501	0.0	0.0	0.0	0.0	0.0	0.0	0.0	0.0	0.6346	0.1046
26785	SNORD63	0.0	0.0	0.0	0.0	0.0	0.0	0.0	0.0	0.0	0.0	0.0	0.0	0.0	0.0	0.0	0.0	0.0	0.0	0.0	0.0	0.0	0.0	0.0	0.0	0.0	0.0	0.0	0.0	0.0	0.0	0.0	0.0	0.0	0.0	0.0	0.0	0.0	0.0	0.0	0.0	0.0	0.0	0.0	0.0	0.0	0.0	0.0	0.0
26786	SNORD62A	0.0	0.0	0.0	0.0	0.0	0.0	0.0	0.0	0.0	0.0	0.0	0.0	0.0	0.0	0.0	0.0	0.0	0.0	0.0	0.0	0.0	0.0	0.0	0.0	0.0	0.0	0.0	0.0	0.0	0.0	0.0	0.0	0.0	0.0	0.0	0.0	0.0	0.0	0.0	0.0	0.0	0.0	0.0	0.0	0.0	0.0	0.0	0.0
26787	SNORD61	0.0	0.0	0.0	0.0	0.0	0.0	0.0	0.0	0.0	0.0	0.0	0.0	0.0	0.0	0.0	0.0	0.0	0.0	0.0	0.0	0.0	0.0	0.0	0.0	0.0	0.0	0.0	0.0	0.0	0.0	0.0	0.0	0.0	0.0	0.0	0.0	0.0	0.0	0.0	0.0	0.0	0.0	0.0	0.0	0.0	0.0	0.0	0.0
26788	SNORD60	0.0	0.0	0.0	0.0	0.0	0.0	0.0	0.0	0.0	0.0	0.0	0.0	0.0	0.0	0.0	0.0	0.0	0.0	0.0	0.0	0.0	0.0	0.0	0.0	0.0	0.0	0.0	0.0	0.0	0.0	0.0	0.0	0.0	0.0	0.0	0.0	0.0	0.0	0.0	0.0	0.0	0.0	0.0	0.0	0.0	0.0	0.0	0.0
26789	SNORD59A	0.0	0.0	0.0	0.0	0.0	0.0	0.0	0.0	0.0	0.0	0.0	0.0	0.0	0.0	0.0	0.0	0.0	0.0	0.0	0.0	0.0	0.0	0.0	0.0	0.0	0.0	0.0	0.0	0.0	0.0	0.0	0.0	0.0	0.0	0.0	0.0	0.0	0.0	0.0	0.0	0.0	0.0	0.0	0.0	0.0	0.0	0.0	0.0
26791	SNORD58A	0.0	0.0	0.0	0.0	0.0	0.0	0.0	0.0	0.0	0.0	0.0	0.0	0.0	0.0	0.0	0.0	0.0	0.0	0.0	0.0	0.0	0.0	0.0	0.0	0.0	0.0	0.0	0.0	0.0	0.0	0.0	0.0	0.0	0.0	0.0	0.0	0.0	0.0	0.0	0.0	0.0	0.0	0.0	0.0	0.0	0.0	0.0	0.0
26792	SNORD57	0.0	0.0	0.0	0.0	0.0	0.0	0.0	0.0	0.0	0.0	0.0	0.0	0.0	0.0	0.0	0.0	0.0	0.0	0.0	0.0	0.0	0.0	0.0	0.0	0.0	0.0	0.0	0.0	0.0	0.0	0.0	0.0	0.0	0.0	0.0	0.0	0.0	0.0	0.0	0.0	0.0	0.0	0.0	0.0	0.0	0.0	0.0	0.0
26793	SNORD56	0.0	0.0	0.0	0.0	0.0	0.0	0.0	0.0	0.0	0.0	0.0	0.0	0.0	0.0	0.0	0.0	0.0	0.0	0.0	0.0	0.0	0.0	0.0	0.0	0.0	0.0	0.0	0.0	0.0	0.0	0.0	0.0	0.0	0.0	0.0	0.0	0.0	0.0	0.0	0.0	0.0	0.0	0.0	0.0	0.0	0.0	0.0	0.0
26795	SNORD54	0.0	0.0	0.0	0.0	0.0	0.0	0.0	0.0	0.0	0.0	0.0	0.0	0.0	0.0	0.0	0.0	0.0	0.0	0.0	0.0	0.0	0.0	0.0	0.0	0.0	0.0	0.0	0.0	0.0	0.0	0.0	0.0	0.0	0.0	0.0	0.0	0.0	0.0	0.0	0.0	0.0	0.0	0.0	0.0	0.0	0.0	0.0	0.0
26796	SNORD53	0.0	0.0	0.0	0.0	0.0	0.0	0.0	0.0	0.0	0.0	0.0	0.0	0.0	0.0	0.0	0.0	0.0	0.0	0.0	0.0	0.0	0.0	0.0	0.0	0.0	0.0	0.0	0.0	0.0	0.0	0.0	0.0	0.0	0.0	0.0	0.0	0.0	0.0	0.0	0.0	0.0	0.0	0.0	0.0	0.0	0.0	0.0	0.0
26797	SNORD52	0.0	0.0	0.0	0.0	0.0	0.0	0.0	0.0	0.0	0.0	0.0	0.0	0.0	0.0	0.0	0.0	0.0	0.0	0.0	0.0	0.0	0.0	0.0	0.0	0.0	0.0	0.0	0.0	0.0	0.0	0.0	0.0	0.0	0.0	0.0	0.0	0.0	0.0	0.0	0.0	0.0	0.0	0.0	0.0	0.0	0.0	0.0	0.0
26798	SNORD51	0.0	0.0	0.0	0.0	0.0	0.0	0.0	0.0	0.0	0.0	0.0	0.0	0.0	0.0	0.0	0.0	0.0	0.0	0.0	0.0	0.0	0.0	0.0	0.0	0.0	0.0	0.0	0.0	0.0	0.0	0.0	0.0	0.0	0.0	0.0	0.0	0.0	0.0	0.0	0.0	0.0	0.0	0.0	0.0	0.0	0.0	0.0	0.0
26799	SNORD50A	0.0	0.0	0.0	0.0	0.0	0.0	0.0	0.0	0.0	0.0	0.0	0.0	0.0	0.0	0.0	0.0	0.0	0.0	0.0	0.0	0.0	0.0	0.0	0.0	0.0	0.0	0.0	0.0	0.0	0.0	0.0	0.0	0.0	0.0	0.0	0.0	0.0	0.0	0.0	0.0	0.0	0.0	0.0	0.0	0.0	0.0	0.0	0.0
26800	SNORD49A	0.0	0.0	0.0	0.0	0.0	0.0	0.0	0.0	0.0	0.0	0.0	0.0	0.0	0.0	0.0	0.0	0.0	0.0	0.0	0.0	0.0	0.0	0.0	0.0	0.0	0.0	0.0	0.0	0.0	0.0	0.0	0.0	0.0	0.0	0.0	0.0	0.0	0.0	0.0	0.0	0.0	0.0	0.0	0.0	0.0	0.0	0.0	0.0
26801	SNORD48	0.0	0.0	0.0	0.0	0.0	0.0	0.0	0.0	0.0	0.0	0.0	0.0	0.0	0.0	0.0	0.0	0.0	0.0	0.0	0.0	0.0	0.0	0.0	0.0	0.0	0.0	0.0	0.0	0.0	0.0	0.0	0.0	0.0	0.0	0.0	0.0	0.0	0.0	0.0	0.0	0.0	0.0	0.0	0.0	0.0	0.0	0.0	0.0
26802	SNORD47	0.0	0.0	0.0	0.0	0.0	0.0	0.0	0.0	0.0	0.0	0.0	0.0	0.0	0.0	0.0	0.0	0.0	0.0	0.0	0.0	0.0	0.0	0.0	0.0	0.0	0.0	0.0	0.0	0.0	0.0	0.0	0.0	0.0	0.0	0.0	0.0	0.0	0.0	0.0	0.0	0.0	0.0	0.0	0.0	0.0	0.0	0.0	0.0
26804	SNORD45B	0.0	0.0	0.0	0.0	0.0	0.0	0.0	0.0	0.0	0.0	0.0	0.0	0.0	0.0	0.0	0.0	0.0	0.0	0.0	0.0	0.0	0.0	0.0	0.0	0.0	0.0	0.0	0.0	0.0	0.0	0.0	0.0	0.0	0.0	0.0	0.0	0.0	0.0	0.0	0.0	0.0	0.0	0.0	0.0	0.0	0.0	0.0	0.0
26805	SNORD45A	0.0	0.0	0.0	0.0	0.0	0.0	0.0	0.0	0.0	0.0	0.0	0.0	0.0	0.0	0.0	0.0	0.0	0.0	0.0	0.0	0.0	0.0	0.0	0.0	0.0	0.0	0.0	0.0	0.0	0.0	0.0	0.0	0.0	0.0	0.0	0.0	0.0	0.0	0.0	0.0	0.0	0.0	0.0	0.0	0.0	0.0	0.0	0.0
26806	SNORD44	0.0	0.0	0.0	0.0	0.0	0.0	0.0	0.0	0.0	0.0	0.0	0.0	0.0	0.0	0.0	0.0	0.0	0.0	0.0	0.0	0.0	0.0	0.0	0.0	0.0	0.0	0.0	0.0	0.0	0.0	0.0	0.0	0.0	0.0	0.0	0.0	0.0	0.0	0.0	0.0	0.0	0.0	0.0	0.0	0.0	0.0	0.0	0.0
26807	SNORD43	0.0	0.0	0.0	0.0	0.0	0.0	0.0	0.0	0.0	0.0	0.0	0.0	0.0	0.0	0.0	0.0	0.0	0.0	0.0	0.0	0.0	0.0	0.0	0.0	0.0	0.0	0.0	0.0	0.0	0.0	0.0	0.0	0.0	0.0	0.0	0.0	0.0	0.0	0.0	0.0	0.0	0.0	0.0	0.0	0.0	0.0	0.0	0.0
26808	SNORD42B	0.0	0.0	0.0	0.0	0.0	0.0	0.0	0.0	0.0	0.0	0.0	0.0	0.0	0.0	0.0	0.0	0.0	0.0	0.0	0.0	0.0	0.0	0.0	0.0	0.0	0.0	0.0	0.0	0.0	0.0	0.0	0.0	0.0	0.0	0.0	0.0	0.0	0.0	0.0	0.0	0.0	0.0	0.0	0.0	0.0	0.0	0.0	0.0
26809	SNORD42A	0.0	0.0	0.0	0.0	0.0	0.0	0.0	0.0	0.0	0.0	0.0	0.0	0.0	0.0	0.0	0.0	0.0	0.0	0.0	0.0	0.0	0.0	0.0	0.0	0.0	0.0	0.0	0.0	0.0	0.0	0.0	0.0	0.0	0.0	0.0	0.0	0.0	0.0	0.0	0.0	0.0	0.0	0.0	0.0	0.0	0.0	0.0	0.0
26810	SNORD41	0.0	0.0	0.0	0.0	0.0	0.0	0.0	0.0	0.0	0.0	0.0	0.0	0.0	0.0	0.0	0.0	0.0	0.0	0.0	0.0	0.0	0.0	0.0	0.0	0.0	0.0	0.0	0.0	0.0	0.0	0.0	0.0	0.0	0.0	0.0	0.0	0.0	0.0	0.0	0.0	0.0	0.0	0.0	0.0	0.0	0.0	0.0	0.0
26811	SNORD55	0.0	0.0	0.0	0.0	0.0	0.0	0.0	0.0	0.0	0.0	0.0	0.0	0.0	0.0	0.0	0.0	0.0	0.0	0.0	0.0	0.0	0.0	0.0	0.0	0.0	0.0	0.0	0.0	0.0	0.0	0.0	0.0	0.0	0.0	0.0	0.0	0.0	0.0	0.0	0.0	0.0	0.0	0.0	0.0	0.0	0.0	0.0	0.0
26812	SNORD37	0.0	0.0	0.0	0.0	0.0	0.0	0.0	0.0	0.0	0.0	0.0	0.0	0.0	0.0	0.0	0.0	0.0	0.0	0.0	0.0	0.0	0.0	0.0	0.0	0.0	0.0	0.0	0.0	0.0	0.0	0.0	0.0	0.0	0.0	0.0	0.0	0.0	0.0	0.0	0.0	0.0	0.0	0.0	0.0	0.0	0.0	0.0	0.0
26813	SNORD36C	0.0	0.0	0.0	0.0	0.0	0.0	0.0	0.0	0.0	0.0	0.0	0.0	0.0	0.0	0.0	0.0	0.0	0.0	0.0	0.0	0.0	0.0	0.0	0.0	0.0	0.0	0.0	0.0	0.0	0.0	0.0	0.0	0.0	0.0	0.0	0.0	0.0	0.0	0.0	0.0	0.0	0.0	0.0	0.0	0.0	0.0	0.0	0.0
26814	SNORD36B	0.0	0.0	0.0	0.0	0.0	0.0	0.0	0.0	0.0	0.0	0.0	0.0	0.0	0.0	0.0	0.0	0.0	0.0	0.0	0.0	0.0	0.0	0.0	0.0	0.0	0.0	0.0	0.0	0.0	0.0	0.0	0.0	0.0	0.0	0.0	0.0	0.0	0.0	0.0	0.0	0.0	0.0	0.0	0.0	0.0	0.0	0.0	0.0
26815	SNORD36A	0.0	0.0	0.0	0.0	0.0	0.0	0.0	0.0	0.0	0.0	0.0	0.0	0.0	0.0	0.0	0.0	0.0	0.0	0.0	0.0	0.0	0.0	0.0	0.0	0.0	0.0	0.0	0.0	0.0	0.0	0.0	0.0	0.0	0.0	0.0	0.0	0.0	0.0	0.0	0.0	0.0	0.0	0.0	0.0	0.0	0.0	0.0	0.0
26816	SNORD35A	0.0	0.0	0.0	0.0	0.0	0.0	0.0	0.0	0.0	0.0	0.0	0.0	0.0	0.0	0.0	0.0	0.0	0.0	0.0	0.0	0.0	0.0	0.0	0.0	0.0	0.0	0.0	0.0	0.0	0.0	0.0	0.0	0.0	0.0	0.0	0.0	0.0	0.0	0.0	0.0	0.0	0.0	0.0	0.0	0.0	0.0	0.0	0.0
26817	SNORD34	0.0	0.0	0.0	0.0	0.0	0.0	0.0	0.0	0.0	0.0	0.0	0.0	0.0	0.0	0.0	0.0	0.0	0.0	0.0	0.0	0.0	0.0	0.0	0.0	0.0	0.0	0.0	0.0	0.0	0.0	0.0	0.0	0.0	0.0	0.0	0.0	0.0	0.0	0.0	0.0	0.0	0.0	0.0	0.0	0.0	0.0	0.0	0.0
26818	SNORD33	0.0	0.0	0.0	0.0	0.0	0.0	0.0	0.0	0.0	0.0	0.0	0.0	0.0	0.0	0.0	0.0	0.0	0.0	0.0	0.0	0.0	0.0	0.0	0.0	0.0	0.0	0.0	0.0	0.0	0.0	0.0	0.0	0.0	0.0	0.0	0.0	0.0	0.0	0.0	0.0	0.0	0.0	0.0	0.0	0.0	0.0	0.0	0.0
26819	SNORD32A	0.0	0.0	0.0	0.0	0.0	0.0	0.0	0.0	0.0	0.0	0.0	0.0	0.0	0.0	0.0	0.0	0.0	0.0	0.0	0.0	0.0	0.0	0.0	0.0	0.0	0.0	0.0	0.0	0.0	0.0	0.0	0.0	0.0	0.0	0.0	0.0	0.0	0.0	0.0	0.0	0.0	0.0	0.0	0.0	0.0	0.0	0.0	0.0
26820	SNORD24	0.0	0.0	0.0	0.0	0.0	0.0	0.0	0.0	0.0	0.0	0.0	0.0	0.0	0.0	0.0	0.0	0.0	0.0	0.0	0.0	0.0	0.0	0.0	0.0	0.0	0.0	0.0	0.0	0.0	0.0	0.0	0.0	0.0	0.0	0.0	0.0	0.0	0.0	0.0	0.0	0.0	0.0	0.0	0.0	0.0	0.0	0.0	0.0
26821	SNORA74A	0.0	0.0	0.0	0.3577	0.0	1.0335	0.0	0.0	0.0	0.7166	1.2855	1.3532	0.7728	0.3542	0.6803	0.5519	0.282	0.4955	0.5543	9.6465	0.0	0.0	0.0	0.4594	0.4235	0.3596	3.6697	0.0	0.0	0.422	0.0	4.1655	0.3234	0.3198	0.7337	0.0	0.4508	0.0	0.0	0.7421	0.0	0.4748	0.7712	0.7508	0.0	0.0	0.0	0.0
26823	RNU12-2P	0.3534	0.33	0.0	0.7153	0.8543	0.689	0.6619	0.0	0.0	0.0	0.4285	1.3532	0.7728	0.0	0.6803	0.2759	0.564	0.4955	0.5543	0.0	0.2356	0.7939	0.5356	0.0	0.4235	0.0	0.0	0.0	0.5491	0.633	0.672	0.0	0.0	0.6396	0.3668	0.0	1.3523	0.0	0.0	0.0	1.0852	0.9497	1.5423	0.3754	1.9512	0.0	0.3869	0.4023
26824	RNU11	0.0	0.0	0.0	0.0	0.0	0.0	0.0	0.0	0.0	0.3583	0.4285	0.0	0.0	0.3542	0.0	1.1038	0.282	0.4955	0.5543	5.1943	0.0	0.0	0.0	0.0	0.0	0.0	0.0	1.1123	0.0	0.0	0.0	0.0	0.0	0.0	0.7337	1.023	0.9015	0.4056	0.5546	1.4841	0.0	0.0	1.5423	0.0	0.0	0.0	0.0	0.0
26829	RNU5E-1	0.0	0.0	0.0	0.0	0.0	0.0	0.0	0.0	0.0	0.0	0.0	0.0	0.0	0.0	0.0	0.0	0.0	0.0	0.0	0.0	0.0	0.0	0.0	0.0	0.0	0.0	0.0	0.0	0.0	0.0	0.0	0.0	0.0	0.0	0.0	0.0	0.0	0.0	0.0	0.0	0.0	0.0	0.0	0.0	0.0	0.0	0.0	0.0
27004	TCL6	21.9081	1.6502	4.3866	6.4378	0.0	2.067	2.6475	0.0	1.1834	1.4331	1.8254	0.0	3.4776	0.0	1.0205	1.3797	0.282	0.0	3.8803	0.0	0.2992	8.4682	2.6781	1.3783	0.8471	0.0	0.7339	0.3708	0.5491	0.0	0.0	1.136	6.7917	0.6396	2.201	0.0	0.0	0.0	0.5546	1.4841	3.7547	2.3742	0.3856	0.0	0.4878	1.5649	46.4322	0.0
27099	SND1-IT1	1.0601	0.0	4.9349	1.7883	6.4075	1.0335	2.6475	0.4961	5.6213	0.7166	1.714	10.8254	4.6368	2.4794	0.6803	1.3797	1.692	0.2478	0.5543	0.0	0.7069	1.0585	0.5356	2.2971	5.5061	0.7193	0.7339	0.7416	1.6474	0.633	1.0081	3.4081	1.6171	0.0	0.7337	1.5345	2.7045	6.0833	11.6473	1.4841	3.2556	1.8993	1.5423	3.003	1.4634	2.6082	3.0955	0.8045
27160	INGX	0.0	0.33	0.0	0.0	0.0	1.0335	1.6547	1.4883	0.0	0.0	1.714	4.5106	1.932	2.4794	1.0205	0.0	0.846	1.2389	3.3259	0.0	0.2356	1.8524	1.6069	1.3783	0.0	0.0	0.0	0.3708	2.7457	1.8991	0.0	0.0	0.6468	0.6396	0.3668	0.0	0.9015	0.4056	2.7732	4.4524	0.0	2.3742	1.9279	1.1261	1.4634	0.0	0.7739	1.2068
27184	DISC2	0.0	0.0	0.0	0.0	0.8543	0.0	0.0	0.0	0.0	5.3849	0.0	0.0	0.7844	0.0	0.3402	0.0	0.0	0.0	0.0	0.0	0.0	0.0	0.5356	0.0	0.0	0.0	0.0	0.0	0.0	0.0	0.672	0.0	0.0	0.0	0.0	0.0	0.9015	0.0	0.0	0.7421	0.5426	0.4748	0.3856	0.0	0.0	2.6187	0.3869	0.0
27437	HSFY1P1	0.0	0.0	0.0	0.0	0.0	0.0	0.0	0.0	0.0	0.0	0.0	0.0	0.0	0.0	0.0	0.0	0.0	0.0	0.0	0.0	0.0	0.0	0.0	0.0	0.0	0.0	0.0	0.0	0.0	0.0	0.0	0.0	0.0	0.0	0.0	0.0	0.0	0.0	0.0	0.0	0.0	0.0	0.0	0.0	0.0	0.0	0.0	0.0
28997	PRO0611	0.0	0.33	0.0	0.3577	1.2815	0.3445	0.0	0.4961	0.2959	0.0	0.857	0.4511	0.7728	1.0626	0.3402	0.0	0.564	0.4955	0.0	0.0	0.4713	0.2646	0.0	0.9188	0.8471	0.0	0.0	0.0	0.0	0.422	0.0	0.3787	0.6468	0.6396	0.3668	0.0	0.4508	0.8111	0.5546	0.0	0.5426	0.9497	0.0	1.1261	0.4878	0.5216	1.1608	0.4023
29018	FOXN3-AS2	0.0	0.0	0.0	0.0	0.0	0.0	0.0	0.0	0.0	0.0	0.0	0.0	0.0	0.0	0.0	0.2759	0.282	0.0	0.0	0.742	0.0	0.0	0.0	0.0	0.0	0.0	0.0	0.0	0.0	0.0	0.0	0.0	0.0	0.0	0.0	0.0	0.0	0.0	0.0	0.0	0.0	0.0	0.0	0.0	0.0	0.5216	0.0	0.0
29034	CPS1-IT1	0.0	0.0	0.0	0.0	0.0	0.0	0.0	0.0	0.0	0.0	0.0	0.0	0.0	0.0	0.0	0.0	0.0	0.0	0.0	0.0	0.0	0.0	0.0	0.0	0.0	0.0	0.0	0.0	0.0	0.0	0.0	1.5147	0.0	0.0	0.0	0.0	0.0	0.0	0.0	0.0	0.0	0.0	0.0	0.0	0.0	16.6927	0.0	0.0
29053	PRO0628	0.3534	0.0	0.0	0.0	0.4272	1.378	0.9928	0.4961	0.2959	1.0748	0.4285	0.0	1.932	0.0	1.3606	0.2759	0.282	0.2478	0.5543	0.0	0.2356	0.2646	1.0712	0.4594	0.4235	1.4386	0.0	1.1123	0.0	0.211	0.672	0.7574	0.0	0.3198	0.0	0.5115	1.3523	0.4056	0.0	0.0	0.5426	1.4245	0.0	1.1261	0.4878	0.5216	0.0	0.0
29065	ASAP1-IT1	0.0	0.33	0.0	0.0	0.0	0.689	0.0	0.0	0.0	0.0	0.0	0.0	0.3864	0.0	0.0	0.0	0.0	0.0	0.0	0.0	0.0	0.0	0.5356	0.9188	0.0	0.0	0.0	0.0	0.0	0.0	0.0	0.0	0.0	0.0	0.0	0.5115	0.0	0.4056	0.0	0.0	0.0	0.0	0.0	0.0	0.0	0.0	0.0	0.0
29075	LINC00652	0.7067	2.8053	3.2899	0.3577	0.4656	2.067	0.0	0.0	0.0	1.2181	2.9995	0.4511	0.0	0.0	1.2212	0.0	3.6661	0.0	1.1086	0.0	0.4713	1.691	0.0	0.0	1.2706	0.0	1.4972	0.7416	0.0	0.422	0.6821	0.8028	2.2639	0.7579	5.7263	0.5115	0.5048	0.0	0.0	16.3253	0.6294	4.1833	0.3856	0.3904	7.8049	1.6954	0.4488	0.8045
29092	LINC00339	553.0035	204.2904	154.6265	77.9685	219.5643	151.2359	191.6108	65.4843	201.7751	185.2288	155.9721	155.6157	130.9892	116.1755	260.9012	171.6336	318.1049	191.5263	166.8514	275.2966	171.7719	107.9692	177.8254	140.5819	292.249	117.243	118.8991	324.0638	315.2114	240.5571	155.578	62.8609	197.2833	130.4765	234.4094	312.0205	129.8174	144.378	85.9678	353.2205	216.4948	235.0427	109.8901	193.3183	96.5854	275.4304	269.6938	124.2961
29774	POM121L9P	7.4205	24.7525	26.3194	1.7883	4.2717	4.823	4.3021	1.4883	1.4793	16.4807	6.8559	3.1574	1.5456	2.8335	2.7213	7.1744	2.5381	3.221	5.5432	1.4841	3.5344	8.2035	4.8206	17.9173	3.3884	7.5525	0.367	22.2469	2.7457	3.1652	2.3522	1.5147	6.4683	1.9188	4.4021	6.1381	3.606	1.6222	4.437	6.6785	14.1074	11.8708	6.1693	3.7538	3.9024	2.0866	4.6432	0.8045
29797	POM121L8P	0.0	0.33	1.0966	0.0	0.0	0.3445	0.3309	0.0	0.8876	0.3583	0.4285	0.0	0.0	0.3542	0.0	0.2759	0.0	0.0	0.0	0.0	0.4713	1.0585	0.0	0.0	0.8471	0.3596	0.367	0.3708	0.0	0.0	0.336	0.0	0.6468	0.0	0.3668	0.5115	0.4508	0.8111	0.5546	0.7421	0.5426	0.4748	0.7712	0.3754	1.4634	0.0	0.7739	1.2068
29931	LINC00312	123.3216	111.2211	123.9205	15.3791	70.9099	52.0196	12.5755	13.8906	22.1893	6.449	49.2769	41.9486	13.9104	9.209	65.3103	23.7307	9.0243	12.6363	19.9557	26.7134	12.7238	16.4071	9.6411	67.9938	24.5659	20.4995	15.7798	30.7749	32.3998	7.3855	27.2177	17.0406	30.401	43.4922	12.8393	105.8824	9.4659	27.1723	17.1936	20.7777	30.3852	23.7417	11.1818	60.8108	67.3171	5.2165	5.0302	2.8158
50652	PCA3	0.0	0.33	0.0	1.7883	0.0	0.3445	0.0	0.0	0.0	0.0	0.0	0.0	0.0	0.0	0.0	0.0	0.0	0.0	0.0	0.0	0.0	0.0	0.0	0.0	0.0	0.0	0.0	0.0	0.0	0.0	0.0	0.0	0.0	0.0	0.0	1.023	0.0	10.5445	0.0	0.0	0.0	0.0	0.3856	0.0	0.0	0.0	0.0	0.0
51054	PLEKHA8P1	55.477	100.0	26.3194	131.9742	46.9885	90.2592	50.9638	93.2655	29.5858	80.6122	42.8495	68.5611	76.8934	96.3406	29.2536	81.4018	53.8635	35.9267	93.1264	161.0225	60.0848	83.6232	84.0921	34.4563	105.4638	130.5497	75.9633	39.6737	90.6096	78.0755	62.836	96.1848	113.8422	55.0048	54.292	99.7442	45.5263	63.6723	17.1936	79.4004	76.5057	70.2754	51.6676	42.7928	48.7805	134.5853	80.4825	94.5294
51198	CDKN2A-AS1	0.0	0.0	0.0	0.7153	4.2717	8.6125	5.9568	1.9844	9.4675	3.5828	12.8548	6.7659	19.3199	1.0626	11.2252	10.7616	16.6385	3.7166	7.2062	0.0	0.9425	3.4402	8.0343	18.3767	6.3532	11.5085	10.6422	15.9436	9.3355	1.6881	3.3602	3.4081	4.5278	7.9949	27.8797	3.5806	10.8181	2.4333	17.1936	14.8412	9.7667	6.1728	8.4827	10.1351	16.5854	4.6948	0.7739	1.609
51214	IGF2-AS	21.5548	7.5908	27.416	0.0	0.4272	0.689	2.9784	2.4805	0.5917	0.3583	0.0	0.0	0.7728	0.3542	0.0	1.9316	0.0	1.2389	2.2173	1.4841	3.5344	5.8219	17.1398	5.0536	0.8471	0.7193	0.367	1.8539	1.0983	0.0	0.0	0.7574	3.2342	0.0	0.0	5.1151	0.0	0.0	4.9917	0.7421	15.1926	3.3238	0.7712	2.2523	0.4878	0.0	92.0906	0.4023
51275	MAPKAPK5-AS1	538.689	321.7525	525.2913	472.9256	371.3541	300.0086	404.5437	347.1462	285.6923	335.7586	373.2105	288.3942	161.3331	422.7158	398.4849	323.0519	463.6407	265.9762	629.7118	1185.7788	378.287	440.824	310.7231	350.9126	418.8903	438.7657	434.4367	632.1876	489.4618	190.2595	366.3239	596.0125	325.2426	167.3617	489.9523	504.3734	488.375	239.3592	253.1725	650.1336	348.8768	369.2118	320.2545	366.4339	396.3951	311.7006	269.9763	313.2422
51352	WT1-AS	533.2155	288.1188	154.0781	3.2189	9.3977	3.445	10.9208	0.0	1.1834	16.1224	0.857	0.9021	2.7048	0.0	18.0284	1.3797	9.8703	10.1586	23.8359	46.7485	1.6494	8.2035	30.5303	4.5942	74.1211	5.035	1.8349	1.8539	9.3355	0.0	2.0161	15.9046	8.0854	2.2386	0.7337	3.5806	2.2538	0.4056	2.2185	0.7421	7.0537	5.698	50.5109	1.8769	1.4634	0.0	374.9401	0.4023
51716	CES1P1	115.9011	10.8911	11.5147	3.5765	11.5335	0.3445	0.3309	0.0	0.8876	6.449	1.714	0.4511	0.0	0.3542	0.6803	0.2759	0.564	0.2478	0.0	0.0	2.1206	4.2341	3.2137	222.3583	0.8471	0.3596	0.367	11.865	0.0	0.0	0.0	0.0	0.6468	0.0	0.7337	1.5345	0.0	0.0	0.0	0.0	0.0	0.9497	1.5423	1.8769	0.9756	1.5649	17.4121	0.0
54064	LINC00160	0.0	0.0	0.0	0.0	0.0	0.0	0.0	0.0	0.0	3.2245	0.0	0.0	11.9784	0.3542	0.3402	0.0	3.9481	0.0	0.0	0.0	0.0	0.0	0.0	1.8377	0.0	0.0	4.4037	0.3708	0.0	2.5322	0.0	0.0	0.3234	0.3198	0.0	1.023	0.4508	0.4056	0.0	0.7421	0.0	0.0	0.0	0.0	0.0	0.5216	0.0	0.4023
54067	C21orf62-AS1	17.6678	5.6106	4.3866	0.7153	1.7087	0.3445	1.6547	0.0	2.9586	5.3741	3.428	3.1574	2.7048	2.4794	4.4221	2.2075	18.8945	2.7255	8.8692	0.742	4.7125	2.3817	9.6411	20.2144	5.0826	0.7193	2.2018	8.1572	4.3932	4.2203	13.4409	1.136	8.4088	7.3553	3.6684	4.6036	3.606	0.0	4.9917	6.6785	6.5111	6.1728	0.7712	6.006	5.3659	1.5649	4.2563	6.436
54072	LINC00158	0.0	0.0	0.0	0.0	0.0	1.378	3.6403	0.9922	0.5917	0.3583	8.1414	1.8042	0.0	0.7084	1.0205	1.1038	0.0	0.9911	0.5543	0.742	1.1781	0.0	0.5356	0.4594	0.0	3.5964	2.2018	5.191	1.0983	6.7525	0.336	0.3787	0.6468	0.0	7.7036	0.0	0.0	0.4056	0.0	0.7421	0.0	0.0	1.9279	0.0	0.0	3.1299	0.0	0.4023
54075	CHODL-AS1	0.0	0.0	0.0	0.0	0.0	0.0	0.0	0.0	0.0	0.0	0.4285	0.0	0.3864	0.0	0.0	0.0	0.0	0.0	0.0	0.0	0.0	0.0	0.0	0.0	0.4235	0.0	0.0	0.0	0.0	0.0	0.0	0.0	0.0	0.0	0.0	0.0	0.0	0.0	0.0	0.0	0.0	0.0	0.0	0.0	0.0	0.0	0.0	0.0
54088	LINC00113	0.0	0.0	0.0	1.073	0.0	0.0	0.0	0.0	0.0	0.0	0.0	0.0	0.0	0.0	0.0	0.0	0.0	0.0	2.7716	0.0	0.0	0.0	0.0	0.0	0.0	0.0	0.0	0.0	0.0	0.211	0.0	0.3787	0.9702	0.0	0.0	0.0	0.0	0.4056	0.0	0.0	0.0	0.0	0.0	0.0	0.0	0.0	0.0	0.0
54089	LINC00112	0.0	0.0	0.0	0.0	0.0	0.0	0.6619	0.0	0.0	0.0	0.0	0.0	0.0	0.0	0.0	0.0	1.128	0.2478	0.0	0.0	0.0	0.0	0.0	0.0	0.0	0.0	0.0	0.0	0.0	0.0	0.0	0.0	0.0	0.0	0.0	0.0	0.4508	0.0	0.0	0.0	0.0	0.9497	0.0	0.0	0.9756	0.0	0.0	0.0
54090	LINC00111	0.0	0.0	0.0	0.0	0.0	0.0	0.3309	0.0	0.0	0.0	0.0	0.0	0.0	0.0	0.3402	0.0	0.0	0.2478	0.0	0.0	0.0	0.2646	0.0	0.0	0.0	0.0	0.0	0.0	0.0	0.211	0.336	0.0	0.0	0.0	0.0	0.0	0.0	0.0	0.0	0.0	0.0	0.0	0.0	0.0	0.0	0.0	0.0	0.0
54435	HCG4	87.6325	3.6304	15.353	2.1459	58.8167	20.9836	48.8823	298.0578	177.426	18.5802	97.6283	99.4858	19.6368	50.4053	129.607	6.7743	59.3091	49.6977	25.1109	8.1624	49.696	2.9136	290.7338	9.3629	0.4278	82.3794	40.822	43.1665	39.8627	13.6759	3.8945	7.0435	134.3241	44.8193	46.7755	97.2123	49.1593	220.2454	29.817	202.4488	10.3418	15.0285	63.0846	80.1689	55.0244	121.1424	1.4084	71.3596
54441	STAG3L1	65.0177	72.2772	9.8698	31.1159	102.9475	27.2156	83.3954	9.9219	89.9408	46.5759	25.7097	97.88	30.9119	13.1052	72.7938	43.8742	56.4016	77.7998	14.9667	2.9682	40.2922	166.7172	137.654	33.9969	52.0966	96.7435	9.1743	26.6963	9.8847	37.3497	23.5215	63.6183	22.9625	35.4973	97.5789	9.2072	149.1999	138.7002	12.7565	28.1983	56.4297	157.6448	21.978	42.8941	145.3659	71.9875	116.0805	33.387
54508	EPB41L4A-AS2	22.9682	24.4224	33.9959	21.4592	23.0671	4.134	47.6545	3.4727	12.426	19.3469	8.5699	19.8466	42.1175	10.6258	40.1386	24.0066	33.5589	15.6095	29.9335	35.6179	7.5401	11.1145	34.8152	16.0796	27.1072	16.9031	3.6697	33.3704	12.6304	12.2389	17.1371	6.0589	18.1113	39.9744	17.2414	98.7212	27.0453	10.5445	13.3111	8.1627	42.8649	32.7635	5.0125	19.8949	1.9512	15.1278	25.9247	13.2743
54581	SCAND2P	373.4982	178.2178	184.2358	204.9356	253.7377	153.3029	186.3159	212.824	204.142	171.256	300.3749	184.9346	229.9073	125.3845	300.3595	191.777	512.4083	196.7294	379.1574	214.4494	269.3214	277.3327	119.9786	320.2143	335.0275	219.0214	140.9174	286.9855	191.6529	208.9048	407.2581	244.6275	211.5136	242.7247	244.314	457.289	283.5249	129.3724	180.2551	420.0059	359.7396	267.3314	250.6266	310.0601	160.4878	391.2363	237.9651	235.3178
54660	PCDHB18P	25.0883	41.5842	33.4476	2.5036	4.6988	5.512	7.9424	0.0	3.5503	8.2404	2.571	4.0595	42.1175	1.0626	5.1024	3.0353	1.9741	1.2389	0.5543	2.2261	7.0688	6.6158	10.7124	5.513	0.8471	2.5175	1.1009	0.3708	1.0983	0.422	3.6962	2.6508	8.0854	6.3959	4.4021	3.0691	1.803	0.8111	1.1093	3.7103	10.3093	7.5973	11.5674	7.1321	12.1951	2.0866	91.7036	2.4135
54661	PCDHB17P	7.4205	7.5908	1.645	1.4306	0.8543	1.378	0.6619	0.4961	0.0	3.941	1.2855	1.3532	0.3864	0.0	1.0205	0.8278	0.282	0.0	0.0	2.2261	6.3619	0.2646	19.8179	0.9188	0.0	1.0789	0.367	0.7416	2.1966	0.0	2.6882	0.7574	3.881	3.8375	0.0	5.1151	2.2538	0.0	0.5546	0.7421	3.7982	4.2735	2.3135	1.1261	3.9024	0.5216	4.2563	0.4023
54718	BTN2A3P	45.2297	39.604	10.9664	13.9485	14.5237	22.3926	25.4819	58.0429	39.3491	31.5283	36.8506	11.2765	23.5703	32.2316	56.4662	51.6004	10.1523	31.9623	7.7605	2.2261	40.0566	51.8676	56.24	24.3491	51.2495	14.3856	16.8807	5.191	25.2608	24.0557	38.3065	28.7797	59.8318	40.2942	38.8848	33.7596	16.2272	9.7333	8.8741	20.0356	40.1519	47.4834	50.5109	58.9339	8.2927	19.8226	65.779	36.605
55000	TUG1	3645.2297	3887.1287	2254.695	2102.289	5101.2388	6534.8377	3465.5415	3661.1683	3617.1598	2513.3077	3691.4837	5135.7691	4721.7929	2227.8775	3936.3088	3623.6203	2389.1709	2863.4787	1988.9135	2819.7494	5469.8398	3570.3937	4756.8291	2609.0342	4606.9462	1983.7802	1824.2202	1908.4168	3135.6398	2858.4089	3657.5941	2318.2808	3482.2122	2881.0361	3848.496	2002.5575	2727.0678	1914.6304	4266.7776	2705.5506	4208.8985	3727.9202	3559.2828	4068.6937	4438.5366	1901.4085	4918.3325	3984.7144
55018	LINC00483	0.0	0.0	0.0	0.0	0.0	0.0	0.0	0.0	0.0	0.0	0.0	0.0	0.0	0.0	0.0	0.0	0.0	0.0	1.1086	0.0	0.0	0.2646	0.0	0.0	0.4235	0.0	0.0	0.0	0.0	0.0	1.3441	0.7574	18.1113	0.0	0.3668	2.5575	0.4508	0.0	0.0	0.0	16.2778	0.0	0.0	0.0	0.0	0.0	0.0	1.2068
55056	FLJ10038	878.3781	329.6733	521.0254	225.118	221.4865	138.5341	205.5531	162.8674	243.4112	207.6497	207.2973	150.018	106.6113	58.5624	315.8265	146.8543	311.348	81.7765	232.4612	165.4006	203.2752	257.9141	104.5581	389.1499	176.5523	165.924	109.4972	429.8035	243.899	202.625	96.6532	137.5329	204.2529	97.8222	219.6075	482.2967	173.0584	75.0684	279.7393	359.9436	269.3814	213.4568	212.3964	251.1111	75.4146	386.0772	342.5614	131.3958
55073	LRRC37A4P	158.2756	157.7558	51.5422	116.284	253.6779	96.4603	478.4281	82.3515	404.5621	102.8253	207.6272	263.7573	471.7002	66.5884	320.769	112.6242	177.7806	249.497	43.1153	49.5979	822.7333	845.8673	261.4569	476.7793	303.6891	52.8672	23.8532	27.4379	70.1263	93.4501	671.996	60.9675	167.1604	234.6658	334.5818	216.4348	383.863	109.5002	218.1531	37.8451	180.624	261.9991	152.6084	270.4167	150.2	37.037	505.2096	73.1899
55370	PPP4R1L	132.8622	82.1782	37.8341	33.9771	100.8116	168.1164	56.5897	114.5975	87.8698	115.7232	60.4178	79.8376	54.4822	102.0077	62.2489	37.5276	40.3271	8.1764	32.1508	23.7453	81.7625	98.1779	17.1398	91.8836	90.6396	73.3668	85.1376	24.4716	21.4168	73.8552	4.3683	62.4822	61.1255	29.741	88.0411	64.4501	57.6966	120.8557	41.5973	37.8451	52.6316	88.7939	16.1943	97.973	54.1463	73.0308	49.9146	18.9059
55384	MEG3	187.6325	433.3333	405.209	15.0215	61.085	39.6176	36.0718	6.9453	19.8225	125.0384	29.1377	6.7659	3.864	11.3342	17.0079	24.2826	26.5087	11.1497	92.0177	32.6497	26.1546	118.0252	11.248	116.2327	21.1775	17.6224	2.9358	30.0334	25.2608	5.2754	8.7366	28.7797	53.3635	16.9492	18.7087	53.1969	28.8483	24.7389	114.8087	50.4601	446.0119	70.7502	18.1222	28.5285	18.5366	32.3422	451.9402	4.0225
55449	DHRS4-AS1	724.2686	403.4158	262.207	371.073	609.8932	447.0071	274.0994	375.1556	460.0473	251.8968	249.7097	554.5647	194.5556	566.3165	520.1152	102.3262	382.9865	741.5882	107.0122	166.2391	546.508	1065.807	345.233	288.7533	593.6341	190.6242	250.6569	170.3745	146.2603	486.7293	801.6398	378.8999	908.6805	461.7621	384.3067	334.4859	563.7368	396.3459	140.2163	264.7447	278.8823	443.3571	828.5869	308.1757	169.6537	203.0308	681.9113	153.2904
55472	RBM12B-AS1	2.4735	1.3201	7.6765	5.7225	9.8249	11.024	2.9784	6.4492	2.6627	10.7483	3.428	6.3148	6.5688	7.0839	5.7827	1.6556	3.3841	5.6987	1.1086	3.7102	9.8963	20.1119	9.6411	2.2971	4.659	0.7193	3.6697	0.7416	4.3932	5.4864	2.6882	5.3015	8.0854	4.7969	8.0704	6.6496	6.3106	8.9222	6.1009	6.6785	2.713	11.8708	5.3981	11.6366	7.8049	10.9546	6.5779	6.436
55539	KCNQ1DN	0.0	0.0	0.0	0.0	0.0	0.3445	0.9928	0.0	0.0	0.0	0.4285	0.9021	0.3864	0.0	0.6803	0.0	0.0	0.0	0.0	3.7102	0.0	0.0	1.0712	0.0	0.8471	0.7193	0.0	0.0	0.0	0.211	0.672	0.3787	0.0	0.6396	0.0	0.0	0.0	0.0	0.0	0.0	0.0	0.0	0.0	0.3754	0.0	0.0	0.0	0.0
55545	MSX2P1	2.4735	3.9604	0.0	24.3205	0.0	0.3445	2.9784	0.4961	0.2959	3.2245	2.9995	0.9021	0.3864	0.0	1.7008	0.8278	0.564	0.2478	1.1086	5.1943	4.7125	0.2646	6.4274	3.2159	0.0	0.3596	0.7339	2.5955	0.0	0.8441	0.336	0.3787	1.9405	0.0	2.201	0.0	0.9015	0.0	1.6639	0.0	1.0852	0.9497	1.1567	0.0	0.0	0.5216	16.2513	0.0
55592	GOLGA2P5	107.7739	20.462	31.8026	262.8755	264.8441	36.1726	285.2652	122.535	155.6213	117.1563	194.1082	53.2251	18.5471	102.7161	344.2399	266.0044	81.5003	175.669	319.8448	177.3474	393.7323	463.8971	198.7145	74.4257	1395.5951	327.633	60.9174	594.7349	373.9703	162.4815	438.172	509.325	287.5162	135.5932	546.9552	787.2123	366.4638	242.9281	313.9212	115.7614	690.7216	198.9554	192.0185	538.2883	13.1707	387.0631	169.4776	362.0274
55853	IDI2-AS1	3.212	4.099	2.7416	16.6738	16.9287	23.023	7.9226	10.542	16.4172	7.7137	10.8666	16.7885	11.7929	18.9635	17.5045	13.2919	8.8973	7.1457	4.9945	5.1943	22.0123	5.6022	13.5351	20.536	13.7484	9.865	4.8991	10.6711	4.7392	11.131	12.369	25.3072	8.2794	12.5712	13.6537	11.7801	8.366	21.0605	25.6406	8.8379	9.7287	12.4881	27.0021	19.4032	9.2195	13.2707	9.9326	8.8294
55855	FAM45BP	137.4558	136.6337	32.8992	278.6123	176.8475	288.3473	135.352	71.4374	172.4852	144.027	87.413	218.7641	67.2334	169.6587	128.9199	117.8256	54.9915	201.4371	18.847	14.0987	139.7267	111.9387	101.2319	121.7457	123.2529	167.2331	64.9541	12.6066	31.3015	144.5453	110.2151	98.0782	106.727	260.3134	94.2773	45.5243	67.6133	178.0391	51.0261	18.5515	28.7575	150.5223	142.2788	111.4865	222.9268	74.0741	106.4072	67.1762
55999	NXF4	0.0	0.0	0.0	0.0	0.0	0.0	0.0	0.0	0.0	0.0	0.0	0.0	0.0	0.0	1.0205	0.0	0.0	0.0	0.0	0.0	0.0	0.0	0.5356	0.0	0.0	0.0	0.0	0.0	0.0	0.0	0.0	0.0	0.0	0.0	0.0	0.0	0.0	0.0	0.0	0.0	0.5426	0.0	0.0	5.6306	0.0	0.0	0.7739	0.0
56120	PCDHGB8P	1.0601	1.6502	0.0	0.7153	0.8543	0.689	0.6619	0.4961	0.2959	2.8662	0.4285	0.4511	11.2056	0.7084	2.3811	0.0	0.0	0.4955	0.5543	0.0	0.9425	0.0	1.0712	3.6753	0.0	0.0	0.0	0.0	0.0	0.8441	0.0	0.0	1.2937	0.0	0.7337	2.5575	0.0	0.0	0.0	0.7421	1.0852	0.0	0.0	0.3754	5.3659	0.0	3.0955	0.0
56286	DAD1P1	0.0	0.0	0.0	0.0	0.0	0.0	0.0	0.0	0.0	0.3583	0.0	0.0	0.0	0.3542	0.0	0.0	0.0	0.0	0.0	0.0	0.0	0.0	0.0	0.0	0.0	0.0	0.0	0.3708	0.0	0.0	0.0	0.0	0.3234	0.0	0.0	0.0	0.0	0.4056	0.0	0.0	0.0	0.0	0.0	0.0	0.0	0.5216	0.0	0.0
56604	TUBB7P	1.0601	0.0	0.5483	3.2189	1.2815	3.445	0.6619	0.0	7.6923	2.1497	18.4253	14.4339	5.796	3.1877	12.5858	3.8631	3.9481	0.0	1.663	5.1943	8.0113	0.7939	10.7124	18.8361	6.7768	0.0	2.5688	1.4831	3.844	2.1101	8.0645	1.136	3.5576	5.7563	8.8041	1.5345	21.1855	1.2167	2.2185	10.3888	0.5426	2.849	3.8558	3.003	5.3659	0.5216	4.6432	24.1352
56651	LINC00470	0.3534	3.6304	0.0	0.0	0.0	5.1675	0.0	0.4961	0.0	0.0	0.0	0.0	0.0	0.0	0.0	0.2759	0.282	0.0	0.0	0.0	0.0	0.0	0.0	0.0	0.0	8.2717	0.0	0.3708	0.5491	0.0	0.0	0.0	0.0	0.0	0.3668	0.0	0.4508	0.0	0.0	0.7421	0.0	0.0	0.0	0.7508	0.0	7.3031	0.7739	0.0
56662	VTRNA1-3	0.0	0.0	0.0	0.0	0.0	0.0	0.0	0.0	0.0	0.0	0.0	0.0	0.0	0.0	0.0	0.0	0.0	0.0	0.0	0.0	0.0	0.0	0.0	0.0	0.0	0.0	0.0	0.0	0.0	0.0	0.0	0.0	0.0	0.0	0.0	0.0	0.0	0.0	0.0	0.0	0.0	0.0	0.0	0.0	0.0	0.0	0.0	0.0
56663	VTRNA1-2	0.0	0.0	0.0	0.0	0.0	0.0	0.0	0.0	0.0	0.0	0.0	0.0	0.0	0.0	0.0	0.0	0.0	0.0	0.0	0.0	0.0	0.0	0.0	0.0	0.0	0.0	0.0	0.0	0.0	0.0	0.0	0.0	0.0	0.0	0.0	0.0	0.0	0.0	0.0	0.0	0.0	0.0	0.0	0.0	0.0	0.0	0.0	0.0
56664	VTRNA1-1	0.0	0.0	0.0	0.0	0.0	0.0	0.0	0.0	0.0	0.0	0.0	0.0	0.0	0.0	0.0	0.0	0.0	0.0	0.0	0.0	0.0	0.0	0.0	0.0	0.0	0.0	0.0	0.0	0.0	0.0	0.0	0.0	0.0	0.0	0.0	0.0	0.0	0.0	0.0	0.0	0.0	0.0	0.0	0.0	0.0	0.0	0.0	0.0
56969	RPL23AP32	2.1201	1.6502	0.5483	0.3577	0.0	1.0335	0.0	0.0	0.0	0.3583	1.2855	0.4511	1.1592	0.7084	0.0	0.0	0.282	0.4955	7.7605	13.3567	0.0	1.0585	1.0712	0.0	0.0	0.3596	0.0	1.1123	0.0	0.0	0.672	0.0	0.0	0.0	0.0	1.5345	0.9015	0.0	2.2185	0.0	0.5426	0.0	0.0	0.0	0.0	0.0	0.7739	0.4023
57061	HYMAI	8.3604	5.3531	7.9397	1.4306	0.8543	4.9229	0.0	3.4875	1.2071	6.8359	0.857	0.0	3.5433	6.7438	1.0375	3.3637	0.0	0.2478	0.0	7.4204	15.7705	1.347	2.1532	3.7443	0.4235	2.5283	0.7339	0.3708	0.5491	0.0	0.0	0.0	0.3234	2.2705	2.6082	0.0	0.4508	0.4177	1.6972	1.4841	1.0852	0.4748	4.2684	4.2455	0.0	9.421	1.9579	1.2148
57212	TP73-AS1	921.9081	911.5512	560.9321	489.628	341.3071	129.8768	172.4166	330.3981	230.4734	568.9426	221.9604	161.0284	383.694	163.6374	180.6239	663.9073	379.0186	432.111	310.9756	112.0479	452.8746	442.1974	783.6101	382.6951	373.9941	226.5739	150.0917	272.1542	290.4997	347.3307	17.4731	472.593	453.1048	343.78	345.1944	403.0691	330.8542	351.2116	285.0804	433.363	597.3956	568.8509	498.1685	488.7387	545.8537	959.3114	680.6189	689.0587
57291	DANCR	865.371	427.7228	792.3235	2339.0558	619.3934	526.3974	563.2498	241.5974	672.4852	500.1536	705.3026	1628.3266	295.5951	397.051	1068.4364	1340.7837	851.9459	1114.7175	810.4213	1220.6547	150.3299	804.2119	337.9754	642.7256	935.6205	437.6832	170.6422	540.9714	371.2246	2165.0137	437.836	1150.4307	1622.8978	364.5667	772.1937	820.4604	1042.1456	495.9951	1166.3894	754.675	566.4677	808.1671	158.0875	661.4114	722.9268	426.1868	1072.9711	201.1263
57653	LOC100499484-C9ORF174	228.2686	162.3762	90.4729	1.4306	7.689	27.5601	77.7695	25.3008	23.6686	38.6938	14.5688	18.9445	8.8872	17.3555	146.268	7.4503	25.6627	44.5986	58.204	27.4555	192.2714	107.9692	116.7649	60.1837	333.7569	61.139	41.4679	114.201	24.7117	83.3509	158.9382	28.0223	75.6792	48.6089	42.1864	99.2327	48.6815	0.4056	11.0926	136.539	55.8871	41.7854	31.6175	92.3423	9.7561	28.6907	136.2012	73.21
58483	LINC00474	0.0	0.0	0.0	0.0	0.0	0.0	0.0	0.0	0.0	0.0	0.0	0.0	0.0	0.0	0.0	0.0	0.282	0.0	0.0	0.0	0.0	0.0	0.0	0.0	0.0	0.0	0.0	0.0	0.0	0.0	0.0	0.0	0.0	0.0	0.0	0.0	0.0	0.0	0.0	0.0	0.0	0.0	0.0	0.0	0.0	0.0	0.0	0.0
60439	TTTY2	0.0	0.0	0.0	0.0	0.0	0.0	0.0	0.0	0.0	0.0	0.0	0.0	0.0	0.0	0.0	0.0	0.0	0.0	0.0	0.0	0.0	0.0	0.0	0.0	0.0	0.0	0.0	0.0	0.0	0.0	0.0	0.0	0.0	0.0	0.0	0.0	0.0	0.0	0.0	0.0	0.0	0.0	0.0	0.0	0.0	0.0	0.0	0.0
60467	BPESC1	0.0	0.0	0.0	0.0	0.0	0.0	0.0	0.0	0.0	0.0	0.4285	0.0	0.0	0.0	0.3402	0.0	0.564	0.2478	0.0	0.0	0.0	0.2646	0.0	0.0	0.0	0.0	0.367	0.3708	1.0983	0.0	0.0	0.0	0.0	0.0	0.0	0.0	0.0	0.0	0.5546	0.7421	0.0	0.4748	0.0	0.0	0.9756	0.0	0.7739	0.0
60674	GAS5	5326.8551	1826.0726	3413.2968	1361.588	1492.0974	1033.1582	1123.5211	1056.1826	988.7574	2742.6045	2406.8559	1226.8832	1492.272	3211.8272	1383.4227	1699.2274	1667.2307	2663.2805	1941.2417	16635.7793	1047.361	3540.2258	1569.3626	2366.0022	962.3041	3592.8144	2601.4679	3572.4879	2504.6678	1554.1253	831.3172	4677.0804	3098.9651	563.7992	2404.6222	1191.8159	1948.6139	2184.3253	2118.6911	6991.6889	1117.2002	1289.6486	1527.2797	2703.0781	6194.6341	1660.9285	1374.3936	2530.1689
63914	LINC01590	2.1908	14.2277	7.1282	11.4235	12.563	7.6893	6.5293	5.6703	1.5858	8.1293	4.0193	1.3532	2.3338	2.6069	2.7791	11.6943	3.6887	1.6278	22.1729	2.2484	29.9882	4.2738	17.2737	2.7795	16.5565	4.7077	7.3688	6.4071	6.5898	16.6364	6.2164	11.4892	1.3292	0.3198	4.2406	13.3862	11.8503	2.1251	1.6861	7.5987	5.4259	2.3742	4.9393	3.3108	9.2585	5.1278	13.7439	4.8673
64002	PCGEM1	0.0	0.0	0.0	0.0	0.0	0.0	0.0	0.9922	0.0	0.0	0.0	0.0	0.0	0.0	0.0	0.0	0.0	0.0	0.0	0.0	0.0	0.0	0.0	0.0	0.0	0.0	0.367	0.0	0.0	0.0	0.0	0.0	0.0	0.0	0.0	0.0	0.4508	0.8111	0.0	0.0	0.0	0.0	0.0	0.0	0.0	0.0	0.0	0.0
64150	DIO3OS	26.1767	11.5776	63.6929	0.0	4.7117	1.0335	2.9784	9.9219	0.0	6.1122	0.4285	0.0	0.0	0.0	0.6803	1.3797	0.846	1.4866	58.204	34.1338	0.2356	1.0585	0.0	2.3063	0.8471	30.3393	1.8349	0.7416	4.3932	0.0	0.0	1.5223	4.5278	0.6396	1.1005	0.0	0.4508	1.6222	1.1093	0.0	10.4124	4.283	0.7712	1.5015	0.0	0.0	5.4171	0.4023
64396	GMCL1P1	1.0601	1.3201	3.8382	2.8612	5.126	10.6795	3.9712	4.4648	1.4793	2.1497	4.2849	11.2765	8.1144	5.6671	9.1843	2.2075	1.692	4.9554	2.2173	0.0	5.8907	4.2341	5.8918	1.8377	1.2706	2.5175	1.4679	1.4831	0.5491	3.5873	5.3763	1.8934	4.5278	5.4365	3.3015	2.046	3.1553	2.8389	0.5546	0.0	0.5426	5.698	1.9279	1.8769	4.3902	2.6082	2.3216	1.609
64433	LINC00244	0.0	0.0	0.0	0.3577	0.0	1.378	0.0	0.0	0.2959	1.0748	0.4285	2.2553	0.3864	0.0	0.0	0.2759	1.128	0.4955	0.0	0.0	0.0	0.0	0.0	0.0	0.8471	0.0	0.0	0.7416	0.0	0.0	0.672	0.3787	0.6468	0.0	0.0	0.0	4.0568	0.4056	0.5546	4.4524	0.0	0.0	2.6991	0.0	0.4878	0.5216	0.7739	0.0
64493	LINC00235	4.5936	0.6601	0.0	0.3577	1.2815	1.378	1.6547	0.4961	0.5917	0.3583	0.4285	1.3532	0.7728	0.7084	1.0205	0.0	1.128	0.2478	0.5543	0.0	5.4194	2.3817	1.6069	0.9188	0.0	0.7193	0.0	0.0	0.0	1.8991	0.0	1.136	0.3234	0.9594	0.3668	1.5345	0.9015	0.8111	1.1093	0.7421	0.5426	2.3742	1.5423	1.5015	0.9756	4.6948	4.2563	0.8045
64593	RBMY3AP	0.0	0.0	0.0	0.0	0.0	0.0	0.0	0.0	0.0	0.0	0.0	0.0	0.0	0.0	0.0	0.0	0.0	0.0	0.0	0.0	0.0	0.0	0.0	0.0	0.0	0.0	0.0	0.0	0.0	0.0	0.0	0.0	0.0	0.0	0.0	0.0	0.0	0.0	0.0	0.0	0.0	0.0	0.0	0.0	0.0	0.0	0.0	0.0
64595	TTTY15	0.0	0.0	0.0	0.0	0.4272	0.0	0.0	0.0	0.0	0.0	0.0	0.0	0.0	0.0	0.0	0.0	0.0	0.0	0.0	0.0	0.0	0.0	0.0	0.0	0.0	0.0	0.0	0.0	0.0	0.0	0.0	0.0	0.0	0.0	0.0	0.0	0.0	1.6222	0.0	0.0	0.0	0.0	0.3856	0.0	0.0	0.0	0.0	0.0
64940	STAG3L4	172.4382	228.0528	137.6285	133.7625	140.1111	80.2687	172.7476	62.0117	146.4497	202.7843	122.5495	209.2918	101.6229	244.7478	121.7766	47.7373	116.4693	116.6997	124.7228	86.8186	130.3016	162.7477	307.4451	144.2572	76.6624	210.39	177.2477	171.3014	202.6359	102.3423	110.2151	84.8244	72.1216	107.4512	168.7454	71.0997	283.0741	184.528	184.6922	456.3669	110.6891	117.7588	188.5483	61.5616	93.6585	89.2019	107.9549	68.7852
65996	CENPBD1P1	786.2191	777.5578	626.1823	944.206	526.2708	975.6266	722.4291	670.7181	455.9172	635.9403	416.4971	436.175	337.3261	493.0374	373.1534	470.4746	507.8962	527.2547	764.4124	739.0712	633.6004	455.6936	509.9089	269.6783	774.6717	761.3602	491.3761	815.7212	521.1422	609.8333	793.3468	507.8103	456.6624	564.7586	661.4087	270.0767	580.5725	620.9064	393.2335	223.36	512.2084	493.3523	289.9557	453.8288	351.7073	804.9035	725.1164	487.9324
78998	RHPN1-AS1	4.5936	1.6502	33.4476	60.8011	33.3191	2.756	16.2158	56.5546	26.3314	37.619	56.5613	19.3956	30.1391	15.2303	6.463	5.2428	57.8116	74.0833	34.9224	18.551	123.9397	86.0049	73.9154	25.7274	92.7573	12.5874	3.3028	12.2358	4.3932	75.1213	43.3468	35.5959	49.806	20.1471	16.1409	84.9105	13.5227	11.7611	3.8824	16.3253	33.0982	30.3894	15.4232	30.7808	12.1951	20.3443	17.0251	67.9807
79100	LINC00626	0.0	0.0	1.645	0.0	0.4272	22.0481	0.6619	0.0	3.5503	0.0	0.4285	0.4511	0.3864	0.3542	7.4835	0.0	0.0	0.0	1.663	0.742	0.4713	1.0585	0.5356	0.0	10.5887	0.0	0.0	0.7416	0.0	0.422	5.3763	0.0	0.9702	18.5481	0.3668	0.0	0.9015	0.0	3.3278	0.0	4.3407	0.9497	0.3856	61.9369	0.0	1.0433	16.6382	0.0
79104	MEG8	0.7067	1.3201	0.0	0.0	0.0	0.0	0.0	0.0	0.0	0.7166	0.0	0.0	0.0	0.0	0.0	0.0	0.0	0.0	0.0	0.0	0.0	0.2646	0.0	0.4594	0.0	0.0	0.0	0.0	0.0	0.0	0.0	0.0	0.3234	0.3198	0.0	0.0	0.0	0.0	0.5546	0.0	0.5426	0.0	0.0	0.0	0.0	0.0	0.3869	0.0
79136	LY6G6E	0.0	0.0	0.0	5.0501	0.8543	2.067	0.0	0.0	0.6568	0.0	0.0	0.0	0.7728	0.0	1.0205	0.0	0.282	0.0	0.0	0.0	0.2356	0.0	0.0	0.4594	0.0	0.0	0.0	0.3708	0.5491	0.0	0.0	0.0	0.0	0.0	0.7337	0.0	0.4508	0.0	0.5546	0.0	0.0	0.0	1.2339	0.3754	0.0	0.0	0.3869	0.0
79166	LILRP2	0.0	1.9802	0.0	1.073	0.0	1.378	4.3021	0.0	0.5917	17.9138	13.7118	4.0595	6.9552	0.7084	4.7622	3.0353	0.0	3.221	2.7716	13.3567	0.2356	3.4402	1.6069	1.3783	2.1177	11.1489	0.7339	2.5955	29.654	3.3762	2.3522	13.6325	0.6468	3.5177	18.7087	3.5806	4.5076	0.4056	4.9917	8.1627	2.1704	36.5622	2.6991	1.5015	0.0	21.9092	19.3468	90.9091
79315	OR7E91P	0.0	0.0	0.0	0.7153	21.3584	6.89	2.3165	0.9922	2.9586	1.7914	0.0	0.9021	0.3864	4.6045	1.0205	1.1038	16.0745	0.0	6.6519	31.9077	7.5401	2.117	2.1425	5.9724	3.8119	1.7982	0.367	3.337	0.5491	0.211	0.0	1.136	0.6468	5.4365	0.0	1.023	0.0	1.2167	0.0	0.7421	1.6278	0.4748	1.1567	3.003	376.0976	0.0	10.4472	3.6203
79469	DLEU2L	2.8269	3.6304	0.0	6.4378	9.3977	9.3015	5.9568	3.4727	3.2544	3.5828	5.9989	6.3148	5.4096	5.6671	7.1433	1.9316	5.3582	2.7255	3.3259	7.4204	10.6032	6.8804	5.3562	6.8913	4.2355	3.9561	4.4037	4.8202	2.1966	4.4313	6.0484	2.2721	5.8215	5.7563	5.5026	7.1611	8.1136	3.65	4.437	2.2262	6.5111	4.7483	10.4106	3.003	3.4146	14.6062	4.2563	4.4248
79667	KLF3-AS1	77.4205	44.901	31.2543	13.9592	43.2379	9.6736	35.8699	3.4826	8.8876	15.8215	6.0032	7.668	11.2403	3.9032	50.3944	3.5955	15.2341	7.4604	3.3315	0.742	19.1117	14.605	25.324	10.1577	9.7501	3.2655	1.8385	5.1984	4.3987	6.5478	21.8616	1.8972	8.7451	10.8762	31.1812	26.1535	37.4938	6.9107	11.6583	5.2093	15.2089	22.83	16.6185	97.3423	53.3024	6.2806	70.5808	14.0949
79686	LINC00341	221.2014	684.1584	151.3365	57.9399	7.689	43.0626	29.4531	3.9687	13.0178	45.8594	49.2769	55.4804	19.7063	49.9413	26.5323	34.7682	10.4343	13.3796	43.7916	13.3567	165.6456	45.2518	84.0921	34.9158	8.8945	65.095	59.0826	86.3923	71.3893	32.7073	8.0645	57.9381	44.3079	16.3096	64.5635	27.11	49.1323	8.1111	39.3788	48.2339	73.2501	41.3105	21.978	22.1471	66.8293	20.3443	41.0151	24.9397
79804	HAND2-AS1	2547.3498	1318.4818	338.3139	4.2918	162.3238	7.2345	59.2372	0.4961	3.5503	1.0748	6.8559	0.9021	3.864	0.7084	8.504	2.2075	5.9222	0.4955	3.3259	2.2261	10.3676	23.2875	4.8206	17.4579	4.659	2.5175	1.4679	5.5617	4.3932	3.5873	1.6801	3.4081	37.5162	3.198	10.6383	3.0691	11.7196	0.8111	1.6639	6.6785	45.0353	28.0152	3.4702	11.6366	3.4146	0.5216	873.3126	2.0113
79854	LINC00115	20.8481	13.8614	11.5147	23.9628	23.9214	38.2396	34.0862	24.3086	26.3314	19.3469	28.7092	13.0807	32.0711	10.6258	32.315	41.1148	25.9447	32.2101	6.6519	17.8089	23.7983	69.5978	27.3166	34.9158	32.6133	26.6134	17.6147	20.0222	31.3015	25.5328	22.5134	29.5371	27.1669	13.7512	43.6537	27.6215	35.1589	28.7945	33.8325	61.591	54.2594	43.6847	32.7742	38.6637	23.9024	100.1565	25.5377	39.0185
79857	FLJ13224	3.1802	4.9505	4.3866	0.7153	0.0	0.689	1.3237	1.9844	3.8462	1.4331	0.4285	1.8042	1.932	0.7084	3.7417	0.8278	0.846	1.7344	0.0	0.0	5.1838	1.5878	7.4987	0.9188	1.2706	1.7982	0.367	3.7078	0.5491	0.633	0.336	1.136	0.9702	2.2386	0.7337	2.046	0.4508	4.0556	2.7732	2.2262	0.0	2.3742	0.7712	4.5045	3.9024	1.0433	5.0302	2.0113
79940	LINC00472	6.7138	20.462	18.6429	2.5036	9.3977	5.1675	2.6475	3.9687	1.1834	4.6576	2.571	0.0	0.0	5.6671	2.3811	0.8278	2.5381	10.4063	24.3902	2.9682	13.6664	18.2595	18.7467	0.4594	22.4481	18.7013	0.0	2.2247	0.0	33.3404	1.6801	3.4081	14.5537	2.5584	0.3668	4.6036	6.3106	10.5445	0.5546	0.7421	1.0852	9.4967	1.1567	1.8769	0.9756	0.5216	34.0503	0.0
79963	ABCA11P	149.3463	124.0924	61.39	69.603	61.3712	68.0355	18.1253	68.312	47.8964	50.4202	36.9191	38.7641	93.1105	48.2978	67.9092	107.0171	37.5155	102.3984	54.3681	21.9644	150.2309	75.5599	95.6347	47.9494	49.4748	19.1761	29.2073	54.3864	4.4426	71.1458	51.1526	65.8563	79.5019	50.3198	109.193	87.6471	75.7899	42.8064	46.2895	27.7976	107.9327	33.9126	61.7467	69.4332	74.6244	34.1106	110.5125	97.9847
79970	ZNF767P	424.3816	238.2838	143.66	219.5994	261.8539	206.7005	318.0276	67.9648	102.6627	152.2674	212.105	193.9558	124.8068	64.4632	185.3861	228.7528	346.3057	108.5233	301.5521	424.4465	235.8624	378.4215	344.4028	274.2725	374.4176	154.6457	99.8165	327.7716	191.1038	151.0867	181.1156	248.4143	222.1863	181.324	399.1196	164.1944	503.9441	225.8948	153.6328	325.0223	319.5876	285.85	149.2192	311.5616	540.0	326.0303	278.5933	289.2196
79986	ZNF702P	151.2367	54.7855	48.2522	59.7282	4.6988	7.2345	18.2014	1.4883	26.6272	8.9569	21.4247	249.4362	69.1654	145.2194	54.0851	20.4194	0.0	3.221	1.1086	2.9682	219.8398	257.2208	13.9261	10.5666	128.3355	181.6187	1.1009	2.2247	18.1219	166.2798	219.086	156.7736	475.4204	94.6594	26.0455	4.6036	8.1136	158.5724	0.0	31.1665	42.3223	38.4615	10.7962	2.2523	4.878	9.3897	169.4776	6.436
79992	AGPAT4-IT1	1.7668	5.6106	2.1933	0.0	1.2815	1.378	0.0	7.4414	0.2959	10.7483	0.857	3.1574	0.3864	5.3129	0.3402	0.8278	2.5381	0.9911	2.2173	6.6784	1.6494	2.117	11.7836	2.2971	0.0	3.2368	0.367	2.5955	0.5491	0.633	6.0484	3.7868	1.6171	2.2386	0.7337	8.6957	4.0568	2.8389	3.8824	0.0	0.5426	0.0	3.8558	3.7538	2.9268	7.8247	5.804	4.4248
80035	ANP32A-IT1	0.7067	1.3201	0.0	0.0	2.1358	1.378	1.6547	0.4961	2.3669	3.2245	0.4285	1.3532	2.3184	2.1252	2.0409	2.7594	0.564	2.4777	1.663	2.2261	4.0057	6.3511	3.7493	3.2159	5.9297	0.0	0.0	0.0	0.0	1.6881	1.6801	1.5147	4.2044	0.3198	0.3668	9.2072	2.2538	0.4056	0.0	0.0	3.7982	3.7987	0.7712	5.6306	1.9512	2.6082	5.4171	2.0113
80039	FAM106A	0.7067	3.6304	0.0	0.0	0.4272	0.3445	0.6619	0.9922	0.2959	0.3583	2.9995	3.1574	3.4776	1.4168	0.0	1.9316	0.0	5.4509	0.0	0.0	8.7182	1.0585	7.4987	3.2159	2.5413	1.7982	0.0	0.0	0.5491	0.633	0.672	0.0	0.3234	0.6396	1.1005	5.1151	0.0	3.65	0.0	0.0	0.0	0.4748	0.0	5.6306	0.0	7.8247	1.1608	6.0338
80054	CEBPA-AS1	286.2191	65.6766	61.4119	42.9185	49.5515	47.8856	87.6975	40.6796	74.5562	46.9342	24.8527	37.889	14.6832	52.7748	57.1466	50.2208	86.2944	4.9554	39.9113	277.5227	161.4043	77.5367	58.3824	77.6416	31.3427	28.7713	8.4404	47.4601	101.5925	27.643	9.0726	28.0223	62.0957	42.5328	27.8797	1.5345	40.568	33.6612	38.2696	37.103	65.6538	30.8642	80.9717	67.5676	48.2927	11.9979	13.1558	88.0933
80069	LINC00574	10.1767	4.2904	9.8917	0.0	6.3947	0.0	0.7512	13.4144	0.5917	15.886	4.5163	0.0	0.0	3.8678	0.7041	0.0	1.1816	0.0	1.663	5.1943	1.9533	1.7122	3.3315	0.4594	0.9276	7.2	3.0642	0.0	0.0	0.2342	0.0	2.1623	0.7471	1.9731	0.3852	0.0	0.4778	3.1593	0.5713	0.0	8.5133	1.5337	1.604	1.9782	0.0	1.132	4.856	11.4642
80072	HEXA-AS1	2.4735	3.9604	1.645	11.4449	8.9705	2.4115	1.9856	4.4648	2.3669	5.3741	7.2844	6.3148	3.4776	3.8961	13.6063	8.2781	7.6142	1.2389	1.1086	2.2261	3.77	7.9389	3.7493	7.3507	7.6239	5.3946	1.1009	7.0449	2.7457	4.8533	3.0242	4.9228	10.6727	7.0355	8.4373	11.7647	7.2121	6.0833	4.437	2.9682	8.6815	9.4967	6.1693	4.1291	5.3659	9.9113	7.7387	2.8158
80086	TUBA4B	1.0601	0.0	4.9349	0.7153	0.4272	4.134	20.8488	0.0	0.5917	0.3583	1.714	4.0595	3.0912	0.3542	3.4016	0.2759	0.564	5.2032	36.031	2.2261	1.6494	1.3232	9.6411	4.1348	448.5388	1.4386	2.2018	0.3708	0.5491	0.211	1.6801	0.3787	6.7917	1.2792	0.0	0.0	1.3523	0.4056	1.6639	0.0	55.8871	11.396	0.3856	0.7508	0.0	0.5216	12.7689	0.4023
80094	BIN3-IT1	0.0	0.0	0.5483	0.3577	0.8543	2.067	0.6619	0.4961	0.5917	0.7166	2.1425	0.4511	0.7728	2.4794	0.0	1.3797	0.564	0.0	0.5543	1.4841	0.9425	1.3232	2.1425	0.9188	1.6942	0.3596	0.0	0.0	0.0	0.633	2.0161	0.7574	0.6468	0.3198	0.3668	0.5115	0.9015	2.4333	1.1093	0.7421	0.0	0.0	0.7712	1.8769	2.439	2.0866	3.0955	0.4023
80154	GOLGA2P10	393.9929	209.901	370.6648	1548.6409	700.9825	2835.2424	713.4938	350.2418	1891.716	781.7587	1844.6706	3451.06	748.068	830.9381	853.4565	2849.3377	5096.7287	325.8176	863.082	999.5269	518.3789	1316.2717	1463.3101	1758.1923	3301.5671	1049.4327	398.8991	741.1939	1497.5288	666.3853	3265.121	738.0479	787.8396	2033.8983	846.2949	1958.0563	4036.0604	879.2457	951.7471	4632.6803	1263.1579	1043.2099	878.7353	793.5435	598.0488	560.772	851.2573	606.5969
80161	ASMTL-AS1	18.7314	41.9274	15.3639	40.4614	107.7147	57.2836	259.5681	60.0273	86.787	39.4104	111.113	79.9188	45.9815	20.189	145.3393	74.2991	58.9735	105.1536	181.3082	77.1943	73.7912	91.2975	108.7306	64.7779	396.4422	117.6386	2.5688	86.0438	200.0384	32.931	52.1035	118.9056	80.8991	26.543	67.6082	247.7596	121.8751	130.5891	244.5923	317.0229	141.2263	122.0323	58.6081	265.6644	230.9561	248.8263	109.9902	66.4401
80215	RUNX1-IT1	0.0	0.0	0.0	0.0	0.0	5.8565	0.0	0.0	0.0	0.7166	1.2855	0.0	0.3864	0.0	0.6803	0.5519	0.0	0.0	0.0	0.0	0.2356	0.0	1.6069	0.0	0.0	0.3596	0.367	0.7416	0.0	1.0551	0.0	0.0	0.0	0.0	0.7337	0.0	0.4508	0.0	0.5546	0.0	1.0852	0.4748	0.7712	0.7508	0.4878	4.1732	0.0	0.0
80307	FER1L4	37.1025	17.8218	19.1912	23.2475	644.1692	49.9526	167.1217	66.9726	12.426	201.7095	79.7001	39.2422	31.6847	9.5632	32.315	96.5784	60.6317	214.5689	960.0887	87.5606	1716.7766	467.0727	92.662	113.9356	1343.9221	46.7533	54.6789	139.0434	37.8913	52.9648	1264.1129	1511.3131	365.7827	40.614	50.9905	1112.0205	14.8749	183.3114	61.0094	175.1262	818.7737	94.9668	134.5672	61.9369	179.0244	1952.53	140.8444	66.3717
80316	PPP1R2P9	0.0	0.0	1.0966	0.0	0.0	0.0	0.0	0.0	0.2959	0.0	1.714	0.0	0.0	0.0	0.0	0.0	0.0	0.0	0.0	0.0	1.1781	0.0	0.0	0.4594	0.0	0.3596	0.0	5.5617	1.6474	0.0	0.672	0.0	0.0	0.0	1.1005	0.0	0.4508	0.0	1.1093	0.7421	0.0	0.0	0.0	0.3754	0.0	1.0433	0.0	0.0
80350	LPAL2	1.0601	9.901	1.0966	1.4306	9.3977	2.4115	3.9712	26.2929	4.7337	4.6576	1.714	1.8042	0.3864	7.7923	3.7417	9.3819	5.0761	0.4955	6.0976	9.6465	3.2988	17.7302	13.9261	4.5942	12.2829	2.5175	9.1743	21.8762	17.5728	2.3212	2.0161	4.5442	6.7917	10.2335	2.9347	23.0179	9.9166	0.4056	4.437	11.1309	29.3001	6.6477	17.7366	6.7568	0.9756	9.3897	20.8945	27.7554
80862	ZNRD1ASP	23.8587	21.1188	18.7964	23.3798	8.6843	66.3474	20.3855	29.6763	17.571	18.2255	10.3781	11.3712	12.5502	5.3908	16.4807	22.2461	8.6351	27.9683	5.0166	0.7569	33.3035	44.1959	41.2373	4.6401	17.8992	11.9832	28.0367	8.9952	10.4942	23.8384	19.8891	14.0755	31.0414	12.8366	24.0682	30.5217	12.247	10.2727	10.9484	13.3868	21.1937	31.4055	68.4442	13.003	24.7268	12.5926	30.0726	14.8954
80868	HCG4B	2.0742	4.7789	22.0041	9.299	5.8992	31.2772	9.6964	11.3457	3.5503	7.8391	14.5903	0.4511	1.932	3.797	2.7213	6.7715	0.0	1.4792	0.0	3.7399	0.4925	3.4772	6.947	0.0	16.726	2.1003	5.6037	1.4943	0.0	9.4704	5.6384	4.4343	5.0582	4.3332	0.8364	6.3325	1.9067	1.0382	5.4742	10.1514	10.7108	10.6743	15.2342	12.7703	1.4634	4.4549	5.1965	1.9831
81571	MIR600HG	106.7138	157.7558	52.6388	171.3162	95.6856	83.0247	133.3664	20.8359	107.1006	68.0725	81.8425	103.7438	59.119	22.3142	162.9357	110.0993	183.0231	32.9534	57.6497	41.5542	205.4665	126.2287	195.5008	169.0658	307.9204	99.6206	36.3303	152.0208	46.6776	92.8466	100.4704	181.0092	72.445	70.355	294.204	306.3939	585.08	37.3112	216.8608	33.3927	106.3483	98.2906	52.4388	118.994	112.1951	177.3605	147.0354	178.6002
81698	LINC00597	0.3534	0.0	0.5483	0.0	0.0	0.689	0.0	0.0	0.0	0.0	0.0	0.4511	0.0	0.0	0.0	0.5519	0.282	0.4955	0.0	0.742	0.0	0.0	0.0	0.4594	0.0	0.0	0.0	0.0	0.0	0.211	0.0	0.3787	0.3234	0.0	0.0	0.0	0.0	0.4056	0.0	0.0	0.0	0.4748	0.0	0.3754	0.4878	0.0	0.0	0.4023
81854	ZNF205-AS1	10.8233	4.4224	28.8252	9.7389	5.2456	3.9101	7.7505	3.0212	3.6036	8.5198	6.5903	4.5918	3.9297	5.0437	5.548	5.3366	8.6379	4.5119	4.9889	11.1603	6.2017	1.8868	8.7734	7.8928	14.4981	2.2262	3.7541	12.7104	3.8605	9.0336	11.5457	4.6313	8.2827	2.261	6.8012	5.7954	5.959	1.6384	6.1841	14.9896	16.4894	7.7255	2.352	5.3604	2.4927	7.9499	11.105	5.72
81893	SLC7A5P1	0.0	0.0	0.0	3.2189	3.9043	4.072	3.4483	6.4492	0.7337	0.0251	0.7156	0.415	0.0	12.418	0.5409	0.0	0.3187	2.4579	0.5543	0.0	12.2432	12.6255	5.3026	1.6447	0.2287	0.4963	1.0422	0.0	1.6474	0.0	1.0181	0.0	4.2626	0.0	2.3624	2.5575	0.9286	4.449	2.1187	0.7421	3.7927	1.0636	4.7118	0.8333	4.0	3.495	9.151	6.9509
83656	FAM167A-AS1	0.3534	0.0	0.0	0.0	0.0	0.0	0.0	0.0	0.0	0.0	0.0	0.0	0.0	0.0	0.3402	0.0	0.0	0.0	0.0	0.0	0.0	0.0	0.0	0.4594	16.942	0.0	0.0	0.3708	0.0	0.0	0.0	0.0	0.0	0.0	1.1005	0.0	0.0	0.0	0.0	0.0	0.0	0.4748	0.0	0.7508	0.0	0.0	0.3869	0.0
83863	TTTY5	0.0	0.0	0.0	0.0	0.0	0.0	0.0	0.0	0.0	0.0	0.0	0.0	0.0	0.0	0.0	0.0	0.0	0.0	0.0	0.0	0.0	0.0	0.0	0.0	0.0	0.0	0.0	0.0	0.0	0.0	0.0	0.0	0.0	0.0	0.0	0.0	0.0	0.0	0.0	0.0	0.0	0.0	0.0	0.0	0.0	0.0	0.0	0.0
83866	TTTY11	0.0	0.0	0.0	0.0	0.0	0.0	0.0	0.0	0.0	0.0	0.0	0.0	0.0	0.0	0.0	0.0	0.0	0.0	0.0	0.0	0.0	0.0	0.0	0.0	0.0	0.0	0.0	0.0	0.0	0.0	0.0	0.0	0.0	0.0	0.0	0.0	0.0	0.0	0.0	0.0	0.0	0.0	0.0	0.0	0.0	0.0	0.0	0.0
83867	TTTY12	0.0	0.0	0.0	0.0	0.0	0.0	0.0	0.0	0.0	0.0	0.0	0.0	0.0	0.0	0.0	0.0	0.0	0.0	0.0	0.0	0.0	0.0	0.0	0.0	0.0	0.0	0.0	0.0	0.0	0.0	0.0	0.0	0.0	0.0	0.0	0.0	0.0	0.0	0.0	0.0	0.0	0.0	0.0	0.0	0.0	0.0	0.0	0.0
83868	TTTY13	0.0	0.0	0.0	0.0	0.0	0.0	0.0	0.0	0.0	0.0	0.0	0.0	0.0	0.0	0.0	0.0	0.0	0.0	0.0	0.0	0.0	0.0	0.0	0.0	0.0	0.0	0.0	0.0	0.0	0.0	0.0	0.0	0.0	0.0	0.0	0.0	0.0	0.0	0.0	0.0	0.0	0.0	0.0	0.0	0.0	0.0	0.0	0.0
83869	TTTY14	0.0	0.0	0.0	0.0	0.0	0.0	0.0	0.0	0.0	0.0	0.0	0.0	0.0	0.0	0.0	0.0	0.0	0.0	0.0	0.0	0.0	0.0	0.0	0.0	0.0	0.0	0.0	0.0	0.0	0.0	0.0	0.0	0.0	0.0	0.0	0.0	0.0	0.0	0.0	0.0	0.0	0.0	0.0	0.0	0.0	0.0	0.0	0.0
83955	NACAP1	381.6254	163.3663	413.4339	141.9886	102.9475	203.6	216.4309	303.6091	108.284	149.4012	229.2448	109.1565	223.3385	198.7026	211.5783	122.7925	249.295	123.3895	262.1951	811.049	204.9953	291.0935	230.316	202.6033	85.1334	231.2492	252.844	512.0504	174.6293	165.4357	103.8306	311.6539	170.7633	119.6035	174.9817	147.8261	188.4156	129.778	129.2291	127.6343	100.9224	103.5138	132.2537	152.7778	216.5854	141.8884	112.9851	148.8335
83956	RACGAP1P	0.0	0.9901	0.0	4.6495	7.689	15.847	5.2949	4.4648	6.5089	5.3741	8.1414	11.7276	13.524	6.3755	19.0489	2.7594	8.4602	6.6898	6.6519	6.6784	2.8275	1.8524	1.6069	1.8377	2.5413	6.4735	6.2385	8.8988	4.3932	5.6974	2.3522	4.1655	1.2937	3.8375	6.6031	7.1611	5.8598	10.5445	13.3111	9.6468	3.2556	5.2232	7.326	6.3814	5.8537	2.0866	5.0302	6.8383
84054	PCDHB19P	12.7208	16.5017	9.3215	2.8612	2.9902	6.5455	0.3309	0.0	0.8876	7.5238	1.2855	9.4723	14.2968	1.0626	3.0614	1.3797	1.41	0.2478	1.1086	3.7102	4.9482	1.3232	17.1398	5.9724	1.6942	2.5175	0.367	6.6741	0.5491	0.8441	8.0645	3.0294	3.5576	7.3553	3.6684	1.5345	1.3523	0.8111	1.1093	7.4206	1.0852	4.2735	10.4106	7.5075	14.1463	0.5216	43.3367	0.8045
84099	ID2B	5.3004	3.9604	26.8677	6.4378	0.4272	1.378	0.9928	1.4883	3.5503	2.1497	8.9984	1.3532	5.796	0.3542	9.5244	1.9316	0.564	4.4599	14.4124	7.4204	0.4713	3.4402	2.6781	2.7565	0.4235	1.4386	1.1009	4.0786	3.2949	2.9542	1.3441	4.9228	1.9405	6.0761	2.201	4.6036	4.0568	0.0	3.8824	2.2262	11.3945	2.849	1.1567	2.6276	0.0	11.4763	6.9648	6.0338
84176	MYH16	0.0	0.0	0.0	0.3577	0.4272	2.4115	1.3237	27.2851	1.4793	1.0748	1.2855	1.3532	1.5456	29.7523	2.0409	0.2759	1.41	3.221	2.2173	0.742	0.9425	2.6463	2.1425	0.9188	0.8471	53.2269	2.9358	0.0	0.0	1.4771	2.0161	0.3787	1.6171	1.2792	0.3668	3.5806	0.4508	56.7779	0.0	0.0	2.713	1.4245	30.4608	0.7508	0.4878	0.5216	0.0	0.4023
84222	TMEM191A	5.3004	5.9406	30.1576	30.0429	41.8625	20.3256	35.7409	50.1054	29.2899	11.8231	27.4237	12.6297	22.0247	48.1703	24.8315	13.521	148.6182	45.5897	30.4878	73.4619	63.6192	16.1425	38.5645	70.2909	9.3181	15.4646	66.422	37.0782	107.084	5.0644	21.5054	13.2538	26.1966	27.8222	43.2869	26.087	99.1661	53.939	76.5391	103.8884	63.4835	23.2669	26.9906	35.6607	65.8537	8.3464	7.3518	39.4208
84278	MFSD14C	16.9611	14.5215	7.6765	36.123	29.0474	34.4501	22.8345	46.6328	18.0473	10.0317	15.8543	21.6509	31.2983	22.3142	20.0693	18.7638	24.8167	32.2101	42.1286	14.0987	30.1602	17.7302	47.1344	27.5651	16.942	38.4816	48.8073	15.9436	29.654	32.9183	16.4651	24.6142	22.9625	20.1471	42.92	20.4604	30.6513	52.7223	34.9418	27.4562	48.2908	26.1159	47.4263	17.6426	19.0244	39.6453	22.0553	20.1126
84536	LINC01547	30.0353	27.0627	21.9328	11.8026	37.1636	12.7465	57.9135	17.8594	46.7456	43.3514	71.1302	62.2463	21.6383	22.3142	54.7654	34.2163	123.5195	43.6075	53.2151	17.8089	81.9981	24.8753	63.203	95.5589	47.8611	10.07	23.1193	20.7638	32.9489	28.065	55.4435	25.3716	27.8137	53.7256	23.1108	17.3913	32.4544	19.4667	42.7066	106.1146	75.4205	57.9297	23.9059	37.9129	25.3659	98.0699	46.4322	47.4658
84546	SNORD35B	0.0	0.0	0.0	0.0	0.0	0.0	0.0	0.0	0.0	0.0	0.0	0.0	0.0	0.0	0.0	0.0	0.0	0.0	0.0	0.0	0.0	0.0	0.0	0.0	0.0	0.0	0.0	0.0	0.0	0.0	0.0	0.0	0.0	0.0	0.0	0.0	0.0	0.0	0.0	0.0	0.0	0.0	0.0	0.0	0.0	0.0	0.0	0.0
84657	LINC00852	31.8021	28.3828	24.1261	13.9485	8.5434	16.536	15.223	2.4805	14.7929	6.449	21.8532	13.9829	7.3416	2.4794	21.7701	58.7748	17.2025	8.4242	13.8581	0.742	4.7125	13.4962	4.2849	14.7014	21.601	19.4206	7.3394	23.7301	17.5728	15.4041	16.4651	28.401	17.7878	9.2741	24.5781	28.6445	25.693	8.5167	14.975	8.9047	17.363	19.943	8.0972	21.021	22.439	23.4742	23.2161	20.5149
84664	CSPG4P2Y	0.0	0.0	0.0	0.0	0.0	0.0	0.0	0.0	0.0	0.0	0.0	0.0	0.0	0.0	0.0	0.0	0.0	0.0	0.0	0.0	0.0	0.0	0.0	0.0	0.0	0.0	0.0	0.0	0.0	0.0	0.0	0.0	0.0	0.0	0.0	0.0	0.0	0.0	0.0	0.0	0.0	0.0	0.0	0.0	0.0	0.0	0.0	0.0
84672	TTTY6	0.0	0.0	0.0	0.0	0.0	0.0	0.0	0.0	0.0	0.0	0.0	0.0	0.0	0.0	0.0	0.0	0.0	0.0	0.0	0.0	0.0	0.0	0.0	0.0	0.0	0.0	0.0	0.0	0.0	0.0	0.0	0.0	0.0	0.0	0.0	0.0	0.0	0.0	0.0	0.0	0.0	0.0	0.0	0.0	0.0	0.0	0.0	0.0
84673	TTTY8	0.0	0.0	0.0	0.0	0.0	0.0	0.0	0.0	0.0	0.0	0.0	0.0	0.0	0.0	0.0	0.0	0.0	0.0	0.0	0.0	0.0	0.0	0.0	0.0	0.0	0.0	0.0	0.0	0.0	0.0	0.0	0.0	0.0	0.0	0.0	0.0	0.0	0.0	0.0	0.0	0.0	0.0	0.0	0.0	0.0	0.0	0.0	0.0
84677	DSCR8	0.3534	0.0	0.0	8.226	0.4272	56.1536	0.0	0.4961	0.0	1.0748	0.0	0.0	0.0	0.0	0.0	0.0	0.0	16.6006	0.0	0.0	0.0	0.5293	0.0	0.0	0.0	0.0	0.0	0.0	0.0	0.0	0.0	0.0	0.3234	0.0	0.0	0.5115	0.0	0.0	0.0	0.0	0.0	0.4748	0.0	0.0	0.0	1.0433	0.0	0.0
84740	AFAP1-AS1	0.0	1.6535	3.8382	1.4413	103.9556	8.6608	3.6436	2.9865	2.3728	11.8948	4.3021	25.8683	316.7929	1106.777	4.0887	11.6198	11.3029	4.9827	4.4457	1052.2414	6.1451	150.8579	2.1478	7.8331	1.6942	5.765	4.0477	586.0957	2.2131	587.5353	1.3474	4.5555	302.2801	3.8471	2.2084	4.1023	1.3523	17.1226	0.5602	5.2167	4.905	99.4682	206.2387	5.6494	1322.5854	15.7016	1.9502	12.0998
84771	DDX11L2	45.583	2.9703	31.2543	49.3562	24.3486	9.646	54.2732	22.3242	2.9586	4.2993	23.1387	4.5106	6.1824	18.4181	57.8269	9.106	5.6402	27.7502	11.6408	4.4522	6.3619	43.1348	4.2849	8.2695	44.0491	2.8771	4.0367	14.8313	23.6134	1.6881	6.3844	12.4964	17.7878	17.2689	45.1211	70.5882	20.284	29.6056	3.8824	10.3888	105.8058	70.2754	0.7712	4.5045	11.2195	100.6781	29.0201	27.3532
84789	MGC2889	6.0071	1.3201	3.8382	5.0072	0.0	11.713	0.9928	4.4648	53.8462	0.7166	7.2844	32.9274	3.864	4.6045	0.0	3.5872	11.5623	0.0	1.1086	0.0	1.4138	0.7939	10.7124	0.9188	0.8471	0.0	0.7339	1.4831	0.0	3.3762	2.3522	1.5147	0.0	27.8222	0.0	1.5345	1.803	0.8111	8.3195	4.4524	2.713	0.4748	2.3135	7.1321	8.2927	1.5649	1.1608	2.4135
84791	LINC00467	24.735	23.1023	25.2228	95.4936	122.17	34.4501	45.9998	46.1367	75.4438	155.1336	143.5458	139.8286	389.8764	143.4484	163.2759	216.8874	405.5274	153.3697	136.3636	116.5002	166.8238	82.8293	191.7515	169.0658	238.0347	23.7363	210.2752	121.9874	55.464	194.9778	138.7769	51.1218	201.1643	54.0454	106.0161	168.2864	70.7685	45.4223	70.4382	822.2024	121.541	99.7151	78.2726	160.6607	106.8293	110.5895	99.4423	98.1496
84793	FOXD2-AS1	25.7951	24.7525	77.8615	49.3562	73.9	128.1543	137.0067	81.8554	130.4734	120.3808	128.5485	129.4542	139.49	78.9852	152.731	135.4857	309.9267	97.6214	151.8847	141.7295	59.8492	177.567	220.6749	137.8254	90.6396	75.8843	100.1835	109.01	129.05	223.8869	119.9597	65.133	70.1811	50.8475	88.0411	113.0435	132.522	109.0946	234.0544	77.1742	426.4786	157.6448	193.1752	84.8348	98.0488	145.0183	54.1709	62.7514
84809	CROCCP2	816.8304	595.3696	203.5202	508.5765	410.6408	227.8322	620.6073	240.7888	572.3905	187.1026	349.8961	604.7452	171.9359	313.0292	540.0145	508.3499	519.8393	418.8949	358.3537	352.4687	374.3426	427.5052	658.4681	614.0212	482.3295	285.8679	415.1927	512.855	451.9824	444.9884	599.1767	454.6814	381.4683	252.7215	645.3265	550.3887	714.4873	336.3074	355.6184	946.8759	654.8454	433.7085	317.5439	921.8581	847.439	522.8638	402.3738	688.6887
84815	MGC12916	3.5336	5.2805	6.0315	14.6638	1.7087	70.6227	2.9784	7.4414	1.1834	9.3152	30.4231	11.2765	18.1607	7.4381	9.8646	13.521	1.9741	7.4331	47.6718	5.1943	7.5401	9.2621	20.3535	25.7274	7.6239	7.1928	64.2202	34.4828	6.5898	5.0644	0.0	15.9046	6.7917	2.8782	8.4373	35.2941	9.0151	12.5722	6.1009	53.4283	6.5111	16.6192	7.7116	12.012	6.3415	14.6062	5.4171	10.0563
84820	POLR2J4	304.0389	254.9439	137.9904	243.5408	671.2815	196.7135	351.1938	149.3638	555.8107	287.6851	350.7745	470.7894	638.1607	173.8099	679.0405	345.0248	767.8426	208.9866	245.0333	229.6166	182.7309	150.9849	582.1532	437.8298	240.4659	203.8194	234.3083	314.1268	286.0187	196.1806	266.6633	212.6252	201.4618	448.1548	688.4153	454.0256	1021.3387	184.7633	856.6167	398.3972	368.1063	227.5261	973.3372	340.9535	354.5024	281.9197	232.9504	238.8053
84832	ANKRD36BP1	95.053	210.231	2.1933	67.2389	158.9065	111.9628	48.6473	27.2851	41.716	62.3401	20.1393	232.2959	111.2828	135.3019	34.6961	82.7815	7.0502	108.5233	3.8803	2.2261	89.0669	108.2338	100.6963	26.6462	93.6044	10.4296	10.2752	2.2247	3.844	131.4623	65.8602	59.4528	152.9754	118.9639	55.7594	91.5601	33.3559	74.2168	6.1009	0.7421	25.5019	137.7018	45.4984	61.9369	113.6585	88.6802	180.6987	34.1915
84837	ARHGAP5-AS1	136.3958	60.7261	61.9602	72.9614	133.2764	558.7805	76.4458	110.1327	110.6509	78.4625	67.2737	97.429	122.4884	69.7761	136.0632	66.5011	272.1376	88.2061	337.5831	51.9428	71.1593	136.8139	109.2662	70.2909	115.629	222.9775	83.3028	35.2243	28.5557	39.2488	69.5565	12.1178	100.5821	155.1007	77.036	237.8517	104.5752	84.3557	95.3966	92.0154	214.8671	171.8898	276.846	94.2192	99.5122	23.4742	39.4674	33.387
84848	MIR503HG	55.477	161.3861	83.3448	1.7883	31.1833	48.5746	8.6043	51.0976	6.213	21.4966	11.9979	5.8638	7.728	8.5006	10.5449	5.2428	15.5104	2.7255	32.1508	23.0032	18.3789	25.6692	33.2084	58.3461	3.3884	78.4018	207.3394	14.0897	26.9083	19.2024	11.7608	27.6437	15.2005	11.1928	7.7036	3.5806	8.1136	10.95	27.1769	12.615	447.6397	28.9649	35.0877	5.2553	8.7805	25.0391	461.6136	6.436
84850	GLIS3-AS1	0.3534	2.3432	2.1933	0.7153	0.0	0.3445	0.3309	0.0	0.2959	0.0	0.4285	0.0	0.0	0.7084	2.3811	0.2842	1.128	0.0	39.8947	0.742	0.0	0.0	1.0712	0.4594	3.3884	0.0	0.367	0.3708	0.0	0.2131	0.336	1.136	0.0	0.0	0.3668	0.5115	0.4508	0.0	0.0	0.0	1.1774	0.9687	0.4126	0.0	7.2878	0.5216	1.5555	0.0
84852	ATP1A1-AS1	239.9682	102.6601	88.8773	35.4256	43.5882	23.8085	32.4481	55.0812	13.0473	22.2239	23.6101	11.29	11.9938	21.6235	48.697	17.1247	36.4129	28.0178	33.3149	12.6295	25.2238	71.4714	75.0134	17.0122	41.9653	31.296	68.9982	60.4746	23.6134	32.0848	31.9388	21.5886	54.3532	21.7653	37.0653	66.532	18.0437	19.4748	9.4454	33.4224	60.7813	28.9839	25.8454	49.9474	33.6878	126.7971	83.5857	67.2003
84856	LINC00839	59.0106	34.9835	43.3173	1.7883	3.4173	13.091	8.6043	24.8047	26.3314	112.1405	0.857	0.4511	22.7975	1.771	266.3437	5.2428	1.41	1.9822	8.3149	153.6021	2.1206	18.2595	88.3771	19.2956	3.3884	665.336	2.9358	10.3819	9.3355	1.0551	2.0161	2.2721	5.8215	113.8471	2.5679	8.6957	4.5076	4.4611	100.3882	515.7317	26.5871	37.037	177.7521	1.8769	334.6341	1.0433	81.6433	2.8158
84931	LINC01101	1.4134	0.0	0.0	1.7883	0.0	0.0	0.0	0.0	0.0	0.0	0.0	0.0	0.0	0.0	0.3402	0.0	0.0	0.4955	2.2173	0.0	0.2356	4.7633	2.6781	0.0	0.4235	0.0	0.0	0.0	0.0	2.1101	0.0	0.0	0.3234	0.0	0.3668	2.5575	0.0	0.0	0.0	0.0	4.8833	0.0	0.0	0.0	0.0	0.0	40.2413	0.0
84973	SNHG7	2814.2544	1187.0495	1506.1385	596.5379	413.2636	215.1443	300.9647	360.4514	327.4231	382.7357	452.692	509.6707	243.2921	496.7848	217.1773	393.7528	595.0761	590.1883	514.806	1841.2592	218.3836	545.3133	523.5726	1215.5095	149.4282	1185.359	585.2257	1014.3419	421.3564	372.5934	299.5934	1188.4692	747.5226	176.8628	546.5407	391.5243	951.0435	490.435	1138.7243	1551.4619	416.0011	358.0769	389.1151	283.6524	2208.9659	261.4137	534.3419	1329.8632
84981	MIR22HG	37.1025	587.1287	1220.562	72.2461	106.792	417.5351	121.1219	213.3201	72.1893	322.4486	156.8291	204.7812	234.544	58.0877	47.6221	197.5717	157.0784	49.3062	300.9978	139.5034	137.1348	105.8522	471.88	233.3843	138.0771	308.9317	167.3394	117.9088	139.4838	57.3961	62.164	162.0752	127.4256	242.4049	55.7594	183.1202	112.6888	70.1612	1497.5042	226.3283	266.956	301.9943	164.2568	260.5105	97.561	218.5707	126.5278	55.5109
84983	FAM222A-AS1	0.7067	0.0	0.5483	7.1531	4.2717	0.0	0.6619	1.4883	0.8876	1.0748	4.7134	4.9617	0.0	3.1877	1.0205	0.8278	0.564	1.9822	0.0	0.0	0.7069	7.9389	3.2137	0.0	0.0	0.0	0.7339	0.7416	1.0983	24.4777	0.0	8.331	0.3234	1.2792	1.4674	2.046	1.803	1.6222	0.5546	0.0	0.0	0.4748	0.7712	1.5015	0.4878	0.0	1.1608	8.8496
84989	JMJD1C-AS1	18.3746	16.4587	15.353	15.9442	16.2452	7.9614	15.223	14.4363	5.0296	3.4144	9.7311	4.479	7.9019	66.7053	10.0143	2.9967	12.6875	56.9301	41.02	5.3056	37.0335	8.4073	17.1398	31.6998	6.3532	41.7184	31.5927	5.7175	7.397	9.1412	22.9066	3.7868	9.7057	6.6677	3.2062	0.8542	4.467	14.3972	20.2274	44.1006	22.7889	14.3067	61.8932	7.8566	3.3854	0.9233	50.9361	23.3307
84996	URB1-AS1	147.3498	109.901	192.4606	201.7167	100.3845	59.5987	94.3162	78.3827	169.5266	138.6529	125.549	106.9012	84.2349	133.1768	159.8743	89.128	316.6949	71.3578	210.0887	193.6723	191.8002	61.1296	98.5538	93.2618	144.4303	53.5865	78.5321	109.01	120.8127	77.0205	98.1183	50.7432	55.9508	84.1062	101.6141	221.9949	121.7039	45.4223	185.8014	272.336	153.0114	94.4919	93.6958	131.006	70.7317	126.2389	102.1509	86.8866
85001	MGC16275	93.6396	33.3333	43.3173	14.6638	14.9509	13.091	35.079	13.8906	25.4438	33.3197	29.1377	26.1615	25.8887	41.7948	33.3355	12.4172	28.7648	54.2616	44.9002	100.9173	11.0745	19.318	24.6385	67.075	11.8594	92.0681	30.0917	56.3589	28.0066	13.0829	22.8495	28.0223	35.5757	10.873	34.8496	20.9719	42.8217	11.7611	44.3705	53.4283	23.3315	23.7417	83.6707	32.6577	67.3171	28.169	37.1458	72.0032
85009	MGC16025	0.0	0.0	0.0	0.3577	0.4272	0.0	0.3309	0.0	0.5917	0.3583	0.0	0.4511	1.5456	0.0	0.3402	0.2759	1.41	0.4955	0.0	0.0	0.2356	0.5293	1.6069	1.3783	0.8471	0.7193	0.0	0.0	1.0983	0.211	0.0	1.136	0.0	0.6396	0.7337	0.5115	0.4508	0.0	3.8824	4.4524	0.5426	0.4748	0.7712	0.0	0.0	1.5649	2.7085	0.0
85026	ARRDC1-AS1	232.1555	160.066	156.2714	132.6896	200.3417	127.1208	196.9058	158.7498	155.3254	152.6257	187.6808	155.1646	139.8764	150.8865	213.2791	142.3841	365.4822	150.892	395.2328	447.4497	119.2271	136.02	152.6513	273.8131	312.1559	324.0366	346.789	450.8713	255.3542	280.6499	163.9785	264.3188	168.4994	101.3751	287.9677	224.0409	520.1713	154.5169	364.9473	540.2196	371.6766	312.9155	83.2851	178.3033	180.0	371.4137	171.0253	180.6114
85028	SNHG12	316.6466	154.4554	235.7779	388.7697	408.0777	338.3481	523.2068	297.656	351.0769	308.1713	702.9416	290.4736	355.4444	603.6556	473.8401	1385.4857	631.1562	598.3746	760.5322	972.9323	261.9746	263.3073	307.5629	660.6429	445.1504	640.1611	515.4312	1367.4453	727.4245	338.679	382.9435	1653.6741	520.5466	130.4765	638.2979	731.7647	546.7658	664.7065	901.7637	935.7376	580.5372	757.7588	475.0337	549.9249	503.4146	858.6176	309.4552	796.4602
85495	RPPH1	19.0813	9.2409	46.0589	7.8684	3.4173	34.4501	57.2516	136.9217	73.6686	16.1224	55.2758	20.2977	18.1607	63.0465	36.3969	18.7638	34.687	25.7681	44.9002	667.8354	3.5344	22.4936	27.3166	100.1531	45.3198	10.4296	41.1009	22.2469	29.1049	23.2116	11.0887	46.9564	8.7322	15.0304	3.6684	26.087	45.0755	27.5778	24.4038	31.1665	26.0445	4.7483	39.3291	18.018	107.8049	17.2144	40.2413	20.1126
89837	ULK4P3	2.4735	5.6106	4.3866	1.073	0.8543	1.7225	6.2877	17.3633	1.4793	7.8821	0.857	0.9021	0.7728	0.3542	2.3811	1.1038	17.4845	0.2478	9.4235	5.1943	11.0745	3.9695	17.6754	15.6202	3.3884	2.1578	2.5688	4.8202	4.3932	2.5322	4.7043	2.2721	2.2639	10.873	2.5679	0.5115	1.803	0.0	0.0	15.5833	7.5963	9.0218	13.1097	3.003	4.878	4.6948	11.995	8.4473
89883	OR6W1P	0.0	0.0	0.0	0.0	0.0	0.0	0.0	0.0	0.0	0.0	0.0	0.0	0.0	0.0	0.0	0.0	2.8201	0.0	0.0	0.0	0.0	0.0	0.0	0.0	0.0	0.0	0.367	0.0	0.0	0.0	0.0	0.3787	0.0	0.0	0.3668	0.0	0.0	0.0	0.5546	0.0	0.0	0.0	0.0	0.0	0.0	0.0	0.0	0.0
90011	KIR3DX1	0.0	0.0	0.0	0.0	0.4272	0.689	0.0	0.0	0.0	2.8662	0.4285	0.4511	0.7728	0.0	0.0	0.0	0.0	0.0	0.0	0.0	0.4713	0.0	0.0	0.0	0.0	0.3596	0.367	0.7416	0.0	0.8441	0.0	1.8934	0.3234	0.0	1.4674	0.0	0.0	0.0	0.0	0.0	0.0	4.2735	0.3856	0.0	0.4878	3.1299	6.191	1.609
90246	LOC90246	188.3392	274.9175	133.2419	36.4807	87.5694	8.957	196.9058	41.6718	13.0178	88.8525	5.5704	25.2594	133.3076	50.2955	5.4425	243.6534	4.5121	95.1437	83.1486	47.4905	104.3827	133.1091	143.5458	37.2128	1012.2829	191.3291	21.2844	112.7178	19.7694	10.5507	355.1747	59.0741	161.7076	29.4212	11.372	332.9923	31.1021	8.9222	46.589	5.1944	158.4373	50.8072	9.2539	24.024	6.8293	102.2431	542.87	42.2365
90271	OLMALINC	140.2827	48.8449	91.5696	145.2074	119.1798	20.6701	102.9205	20.8359	110.355	99.9591	147.8307	137.5733	107.4189	54.1916	156.8129	89.9558	202.1997	113.7265	167.9601	218.1596	42.6484	82.0354	77.1291	142.879	128.3355	44.2359	86.9725	137.931	117.5178	173.4543	306.4516	79.5229	182.4062	39.9744	74.4681	344.757	80.6851	18.6556	80.4215	265.6575	138.3614	127.2555	47.8118	176.0511	62.439	34.9504	41.789	131.5366
90586	AOC4P	1.4134	9.571	1.0966	0.3577	1.2815	0.689	0.0	0.4961	0.5917	0.3583	0.0	0.0	0.7728	0.0	0.0	0.5519	0.0	0.2478	0.0	0.0	0.4713	0.5293	0.5356	0.0	0.0	0.3596	0.0	0.0	0.0	0.211	0.0	0.0	0.6468	0.0	0.3668	1.023	0.0	0.0	0.5546	0.0	3.7982	0.4748	0.3856	0.0	4.878	0.5216	0.7739	0.4023
90632	LINC00473	7.0671	213.429	64.7019	0.0	48.727	2.756	1.3237	0.0	1.7751	1782.0516	0.0	0.0	0.3864	0.0	0.0	7.6711	0.0	2.7255	5.5432	298.0772	28.3247	0.2646	1.0712	8.2695	2.9648	0.3596	0.7339	2.5955	0.5491	0.633	0.0	753.0626	4.0427	0.3198	1.4674	1895.8261	0.0	0.0	0.0	2.2262	1.0852	106.9896	0.0	12.7628	0.0	1690.1461	13.3144	0.0
90768	LOC90768	8.4806	10.8911	0.5483	2.1459	0.0	0.3445	0.0	2.4805	0.8876	147.9681	0.0	0.4511	0.3864	1.771	0.6803	1.6556	0.282	0.9911	38.8027	7.4204	13.1951	1.5878	94.2689	4.5942	0.0	2.8771	144.5872	21.5054	0.0	50.0106	1.0081	0.0	1.6171	0.0	0.7337	1.5345	0.0	0.4056	3.8824	59.3648	0.0	0.9497	6.9404	1.1261	0.0	0.0	8.1256	0.4023
90784	LOC90784	387.2792	227.3927	150.2399	530.4006	153.7804	222.5476	253.4955	89.7929	166.568	341.7955	153.8297	379.7925	169.2427	343.5678	276.2083	113.1347	424.7039	212.5867	268.2927	422.2204	225.9661	249.8111	167.6486	209.954	240.9996	267.2133	153.7615	456.0623	244.3712	300.9074	222.7823	170.4061	205.6921	126.3192	342.6266	260.3581	559.8377	154.9224	317.249	37.8451	218.6652	547.0085	301.523	54.8048	376.5854	109.5462	614.453	282.7836
91149	RAPGEF4-AS1	0.3534	0.0	0.0	0.0	0.8543	0.689	0.0	0.4961	1.1834	1.4331	0.0	0.0	0.3864	0.7084	0.0	0.0	0.564	0.0	0.0	0.742	0.2356	0.5293	2.6781	0.0	0.0	0.0	0.7339	0.3708	1.0983	0.0	0.0	0.0	0.0	1.599	0.0	0.0	0.0	0.0	0.5546	0.0	1.6278	0.0	2.3135	0.0	0.0	0.0	0.3869	0.0
91316	GUSBP11	269.2544	315.0	179.1528	401.3591	229.073	411.0826	279.0899	195.6443	245.5562	112.9788	272.4242	240.2977	168.8717	133.4318	323.2726	256.4404	498.3954	167.6635	299.1907	207.8081	200.5584	343.2945	441.9443	277.9984	584.2609	192.7137	79.2807	378.2202	673.0862	196.6153	386.6163	333.553	326.119	182.5008	451.5077	322.5575	393.2747	187.6589	330.5269	430.7287	884.5958	393.5897	322.5217	393.1982	581.9415	276.8649	458.9902	499.5615
91353	IGLL3P	0.0	0.0	4.9349	0.0	0.0	2.067	0.6619	0.0	0.0	0.0	3.8565	0.0	3.0912	0.0	0.3402	0.2759	0.564	0.2478	1.1086	0.742	0.7069	0.2646	2.6781	0.0	0.0	0.0	0.0	2.2247	4.3932	0.8441	0.672	0.0	0.0	0.0	0.0	1.023	0.9015	0.0	0.0	0.0	2.1704	0.0	0.3856	0.3754	0.4878	1.0433	0.3869	0.0
91450	LOC91450	10.6007	5.9406	15.9013	2.1459	2.563	4.134	6.2877	3.4727	3.5503	2.8662	16.7113	4.9617	2.3184	1.771	8.504	3.8631	20.0226	3.9643	22.7273	16.3249	4.2413	3.9695	0.5356	17.9173	3.3884	11.1489	2.5688	22.6177	8.2372	1.8991	0.672	7.1949	3.881	7.6751	6.2362	4.0921	5.4091	2.4333	22.1852	23.7459	32.013	4.7483	5.7837	4.1291	6.3415	3.1299	5.0302	5.2293
91695	RRP7BP	108.3993	91.6766	81.6669	127.8076	92.7168	392.6621	126.2679	313.9328	114.1775	36.1178	200.5613	141.7997	104.3393	60.4892	265.9594	104.484	203.1867	214.1947	246.99	158.2844	267.9595	229.6039	144.3224	104.7059	115.0064	53.2449	404.4037	124.2937	126.0956	149.9747	132.8125	109.7188	140.608	85.5516	130.1211	139.4936	160.5139	375.8289	414.1875	291.8002	193.9718	128.4758	102.0359	173.7125	572.1707	68.4351	175.2971	185.6396
91948	LINC00923	0.7067	0.0	0.0	0.0	6.4075	0.3445	2.9784	4.4648	0.8876	0.0	0.0	5.8638	0.3864	2.1252	0.3402	0.0	2.2561	0.0	0.0	0.0	0.0	0.2646	5.3562	2.2971	2.9648	0.0	0.0	0.0	0.5491	0.0	0.0	0.0	0.3234	3.198	0.3668	0.0	5.4091	0.0	0.0	0.0	0.5426	0.0	0.0	0.0	2.439	0.0	1.9347	0.0
92070	CTBP1-AS2	398.5866	426.0726	202.8787	442.7754	299.0175	260.4427	274.3443	157.2616	181.3609	358.2762	203.1066	297.2485	384.0804	180.2845	408.5298	208.8852	474.0553	500.4955	195.6763	113.532	462.0641	434.7878	461.7033	259.1117	528.166	109.3309	179.8165	174.6385	165.8429	444.8196	266.4651	239.7046	323.7387	355.9322	334.5561	295.6522	176.2452	216.9725	257.9035	178.0944	327.7265	352.3267	368.9994	611.1111	189.7561	202.3996	550.9956	334.2719
92249	LINC01278	645.583	738.9439	565.867	320.8155	431.0124	43.7516	404.7324	369.0934	163.0178	498.004	230.9588	72.1696	317.6198	8.8548	546.634	465.5077	127.1856	231.665	238.9135	310.9145	195.3346	446.1669	21.9604	213.6293	432.8674	648.0732	26.789	96.7742	432.7293	365.9	364.9194	278.33	378.7193	171.0905	348.8628	336.0614	23.89	421.3728	9.4287	339.8635	425.3934	362.773	566.0305	386.2613	350.2439	645.2791	422.5332	242.9606
92659	MAFG-AS1	93.9929	56.4356	43.3173	152.0029	17.0867	54.7756	102.9205	109.6366	119.2308	50.8752	44.5635	23.0041	22.0247	35.7735	73.134	14.3488	111.6751	118.1863	360.8647	205.5449	127.9453	66.4222	77.6647	67.075	95.7222	99.2609	29.3578	571.3756	31.3015	90.9475	110.8871	41.6548	47.2186	69.3956	19.8092	211.7647	89.7002	63.2668	133.1115	47.4918	188.28	36.5622	42.7993	70.5706	80.4878	94.4184	108.3418	60.3379
92973	LINC00950	90.8127	53.4653	51.5422	6.7954	15.8052	3.7895	40.043	3.4727	2.071	20.78	2.571	0.9021	1.932	2.1252	10.2047	5.2428	3.3841	1.9822	11.6408	25.2293	3.0631	2.6463	15.5329	7.3507	44.4727	18.3417	3.3028	18.5391	6.5898	26.3769	65.8602	3.0294	39.1332	2.2386	12.4725	56.7775	59.0489	0.0	2.7732	1.4841	46.663	23.7417	6.9404	39.4144	39.5122	4.6948	51.0754	35.8005
93164	HTR7P1	232.8622	101.3201	77.8615	27.5393	135.8394	54.0866	77.7695	39.1914	57.3964	38.6938	16.7113	32.9274	93.8949	30.8148	59.1875	67.8808	17.2025	29.2369	24.3902	32.6497	87.6532	55.837	124.2635	40.8882	30.072	80.9192	12.844	28.1795	18.6711	23.8447	15.457	26.8863	32.3415	65.558	70.7997	37.3402	48.2308	32.0389	33.2779	17.0674	39.6093	51.2821	42.7993	58.9339	85.3659	29.2123	92.0906	14.4811
93429	LOC93429	54.0636	17.4917	0.5483	0.7153	23.0671	50.9861	24.1582	7.9375	10.0592	4.6576	8.9984	1.3532	1.5456	92.4445	2.0409	0.0	57.8116	0.9911	9.9778	0.742	20.7352	5.028	6.963	61.1026	0.0	14.3856	34.1284	5.191	5.4915	0.211	0.672	0.0	0.9702	4.1573	1.1005	0.5115	2.2538	31.6334	13.3111	0.7421	9.2241	6.6477	27.3761	1.1261	13.6585	1.0433	0.0	0.0
93556	EGFEM1P	0.0	0.0	0.0	0.0	134.985	0.0	0.3309	0.0	0.5917	0.3583	0.0	0.0	0.0	0.0	0.0	0.0	0.0	0.0	3.3259	0.0	0.2356	0.0	10.7124	0.4594	0.0	0.0	0.367	1.4831	0.0	0.0	0.0	0.3787	0.3234	1.2792	0.0	0.5115	0.0	0.4056	0.0	0.0	0.0	0.0	0.0	0.3754	0.0	0.0	3.0955	0.4023
93622	LOC93622	773.1449	341.9142	513.2282	357.2961	392.1401	449.5737	395.4662	220.2654	376.0355	299.1606	298.2325	150.203	249.6136	127.1555	434.722	348.234	589.3965	710.109	700.6652	560.2397	371.1122	426.055	536.6899	236.1408	571.3681	187.7326	332.1101	339.6366	667.2158	526.2714	574.5968	434.725	343.7904	555.4845	476.8892	308.4399	297.0476	231.9781	385.4687	390.3235	557.7862	277.3029	215.9244	487.988	268.2927	404.7992	414.7945	556.3154
93653	ST7-AS1	127.3852	46.5347	160.3345	21.6309	21.9137	10.807	33.0901	10.4775	47.713	29.5685	16.827	51.6419	19.575	8.49	48.129	27.9746	47.7214	14.217	46.7572	8.1624	31.3831	18.0584	17.0166	34.856	31.1563	21.4238	8.6679	55.7138	27.408	61.4623	8.8844	15.8591	26.1125	26.2232	37.9824	12.2558	29.8445	37.1652	49.9945	139.3514	53.2447	36.2868	30.2834	81.1374	6.7317	28.602	52.747	12.2245
93654	ST7-AS2	0.0	0.0	0.0	0.0	0.0	0.0	0.0	0.0	0.0	0.0	0.0	0.0	0.0	0.0	0.0	0.0	0.564	0.0	0.0	0.0	0.0	0.0	0.0	0.0	0.0	0.0	0.0	0.0	0.0	0.0	0.0	0.0	0.0	0.0	0.0	0.0	0.4508	0.4056	0.0	0.0	0.0	0.0	0.0	0.0	0.0	0.0	0.0	0.0
93655	ST7-OT3	8.5618	1.0	0.0	0.7368	1.2986	0.3514	1.6646	0.0	3.0266	2.6011	0.0	1.3757	0.7844	1.0697	1.3912	2.2489	0.8714	1.2686	0.6319	0.0	1.1852	2.3976	1.1516	1.8652	0.0	1.4673	0.3706	0.7601	4.503	1.8844	0.3394	0.8142	0.3266	1.9348	2.9861	2.6496	0.9195	0.4096	0.5768	5.4245	2.854	2.4074	0.3971	3.0443	0.4976	2.8482	0.0	0.8166
93668	HPYR1	0.0	0.0	0.0	0.0	0.0	0.0	0.0	0.0	0.0	0.0	0.0	0.0	0.0	0.0	0.3402	0.0	0.0	0.0	0.0	0.0	0.0	0.2646	0.0	0.0	1.6942	0.3596	0.0	0.0	0.0	0.0	0.336	0.0	0.0	0.0	0.0	0.0	0.9015	0.0	0.0	0.0	0.0	0.0	0.0	0.7508	0.0	0.5216	0.0	0.0
94009	SERHL	157.2438	85.1485	101.4393	112.3033	98.6758	254.5862	138.3304	113.6054	161.5385	41.9183	149.9732	116.3735	80.3709	40.3781	77.8962	58.223	108.009	120.1685	79.8226	49.7166	264.8445	89.1805	49.8125	52.8331	121.9822	28.7713	144.9541	40.4153	69.1928	155.096	189.5161	46.5777	230.2717	72.2737	123.9912	75.1918	91.5033	86.3835	79.8669	56.3966	61.8557	75.9734	85.213	115.2402	459.0244	58.9463	202.754	146.42
94158	CDRT15P1	2.4735	3.6304	0.0	9.6567	6.8347	7.9235	6.6187	2.9766	2.3669	5.7324	8.9984	9.0212	5.796	3.1877	5.1024	11.8653	14.1004	6.9376	0.5543	0.0	6.5975	3.9695	12.3192	5.0536	24.1423	0.7193	9.9083	5.5617	8.7864	0.422	16.129	26.8863	12.9366	2.8782	11.7388	24.5524	6.7613	0.4056	6.6556	9.6468	11.3945	6.6477	9.6395	20.2703	3.9024	27.6474	2.3216	15.6879
94161	SNORD46	0.0	0.0	0.0	0.0	0.0	0.0	0.0	0.0	0.0	0.0	0.0	0.0	0.0	0.0	0.0	0.0	0.0	0.0	0.0	0.0	0.0	0.0	0.0	0.0	0.0	0.0	0.0	0.0	0.0	0.0	0.0	0.0	0.0	0.0	0.0	0.0	0.0	0.0	0.0	0.0	0.0	0.0	0.0	0.0	0.0	0.0	0.0	0.0
94162	SNORD38A	0.0	0.0	0.0	0.0	0.0	0.0	0.0	0.0	0.0	0.0	0.0	0.0	0.0	0.0	0.0	0.0	0.0	0.0	0.0	0.0	0.0	0.0	0.0	0.0	0.0	0.0	0.0	0.0	0.0	0.0	0.0	0.0	0.0	0.0	0.0	0.0	0.0	0.0	0.0	0.0	0.0	0.0	0.0	0.0	0.0	0.0	0.0	0.0
94163	SNORD38B	0.0	0.0	0.0	0.0	0.0	0.0	0.0	0.0	0.0	0.0	0.0	0.0	0.0	0.0	0.0	0.0	0.0	0.0	0.0	0.0	0.0	0.0	0.0	0.0	0.0	0.0	0.0	0.0	0.0	0.0	0.0	0.0	0.0	0.0	0.0	0.0	0.0	0.0	0.0	0.0	0.0	0.0	0.0	0.0	0.0	0.0	0.0	0.0
96610	BMS1P20	2289.47	1644.9703	31321.0418	17145.5973	2442.7723	17551.4908	21259.085	1388.1285	4145.2959	17935.3222	27623.9486	14313.1168	10562.4498	1121.2139	13623.2205	47114.0563	2602.8793	408.3201	39365.9424	86252.0596	18125.9472	1407.2993	2631.2855	48440.375	951.4231	20673.4207	14105.2073	97070.7898	26146.76	3534.3195	2862.7117	48328.2628	25960.2167	21345.1167	25381.1409	154631.0281	2140.6265	1468.247	11222.4626	111004.9718	165104.7206	69473.0959	4433.9156	42795.0601	3964.5854	438.1481	692.4514	1487.7675
112597	LINC00152	27.5618	101.9802	230.2947	136.6237	184.9637	201.533	196.2439	778.8664	165.9763	636.6569	606.3203	202.5259	251.932	380.0497	278.5894	192.3289	623.2375	368.4341	1227.2727	1052.9538	98.492	294.5337	314.9438	213.6293	232.105	860.9807	2297.9817	578.0497	261.944	485.3345	149.8656	297.264	363.8422	97.2178	266.3243	273.6573	375.0282	575.8897	374.376	893.4402	843.733	211.301	390.9774	166.6667	70.2439	376.1085	60.3619	135.5591
113157	RPLP0P2	22.2615	10.231	33.4476	40.7725	11.1064	80.9577	45.338	84.3359	11.8343	21.8548	73.2726	76.2291	35.9351	30.8148	65.6505	6.3466	22.5606	5.2032	202.8825	350.9846	12.4882	20.9058	9.1055	27.5651	23.7188	161.8385	314.8624	260.2892	28.5557	27.2209	3.0242	17.4193	21.022	17.2689	11.372	18.9258	30.6513	10.5445	11.6473	53.4283	30.3852	11.396	38.1724	10.8859	62.9268	19.301	22.8292	7.2405
113691	TUBA3FP	21.4028	6.4818	8.976	3.2546	11.7129	6.0839	8.6605	6.1119	10.9615	3.9195	1.2855	0.8074	0.0	4.8277	5.1976	1.1258	3.2826	0.5847	4.8559	8.1624	6.1522	2.3817	4.2153	0.6662	7.9204	9.1601	10.8147	59.4401	5.9747	2.1355	0.4603	5.1084	2.7878	19.7793	9.5745	5.7903	6.6982	6.3267	2.6789	1.7067	12.1487	9.8908	5.2246	23.4159	0.9756	7.783	35.5942	6.436
114036	LINC00310	4.947	4.6205	3.2899	0.3577	3.4173	3.1005	0.6619	1.4883	1.7751	3.5828	1.2855	2.7064	1.932	7.7923	0.6803	4.1391	4.7941	1.2389	3.8803	9.6465	4.0057	2.6463	1.6069	4.1348	1.2706	1.4386	0.367	4.8202	1.6474	1.2661	0.0	5.6802	1.6171	1.599	1.4674	3.0691	0.9015	0.8111	2.7732	4.4524	8.1389	5.2232	3.4702	0.7508	0.4878	8.868	4.2563	4.0225
114038	LINC00313	0.0	0.33	8.2248	0.0	0.4272	3.1005	0.0	2.4805	0.0	81.3287	0.0	3.1574	6.1824	6.0213	1.0205	0.0	20.5866	0.7433	13.3038	5.1943	0.0	0.5293	0.0	13.7825	0.8471	3.5964	4.0367	3.7078	2.7457	1.8991	0.672	4.9228	0.3234	2.2386	0.0	14.3223	0.9015	3.2444	0.0	0.7421	0.0	20.8927	9.2539	2.2523	0.0	42.2535	0.0	91.7136
114041	B3GALT5-AS1	15.9011	1.6502	5.4832	0.0	4.6988	1.378	1.3237	0.0	0.5917	5.7324	0.857	0.0	20.4791	1.0626	1.3606	0.0	1.128	40.6343	65.4102	3.7102	1.1781	4.2341	9.1055	3.6753	11.4358	0.3596	0.367	0.3708	0.0	1.0551	0.672	0.3787	45.6016	3.5177	0.0	68.5422	54.5414	0.0	3.3278	0.7421	15.7352	6.6477	0.0	0.3754	0.0	0.5216	37.9196	0.0
114043	TSPEAR-AS2	2.1201	1.6502	1.0966	0.0	0.0	0.0	0.3309	0.0	0.0	0.7166	0.0	1.8042	0.0	0.0	1.3606	0.0	0.282	0.0	0.0	0.742	2.5919	0.5293	0.0	0.0	0.0	0.0	0.0	1.4831	2.7457	4.2203	0.0	0.0	0.9702	0.0	0.0	0.0	2.2538	0.0	0.0	0.0	0.0	0.4748	0.7712	0.0	1.4634	0.0	2.3216	0.4023
114044	MCM3AP-AS1	22.8799	13.6535	4.9568	37.0064	34.1478	20.6046	29.5822	10.7107	17.6627	18.0177	23.5544	87.1719	47.5696	23.8726	31.1313	24.2798	17.3209	40.5278	5.6541	3.8141	53.6098	55.358	38.286	64.7366	24.5023	11.3467	7.8275	5.5061	8.9841	28.2043	38.0175	14.6208	34.0589	19.6834	14.1049	22.7673	21.8571	7.8597	17.665	12.5408	12.7347	23.2811	16.5221	15.9572	29.8195	9.0454	35.0989	29.3846
114599	SNORD15B	0.3534	0.0	1.645	0.0	1.2815	0.689	0.0	0.4961	0.5917	0.3583	0.0	0.4511	1.1592	0.7084	1.0205	0.2759	0.282	0.2478	2.7716	8.1624	0.0	0.0	0.0	0.0	0.0	1.4386	0.7339	0.3708	0.5491	0.0	0.0	1.136	0.3234	0.0	0.0	0.5115	0.4508	0.4056	0.5546	1.4841	0.0	0.4748	1.1567	0.3754	11.7073	0.5216	3.4824	0.4023
114614	MIR155HG	8.4806	9.2409	23.5778	20.7439	7.2619	35.8281	45.6689	23.3164	23.3728	27.5873	276.3792	54.5783	40.9583	30.1065	55.1056	14.3488	10.1523	60.2081	28.2705	33.3918	28.2752	25.6692	34.8152	38.1317	12.7065	39.2009	17.2477	87.5046	91.7079	104.6634	16.4651	58.3168	32.0181	10.2335	186.7205	8.1841	34.2574	5.2722	36.051	66.7854	21.7037	23.7417	25.0627	28.1532	7.3171	71.9875	13.5427	33.7892
114796	PSMG3-AS1	169.9647	125.7426	88.828	32.9041	25.2029	19.6366	58.5753	77.8866	15.6805	75.238	29.5661	31.1231	32.8439	7.7923	20.4095	38.0795	56.9656	36.67	73.7251	20.0351	41.7059	47.1042	50.3482	52.8331	53.3672	14.026	29.7248	47.8309	28.0066	43.8911	72.2446	26.1289	66.6235	27.1826	48.7894	174.9361	61.3027	14.6	15.5297	32.6506	92.2409	78.3476	36.2445	73.1982	51.2195	551.3824	159.0303	30.1689
114814	GNRHR2	622.894	304.4158	435.8328	188.6159	368.7399	379.1956	341.0805	98.3852	366.1953	443.5281	423.9486	251.5832	336.4297	188.8985	709.6241	423.1015	736.5792	417.3414	305.898	1000.1577	234.0104	340.0157	416.6524	459.2755	553.8458	146.2732	143.9963	642.0949	367.106	316.8664	359.8219	427.3824	612.5453	287.9821	685.6823	571.4731	364.5301	114.5331	259.7671	543.9448	511.3619	444.5157	198.8163	667.8191	392.039	576.3902	341.509	1017.675
114819	CROCCP3	116.6078	97.0297	29.6093	52.5751	89.2781	35.1391	52.2876	26.789	36.6864	27.5873	31.2801	40.5954	20.4791	33.6484	67.3513	49.6689	35.251	41.3776	26.6075	17.8089	38.8784	44.9872	115.158	28.0245	39.3901	23.017	21.6514	28.1795	38.9896	17.0922	34.6102	20.4487	27.1669	24.6242	50.9905	65.9847	69.867	29.6056	26.0677	21.5197	87.3576	48.9079	34.7021	58.9339	91.7073	184.1419	118.7891	53.9019
114915	EPB41L4A-AS1	2010.6007	370.6271	1430.0206	307.5823	149.9359	131.5993	269.7113	118.5663	102.9586	305.2513	166.256	129.0032	212.1329	121.4884	281.6509	150.3863	121.8274	217.5421	426.8293	703.4533	162.3468	377.363	324.5849	381.3169	106.7344	632.6087	402.9358	851.3163	303.6793	204.2625	198.5887	230.995	419.793	123.1212	389.215	201.023	363.3085	141.1335	246.8109	778.4209	211.0689	244.0646	213.2254	337.4625	743.4146	179.4471	358.6889	433.6283
115110	LOC115110	43.3569	44.6073	136.6251	25.9263	27.2747	26.058	124.2161	7.0892	37.568	23.6391	91.3594	65.5165	181.7504	10.8348	81.1345	31.5397	68.4038	46.9797	659.3016	49.0117	41.5057	114.6035	225.8704	112.415	651.0631	80.9192	18.5688	108.7542	72.7018	193.4332	191.2802	555.9368	410.5854	28.6824	185.3522	56.1688	116.439	24.9336	69.9334	106.2852	2417.1514	155.641	55.6391	61.4715	74.4683	30.0052	49.1098	66.2309
116123	FMO9P	0.0	0.0	0.0	0.0	8.9705	0.0	6.6187	0.0	3.2544	4.6576	1.2855	0.9021	0.7728	3.1877	2.0409	3.5872	8.7422	0.0	0.0	1.4841	0.7069	0.0	1.0712	1.3783	8.8945	2.1578	0.0	0.7416	1.0983	0.0	0.0	0.0	3.5576	7.6751	0.0	1.023	2.7045	64.4834	14.975	0.7421	0.0	3.3238	1.9279	24.024	0.0	0.0	0.0	1.609
116349	EXOC3-AS1	157.2438	75.2475	66.8951	67.5966	58.9492	125.7428	44.3452	280.7888	39.9408	23.288	43.7065	122.2373	38.2535	44.9826	42.1796	66.2252	99.2668	35.9267	148.0044	20.0351	54.6654	49.2213	108.7306	50.0766	47.4375	102.8573	37.7982	48.5725	48.8742	106.9846	24.5296	21.2061	34.6054	35.1775	15.4072	258.312	27.9468	58.4001	152.5236	132.8287	81.9316	59.8291	91.7679	54.4294	48.2927	755.8685	77.387	21.7216
116437	LINC01257	0.0	0.0	0.0	0.0	0.0	0.0	0.0	0.0	0.0	0.0	0.0	0.0	0.0	0.0	0.0	0.0	0.0	0.0	0.0	0.0	0.0	0.2646	0.0	0.0	0.0	0.0	0.367	0.0	0.0	0.0	8.4005	0.0	0.0	0.0	0.0	4.0921	0.0	0.0	0.0	0.0	0.0	2.849	0.0	0.0	0.4878	0.0	1.1608	0.4023
116828	N4BP2L2-IT2	44.8763	45.5446	25.2228	31.1159	119.607	36.1726	51.6257	27.7812	19.2308	20.78	55.7043	23.4551	61.051	16.2929	54.4253	28.1457	53.5815	28.4936	23.8359	10.3886	21.6777	56.3663	48.2057	61.1026	47.4375	25.5345	6.6055	16.6852	30.2032	13.0829	47.7151	86.3391	43.6611	7.6751	56.8599	88.491	72.5716	20.2778	32.1686	25.9721	67.8242	36.0874	58.6081	50.6757	48.2927	73.0308	29.0201	33.7892
116933	CLRN1-AS1	0.0	35.3135	0.0	0.0	0.0	0.3445	0.0	0.0	0.0	0.3583	0.4285	0.4511	0.0	0.0	0.0	0.0	0.564	0.0	0.0	2.2261	0.2356	0.0	0.0	0.0	0.4235	0.7193	0.0	0.3708	0.0	0.0	0.0	0.0	0.0	0.0	0.0	0.0	0.4508	0.0	0.0	0.0	0.0	0.0	0.3856	0.0	0.0	0.0	0.7739	0.4023
117852	TRIM78P	6.2332	6.7063	0.0	5.4649	15.5788	5.1262	10.2126	6.7618	11.1272	5.023	3.7922	6.4411	6.2751	1.3955	10.249	1.2693	2.3012	4.0263	0.0	0.0	6.0933	7.3488	9.218	4.5069	6.4168	6.5455	0.0	0.571	0.648	5.2057	7.6579	3.446	3.9618	0.4797	6.8635	5.6317	12.0261	5.5196	3.5607	2.5898	3.7656	6.9421	7.3414	7.1509	8.4049	1.1841	22.3184	3.564
118421	LINC00161	0.0	0.0	0.0	0.0	0.0	0.0	0.0	0.0	1.1834	0.3583	0.0	0.0	0.0	0.7084	0.3402	0.0	0.0	0.0	0.0	0.0	0.0	0.0	0.0	0.0	0.4235	0.0	0.0	0.0	0.0	0.422	0.0	0.0	0.3234	0.0	1.4674	0.0	0.0	0.0	0.0	0.0	0.0	0.0	0.3856	0.0	0.0	0.0	0.0	0.0
118425	PCAT4	0.0	0.0	0.0	1.073	0.0	0.0	0.0	0.0	0.0	0.0	0.0	0.0	0.0	0.0	0.0	0.0	0.0	0.0	0.0	0.0	0.0	0.0	0.0	0.0	0.0	0.0	0.0	0.0	0.0	0.0	0.0	0.0	0.0	0.0	0.0	0.0	0.0	2.4333	0.0	0.0	0.0	0.0	1.5423	0.0	0.0	0.0	0.0	0.0
118432	RPL29P2	0.3534	0.33	0.0	0.7153	0.0	4.134	0.0	0.0	0.5917	0.3583	6.4274	1.3532	1.5456	1.0626	2.0409	0.8278	0.564	0.7433	6.0976	7.4204	0.2356	0.2646	0.0	0.4594	0.0	0.3596	0.367	0.0	1.0983	0.8441	0.0	0.3787	0.0	0.3198	0.7337	0.0	0.0	0.8111	0.0	2.2262	0.0	0.0	0.3856	0.3754	0.0	0.0	0.0	1.609
118433	RPL23AP7	125.0883	127.0627	88.2796	120.5293	104.6561	217.0356	85.0501	131.4647	60.0592	75.238	101.5533	64.0505	82.3029	132.4684	112.5923	58.4989	42.3012	118.1863	55.9867	101.6594	116.3996	154.0149	81.414	76.7228	97.4163	62.2179	198.5321	137.5603	135.6398	67.3138	54.4355	37.4893	127.4256	105.8523	63.8298	89.0026	63.1057	186.9614	76.5391	93.4996	140.5317	126.7806	53.5955	52.1772	53.6585	117.8925	87.4473	86.0821
119369	NUDT9P1	9.1873	0.9901	6.0315	1.073	3.4173	1.7225	3.3093	0.4961	1.1834	11.4648	2.1425	2.2553	1.5456	0.7084	4.0819	2.4834	0.564	1.4866	2.7716	0.0	2.1206	1.8524	0.5356	0.9188	3.3884	4.6753	0.7339	1.4831	1.6474	2.1101	0.672	6.4376	1.6171	1.2792	1.8342	2.046	2.2538	2.4333	1.6639	0.0	3.7982	2.849	1.1567	0.7508	1.4634	16.6927	5.0302	2.8158
121838	LINC00284	10.9541	3.3003	384.9212	0.0	0.4272	5.8565	1.3237	0.0	0.0	0.3583	0.0	0.0	0.3864	20.189	0.3402	0.0	0.0	0.0	0.5543	7.4204	14.8445	0.0	69.0948	12.4043	152.9013	0.3596	0.367	0.0	0.0	34.6065	0.336	0.3787	224.4502	0.0	0.7337	50.6394	0.9015	0.4056	0.0	0.7421	7.5963	327.6353	26.2194	3.3784	0.0	9.9113	37.9196	0.0
121952	METTL21EP	0.0	0.33	3.2899	0.3577	4.2717	1.7225	1.3237	0.4961	0.8876	0.7166	0.857	1.8042	0.0	0.0	2.3811	0.5519	0.282	0.9911	0.0	0.0	0.0	0.2646	0.0	0.9188	0.4235	0.3596	1.1009	0.3708	0.0	0.422	1.3441	0.0	0.9702	0.0	1.1005	1.023	0.4508	0.0	0.5546	0.0	1.6278	0.4748	0.0	0.0	0.9756	0.5216	1.1608	0.0
123346	HIGD2B	0.0	0.9901	0.0	0.0	0.0	0.0	0.0	0.0	0.0	0.3583	1.714	0.4511	0.3864	0.0	0.0	0.2759	2.2561	0.2478	1.1086	0.0	0.2356	0.0	0.0	0.0	1.6942	0.3596	0.0	0.3708	0.0	1.0551	0.0	0.0	0.6468	0.0	0.7337	1.023	0.4508	0.0	0.0	0.0	0.5426	0.0	0.0	1.1261	0.4878	0.5216	0.0	0.4023
124149	ANKRD26P1	0.0	0.33	0.0	0.7153	0.4272	0.0	0.0	0.0	0.2959	0.0	0.4285	0.4511	0.0	1.4168	0.0	0.2759	0.0	0.0	0.0	0.0	0.4713	0.0	0.5356	0.0	0.0	0.3596	0.367	0.0	0.0	0.0	0.0	0.3787	0.0	0.0	0.0	0.0	0.0	0.0	0.0	0.0	0.0	0.0	0.3856	0.0	0.0	1.5649	0.0	0.0
124221	PRSS30P	3.1802	3.3003	4.3866	0.3577	9.3977	0.3445	2.6475	1.9844	0.2959	10.0317	9.4269	1.3532	1.5456	3.5419	5.1024	2.2075	0.282	1.2389	55.9867	2.9682	0.4713	6.8804	2.1425	0.4594	30.4956	35.9641	0.367	3.7078	0.5491	0.633	2.0161	1.8934	1.2937	0.6396	2.9347	8.1841	0.4508	0.4056	0.0	1.4841	5.9685	3.7987	2.6991	2.2523	2.9268	0.0	14.7035	2.0113
125144	LRRC75A-AS1	14013.0742	6682.1782	10658.2591	5092.99	3202.9047	2932.3917	3766.6915	4816.5695	2114.2012	4274.9519	4472.6299	2373.0266	3891.4219	8900.5301	3060.742	4180.4636	7406.6554	13889.7423	17089.8004	28492.0834	3078.6993	19428.1072	5948.5806	6789.7371	2389.2418	12195.0693	6930.6422	9438.2647	5913.2345	6825.9126	6069.8925	6587.9012	10837.6455	2684.0422	10584.3727	3870.5882	5067.8386	3847.5109	3479.2013	13556.6934	4294.6283	3378.9174	2085.5986	4321.6967	8570.2439	3341.6797	8392.2361	8734.5133
126536	LINC00661	0.7067	0.0	0.0	0.0	0.4272	0.0	0.3309	0.0	0.0	0.0	0.0	0.0	0.0	0.0	0.3402	0.0	0.0	0.0	0.0	0.0	0.0	0.2646	0.0	0.0	0.0	0.0	0.0	0.0	0.0	0.0	0.336	0.0	0.0	0.0	0.0	0.0	0.9015	0.0	0.0	0.7421	0.0	0.0	0.0	0.0	0.0	0.0	0.0	0.4023
126661	CCDC163P	15.1943	13.5314	1.0966	12.5179	5.5532	10.335	7.2805	3.9687	13.0178	5.3741	5.1419	13.5318	22.0247	5.6671	11.9055	9.106	17.2025	11.3974	0.5543	0.0	9.6607	37.8422	23.5672	7.3507	19.0597	5.035	5.1376	2.2247	0.0	41.781	23.8575	21.2061	18.4347	16.6294	9.9046	65.9847	7.2121	11.7611	4.437	2.9682	16.2778	37.9867	32.0031	6.7568	57.0732	6.7814	12.3819	12.8721
127841	LINC00628	0.0	0.0	0.0	0.0	2.9902	0.0	1.3237	1.4883	0.0	0.3583	0.0	0.0	4.6368	0.7084	0.3402	1.1038	1.128	6.1943	21.0643	0.742	3.77	3.7048	0.5356	0.0	6.3532	1.0789	0.367	0.0	1.6474	4.0093	3.6962	8.331	6.4683	0.9594	1.1005	0.5115	4.9583	0.4056	0.0	0.7421	8.6815	0.4748	8.8683	2.2523	0.0	0.5216	0.3869	3.218
128439	SNHG11	216.1413	168.7822	202.3304	173.1223	128.7484	178.6754	96.6427	146.6749	257.8254	166.6701	178.4467	180.2165	159.7952	96.9322	215.2078	83.5513	405.0705	154.2592	450.1109	304.2361	326.468	149.188	147.6861	284.0305	201.2325	128.2552	142.6495	297.7234	239.6101	139.7109	110.037	136.2416	152.3771	123.7288	183.8151	297.5806	233.4415	119.1402	236.2673	520.0505	293.0711	146.3628	131.0391	148.5623	202.7707	289.1601	127.4913	333.7651
128854	TSPY26P	81.2721	31.3531	4.3866	14.6638	22.6399	53.7421	114.8341	20.8359	13.0178	17.1973	1.714	11.7276	5.4096	9.209	25.1717	1.3797	8.7422	16.6006	0.5543	0.0	175.7776	7.9389	64.8099	30.3216	13.5536	13.6664	1.4679	0.0	0.5491	1.4771	1.0081	5.3015	11.6429	26.8628	13.2062	43.4783	2.2538	9.3278	0.5546	0.0	8.1389	9.0218	6.5548	16.5165	9.7561	2.6082	86.2865	16.8946
128872	HMGB3P1	0.0	0.0	0.0	0.0	0.0	1.0335	0.0	0.0	0.0	0.3583	0.4285	0.0	0.7728	0.0	0.6803	0.0	0.0	0.0	0.5543	0.742	0.0	0.0	0.0	0.0	0.4235	0.0	0.0	0.0	0.0	0.0	0.0	0.0	0.0	0.0	0.0	0.5115	0.0	0.0	0.5546	0.0	0.0	0.0	0.3856	0.0	0.0	0.5216	0.0	0.4023
129790	C7orf13	93.6396	42.2442	60.3153	7.1531	247.3302	291.1033	255.812	249.5349	165.9763	319.2241	141.4033	369.4181	136.3988	63.0465	146.268	125.8278	560.3497	291.6254	336.4745	152.1181	404.0999	50.0152	726.2989	351.9141	611.6053	51.069	27.8899	171.3014	183.9649	520.1519	377.3522	270.3777	269.0815	132.3953	13.573	16.8798	301.5551	88.4112	520.7987	296.824	261.5301	241.2156	96.3948	39.7898	215.122	13.5629	114.9197	475.0603
132200	C3orf49	0.0	0.9901	0.0	0.0	0.8543	0.0	0.0	0.0	0.8876	0.0	0.0	0.4511	0.0	0.0	0.3402	0.0	0.0	0.0	0.0	0.0	0.0	0.0	0.0	0.0	0.4235	0.0	0.0	0.3708	0.0	0.211	0.0	0.0	0.9702	0.0	0.3668	0.5115	0.0	0.0	0.0	0.0	0.0	0.9497	0.3856	0.0	0.0	1.5649	0.7739	0.0
132241	RPL32P3	205.8622	157.2904	92.1179	106.8813	161.8625	240.3342	222.1163	77.6237	85.0828	99.1816	118.0161	120.0541	105.7805	60.6379	227.9977	107.1689	107.4253	92.3736	80.2661	86.4105	148.4378	257.8612	149.5072	203.9402	381.9907	159.1735	34.6312	160.723	118.6161	78.5778	140.5276	165.6954	194.89	54.5955	130.9831	179.1151	139.387	38.2358	190.3439	112.3998	180.6782	169.4112	110.3104	127.3724	275.8585	176.8753	150.4404	121.0378
134466	ZNF300P1	248.7633	101.9802	104.7293	2.1459	4.6988	6.5455	20.187	0.0	1.7751	2.1497	1.2855	0.9021	3.0912	4.6045	5.4425	2.4834	1.692	2.2299	2.7716	0.742	2.1206	21.6997	6.4274	5.513	2.1177	12.2278	3.6697	4.4494	20.8677	1.4771	1.0081	4.5442	19.4049	1.9188	4.7689	4.6036	1.3523	13.7889	1.6639	2.9682	17.9056	17.5689	0.3856	0.7508	1.9512	4.6948	58.8141	0.0
138649	ANKRD19P	69.9647	40.5941	55.3804	63.3047	49.1243	188.442	27.1366	50.1054	104.4379	73.8049	111.8372	49.1655	92.7357	31.8774	121.0963	85.5408	73.3221	55.5005	177.9379	724.9724	20.4995	22.229	21.4247	44.1041	27.1072	103.5766	169.9083	216.1661	120.8127	56.341	26.5457	83.6883	31.0479	39.9744	57.9604	73.6573	94.6586	64.4834	148.6412	303.5025	117.2002	59.3542	87.9121	60.8108	142.439	73.5524	51.4624	180.2092
139420	PPP4R3CP	0.0	0.0	0.0	0.0	0.0	0.0	0.0	0.0	0.0	0.0	0.0	0.0	0.0	0.0	0.0	0.0	0.0	0.0	0.0	0.742	0.0	0.0	0.0	0.0	0.0	0.3596	0.0	0.0	0.0	0.0	0.0	0.0	0.0	0.0	0.0	0.0	0.0	0.0	0.0	0.0	0.0	0.0	0.0	0.0	0.0	199.2697	0.0	0.0
139538	VENTXP1	0.0	0.0	0.0	0.0	0.0	0.0	0.0	0.0	0.0	0.0	0.0	0.0	0.0	0.0	0.0	0.0	0.0	0.0	0.0	0.0	0.0	0.0	0.0	0.0	0.0	0.0	0.0	0.0	0.0	0.0	0.0	0.0	0.0	0.0	0.0	0.0	0.0	0.0	0.0	0.0	0.0	0.0	0.0	0.0	0.0	0.0	0.0	0.0
140464	PISRT1	0.0	0.0	0.0	0.0	0.0	0.0	0.0	0.0	0.0	0.0	0.0	0.0	0.0	0.0	0.0	0.0	0.0	0.0	0.0	0.0	0.0	0.0	0.0	0.0	0.0	0.0	0.0	0.0	0.0	0.0	0.0	0.0	0.0	0.0	0.0	0.0	0.0	0.0	0.0	0.0	0.0	0.0	0.0	0.0	0.0	0.0	0.0	0.0
140771	SMCR5	0.7067	0.6601	0.0	0.0	0.4272	1.0335	0.0	0.0	0.5917	0.3583	0.0	0.4511	0.3864	0.7084	0.3402	0.5519	0.564	0.7433	0.5543	0.0	0.7069	0.2646	1.6069	0.0	2.5413	0.0	0.0	0.0	0.0	0.211	1.6801	1.136	0.0	0.3198	0.0	1.5345	0.0	0.4056	1.1093	0.7421	0.0	0.9497	0.0	1.5015	0.4878	0.0	1.9347	0.4023
140828	LINC00261	14.1343	0.0	44.9623	621.2446	0.0	0.0	0.6619	0.4961	0.0	0.0	0.0	0.0	0.0	21.2516	0.0	0.0	0.0	10.1586	21.0643	0.0	0.4713	15.0839	28.3878	1.3783	12.2829	0.0	0.0	0.0	0.0	203.2074	8.7366	0.3787	75.0323	0.0	0.7337	0.0	0.4508	0.0	0.0	0.0	8.1389	100.6648	4.627	0.0	0.0	0.0	618.3223	0.0
140875	LINC00028	1.4134	2.9703	1.0966	0.0	0.4272	0.3445	0.0	0.0	0.0	0.0	0.0	0.0	0.0	0.0	0.0	0.0	0.0	0.0	0.0	1.4841	0.0	0.0	0.0	0.0	0.0	0.0	0.367	2.5955	0.0	0.0	0.0	0.0	0.0	0.0	0.0	0.0	0.0	0.0	0.0	0.0	0.5426	0.4748	0.3856	0.0	0.0	0.0	1.1608	0.0
142913	CFL1P1	1.0601	1.3201	0.5483	0.7153	0.4272	1.378	1.6547	0.0	2.071	1.0748	2.9995	0.0	1.1592	0.3542	3.0614	0.8278	2.8201	1.2389	0.5543	0.0	0.9425	1.5878	0.5356	1.3783	3.8119	1.0789	0.0	8.8988	0.0	1.6881	2.6882	1.5147	1.6171	0.3198	1.4674	0.5115	0.4508	0.4056	0.0	0.0	1.0852	0.9497	1.1567	2.6276	0.4878	0.5216	1.5477	2.4135
143188	LOC143188	28.2686	18.4818	10.9664	21.4592	32.4648	43.0626	14.5611	16.3711	13.9053	8.9569	21.8532	14.885	8.1144	12.3968	16.3276	16.5563	14.9464	17.0961	33.8137	18.551	14.3732	9.2621	14.4617	13.3231	29.6485	18.3417	14.6789	17.7976	21.4168	27.0099	24.8656	4.1655	11.9664	8.6345	23.1108	14.8338	26.1438	3.2444	21.6306	13.3571	31.4704	18.5185	10.0251	15.7658	14.6341	7.8247	15.4774	13.2743
143666	LOC143666	65.7244	21.4521	38.3825	56.5093	31.6104	29.9716	42.0286	65.4843	126.9231	11.1066	13.7118	25.7104	30.1391	17.7097	81.6379	7.4503	29.0468	69.8712	34.9224	14.8408	24.5052	16.6717	54.0975	64.7779	30.9191	30.2099	20.9174	33.7412	55.464	8.4406	51.0753	13.2538	20.3752	31.0201	17.6082	74.6803	35.1589	34.8778	84.8586	51.9442	30.3852	16.6192	32.7742	33.033	25.8537	52.6865	16.2513	13.2743
144486	CEP83-AS1	41.6961	9.901	2.1933	9.299	17.5139	15.158	15.8848	22.8203	15.0888	5.0159	9.4269	10.3744	2.7048	10.2716	43.8804	9.106	32.7129	5.9465	7.7605	2.9682	26.3902	17.4656	18.211	1.3783	14.8242	12.2278	8.0734	15.5729	5.4915	2.5322	7.7285	5.3015	9.379	14.071	17.9751	21.4834	6.3106	8.9222	11.0926	14.8412	11.3945	9.9715	12.3385	19.5195	10.7317	14.6062	23.2161	6.0338
144571	A2M-AS1	295.8516	91.9142	85.6093	12.9435	11.5677	9.3498	26.5508	6.9453	10.1479	21.6112	14.6888	4.9887	10.1043	3.1948	22.2565	4.7158	23.8522	3.9817	41.3137	19.5008	27.8699	18.8337	5.9079	15.1884	6.8149	10.1131	7.0055	15.6618	9.3904	9.5337	1.0114	11.012	13.9457	5.4493	9.9266	22.1637	12.7158	0.8111	9.6173	13.4758	36.5111	11.4198	8.1589	20.3866	11.2878	31.9614	80.1149	10.1006
144742	LINC00934	0.0	0.0	0.0	0.0	0.0	0.0	0.0	0.0	0.0	0.0	0.0	0.0	0.0	0.0	0.0	0.0	0.0	0.0	0.0	0.0	0.0	0.0	0.0	0.0	0.4235	0.0	0.0	0.0	0.0	0.0	0.0	0.3787	0.0	0.0	0.0	0.0	0.0	0.0	0.0	0.0	0.0	0.0	1.9279	0.0	0.0	0.0	0.3869	0.0
144776	LINC00410	0.0	0.0	0.0	0.0	0.0	0.0	0.0	0.0	0.0	0.0	0.0	0.0	0.0	0.0	0.0	0.0	0.0	0.0	0.0	0.0	0.0	0.0	0.0	0.0	0.0	0.0	0.0	0.0	0.0	0.0	0.0	0.0	0.0	0.0	0.0	0.0	0.0	0.0	0.0	0.0	0.0	0.0	0.0	0.0	0.0	0.0	0.0	0.0
145165	ST13P4	772.7915	401.3201	319.671	460.6581	240.0683	390.664	163.8124	232.6677	199.4083	178.4216	163.6851	225.53	309.5054	308.8568	260.9012	258.83	269.0355	309.4648	194.0133	402.1853	411.64	284.7423	273.7011	211.7916	189.7501	178.7416	308.2569	187.9867	254.8051	354.0831	267.8091	171.9209	206.9858	202.7502	305.5759	275.1918	223.5745	313.0893	95.9512	201.0982	212.1541	194.207	220.1658	212.4625	504.878	292.1231	310.322	388.576
145200	LINC00239	0.3534	0.33	4.3866	11.4449	5.9804	8.957	9.928	4.9609	2.6627	20.4217	15.8543	2.7064	1.5456	5.6671	12.2457	8.5541	38.0711	17.5917	24.9446	43.0383	6.8332	6.0865	4.2849	5.0536	3.8119	8.2717	10.6422	25.2132	5.4915	7.3855	8.7366	3.7868	15.5239	2.5584	13.9398	19.4373	2.7045	5.2722	3.3278	20.7777	15.7352	1.8993	6.5548	13.1381	6.8293	27.1257	4.6432	7.2405
145241	ADAM21P1	0.0	1.3201	0.0	0.7153	0.8543	0.689	0.3309	0.4961	0.2959	2.1497	0.0	0.4511	0.7728	0.3542	0.3402	1.6556	0.564	0.4955	0.0	0.0	0.0	0.2646	0.0	0.0	0.0	0.0	2.2018	1.1123	0.0	0.633	1.3441	0.7574	1.2937	0.3198	0.7337	0.0	0.9015	0.0	0.0	1.4841	1.0852	0.9497	0.7712	0.7508	2.439	0.0	1.5477	5.6315
145474	LOC145474	0.0	0.6601	0.0	0.3577	0.0	1.0335	0.0	0.0	0.0	0.0	0.4285	0.0	1.5456	0.0	0.3402	0.0	0.282	0.0	0.0	2.2261	0.9425	0.0	0.5356	0.0	1.2706	0.0	0.367	2.2247	0.5491	0.422	0.0	0.3787	0.3234	0.0	0.0	0.5115	0.0	0.8111	1.1093	0.7421	1.0852	0.4748	0.3856	0.0	0.0	0.0	0.0	0.4023
145624	PWAR1	3.1802	0.9901	0.0	1.4306	0.0	0.689	0.0	0.9922	0.0	0.0	0.0	0.4511	0.0	0.3542	0.6803	0.0	0.0	0.0	0.0	0.0	0.0	1.5878	0.5356	0.4594	0.0	0.0	0.0	0.0	0.0	0.422	0.0	0.0	0.3234	0.0	0.7337	1.023	0.4508	0.0	0.0	0.0	1.0852	0.9497	0.3856	0.7508	0.0	0.0	1.1608	0.0
145783	LOC145783	59.2509	51.703	41.9465	51.3627	27.2875	32.3211	57.5395	26.2533	15.5118	22.7219	30.436	81.7456	11.8199	56.0476	58.1364	10.4415	51.6103	36.2884	30.194	10.7744	80.6668	42.7696	11.4569	20.0995	46.8234	30.44	13.1266	30.6303	64.7831	50.2469	11.9523	8.0015	18.3991	18.5673	16.0932	23.2583	21.4424	19.8885	22.7676	146.2378	39.8481	33.3998	48.9262	29.5983	13.7122	49.7392	53.0295	27.1842
145820	LINC00924	32.8622	77.2277	53.1871	0.0	2.1358	0.0	2.6475	0.0	0.8876	2.1497	0.857	0.4511	0.0	0.0	1.3606	0.8278	0.282	0.2478	0.0	0.0	0.0	1.3232	0.5356	1.8377	0.8471	0.7193	0.7339	1.1123	0.5491	0.422	0.672	2.2721	4.8512	0.9594	2.9347	2.046	0.0	0.0	0.0	2.2262	3.7982	2.849	0.0	1.1261	0.4878	0.5216	21.2814	0.0
145837	DRAIC	1.4134	0.6601	0.0	19.671	0.4272	0.689	1.3237	0.4961	0.5917	0.7166	0.857	1.3532	0.0	0.7084	1.3606	0.5519	5.0761	0.9911	21.0643	0.0	4.4769	26.1984	0.0	1.3783	3.8119	0.3596	1.4679	1.4831	0.5491	3.3762	3.0242	5.6802	5.1746	0.0	0.7337	5.1151	2.2538	0.4056	0.5546	2.9682	59.6853	2.3742	1.5423	2.2523	1.4634	0.5216	3.0955	0.8045
145845	LOC145845	4.2403	3.6304	0.0	0.0	0.0	0.0	0.0	0.0	0.0	0.0	0.0	0.0	0.0	0.0	0.0	0.0	0.0	0.2478	0.0	0.0	0.2356	0.0	0.0	0.0	0.0	0.3596	0.0	0.0	0.0	0.211	0.0	0.0	0.0	0.0	0.0	0.5115	0.0	0.0	0.0	0.0	0.0	0.0	0.0	0.0	0.0	0.0	0.0	0.0
145978	LINC00052	0.0	0.0	4.3866	0.3577	0.0	8.6125	0.0	0.0	0.0	2.8662	0.0	0.4511	0.0	0.0	0.0	0.0	2.5381	0.2478	0.0	0.0	0.0	0.0	23.0316	0.0	0.0	1.0789	16.1468	0.0	0.0	0.0	0.0	0.7574	0.0	2.5584	0.0	0.0	0.0	0.0	0.0	0.0	0.0	0.0	1.5423	0.0	0.0	0.0	0.0	0.0
146336	SSTR5-AS1	0.7067	0.9901	0.0	17.525	2.9902	0.0	1.9856	0.0	0.5917	20.4217	0.0	54.5783	0.0	0.0	0.6803	0.0	22.2786	23.7859	442.9047	0.0	0.4713	223.0834	18.211	0.0	10.1652	2.8771	0.0	4.4494	1.6474	106.7736	4.0323	3.0294	158.1501	0.0	0.0	0.0	10.8181	0.0	52.1353	0.0	2550.7325	0.4748	1.5423	1.5015	0.9756	0.0	0.3869	16.8946
146481	FRG2DP	0.0	0.0	0.0	0.0	0.0	0.0	0.0	0.0	0.0	0.0	0.0	0.0	0.0	0.0	0.0	0.0	0.0	0.0	0.0	0.0	0.0	0.0	0.0	0.0	0.0	0.0	0.0	0.0	0.0	0.0	0.0	0.0	0.0	0.0	0.0	0.0	0.0	0.0	0.0	0.0	0.0	0.0	0.0	0.0	0.0	0.0	0.0	0.0
146512	FLJ30679	1.0601	0.33	0.0	1.073	1.2815	1.7225	0.3309	1.9844	2.9586	0.0	0.857	0.0	1.1592	0.3542	0.3402	0.2759	2.8201	0.0	0.0	0.0	1.885	1.3232	1.0712	0.0	0.4235	0.3596	0.0	0.3708	0.0	0.633	0.336	0.0	0.3234	0.3198	1.1005	1.5345	1.803	2.8389	2.7732	0.0	3.7982	0.0	2.3135	0.0	0.4878	1.5649	0.3869	0.4023
146771	TCAM1P	2.4735	0.9901	0.0	2.5036	564.2888	200.155	345.1642	138.41	374.8521	36.9025	293.0905	276.4998	76.507	3.1877	749.028	157.8366	421.6018	645.9366	3.3259	3.7102	0.0	139.9895	234.0653	281.6232	609.4875	0.0	209.9083	456.8039	588.6875	306.1827	268.4812	161.3178	10.9961	158.6185	155.1724	0.5115	375.0282	0.0	255.1303	526.8626	160.6077	216.5242	260.6516	89.3393	2.9268	7.3031	1.5477	276.3475
146880	LOC146880	175.2367	288.2442	159.8739	289.5458	834.7587	351.2635	401.8863	262.5822	327.2633	352.8483	746.7681	275.1962	512.7202	409.0688	363.3296	679.8289	762.3689	313.7785	352.4224	582.3673	469.9505	373.7587	441.3337	696.0962	526.3363	278.1644	594.0294	734.3901	619.978	309.4028	324.8152	756.8304	582.6423	334.3396	631.4087	913.2788	520.1893	384.5524	1048.447	442.8169	1302.2897	610.038	718.2418	345.5143	576.239	432.6813	245.8625	546.794
147081	CRHR1-IT1	135.689	44.5545	155.1748	70.4578	80.7347	29.9716	55.5969	40.6796	63.3136	37.2607	48.4199	65.8548	33.2303	44.9826	84.019	23.4547	154.2583	43.6075	68.7361	95.7231	81.0556	43.664	90.5196	90.0459	76.6624	38.8412	26.055	150.9084	63.1521	24.6888	78.293	46.5777	43.3376	41.5734	93.1768	100.7673	160.4688	25.1445	175.8181	53.4283	41.7797	44.6344	44.3416	85.5856	61.9512	31.8206	34.4372	57.9244
147172	LRRC37BP1	473.1449	438.2838	320.2193	569.0272	249.466	280.0792	474.8904	621.1088	450.5917	291.2786	247.6701	228.6874	197.0634	412.6355	371.7927	149.2826	673.9989	465.0644	319.2905	431.8669	486.3336	354.6048	596.6792	401.5312	272.7658	304.616	300.9174	149.7961	396.4854	418.8647	313.172	268.1057	136.8047	372.5616	503.6684	368.798	539.5538	316.7393	320.0222	345.0579	297.3413	328.1102	469.25	341.5916	302.439	389.6714	483.282	542.6388
147429	AQP4-AS1	0.0	0.0	0.0	0.0	0.4272	0.3445	0.0	0.0	1.1834	0.0	0.0	0.0	0.0	0.3542	1.0205	0.0	0.0	0.0	0.5543	1.4841	16.2582	0.0	3.7493	0.0	17.7891	0.0	0.0	0.0	0.0	0.0	1.3441	0.0	0.0	0.3198	0.0	0.5115	0.9015	0.0	0.5546	0.7421	19.5334	0.9497	0.3856	10.8859	0.0	0.0	0.0	0.0
147525	LINC00526	133.9223	72.6073	47.1556	14.6638	51.6873	57.5317	50.6329	77.8866	76.3314	39.0521	13.7118	34.2806	17.7743	52.7748	102.7277	57.1192	55.8376	27.998	67.0732	19.293	58.4354	56.6309	68.0236	40.4288	71.1563	65.4547	26.055	57.4713	185.6123	30.5972	49.0591	40.1401	63.066	37.7358	31.9149	117.1355	40.568	39.3389	40.4881	58.6227	88.4428	50.8072	8.4827	22.1471	20.4878	103.2864	45.2714	28.5599
147727	ILF3-AS1	2345.2297	709.901	1037.9712	694.206	396.839	317.2853	317.6967	506.0151	360.0592	357.9179	318.8002	319.3505	193.5858	301.4187	785.0848	205.574	705.3017	237.6115	390.2439	1014.3677	307.7286	475.8055	406.5345	422.6645	458.7039	377.9828	461.2844	407.119	377.2652	296.476	330.3091	162.0752	373.2212	210.1055	439.4718	720.7161	225.3775	249.417	467.5541	797.7145	578.4048	1028.0152	172.7395	421.1712	188.7805	299.9478	434.1412	232.502
147804	TPM3P9	151.5901	130.363	64.1535	138.412	92.6954	39.9621	36.4027	352.2262	95.2663	76.6711	41.9925	152.4583	173.8794	71.5471	70.4127	216.0596	108.573	109.0188	159.0909	212.2232	365.6927	204.0301	95.3401	107.5038	114.3583	149.6107	137.2477	153.8747	55.464	351.1289	113.5753	425.6367	90.8797	55.6444	158.8408	161.1253	190.2186	301.3282	146.4226	40.8133	189.3652	85.9449	80.2005	103.2282	101.4634	247.783	205.4626	127.5141
147947	ZNF542P	492.5795	397.0297	290.0617	374.1059	35.8821	28.9381	32.7625	5.457	13.6095	26.8707	34.2796	18.0424	36.3215	11.3342	25.852	22.9029	11.2803	9.9108	178.4922	17.8089	338.5957	120.9361	255.4901	39.5099	250.7412	244.9156	16.1468	26.3255	35.6947	434.4798	369.2876	24.6142	221.216	252.6383	33.3822	20.9719	14.8749	4.8667	13.8658	25.9721	85.1872	144.3495	15.0376	10.8859	8.2927	105.373	473.6086	18.9059
148046	CIRBP-AS1	5.3004	5.6106	11.5147	29.3276	16.6595	5.1675	18.2014	74.414	29.2899	13.2562	53.5619	53.6761	173.8794	12.0426	27.5528	14.0728	135.6458	13.6274	13.8581	7.4204	14.8445	15.3486	27.3166	65.6968	37.6959	18.7013	17.6147	86.0215	12.0813	47.9004	17.1371	46.9564	40.4269	19.8273	18.3419	99.2327	13.9734	27.1723	89.8502	27.4562	68.3668	19.4682	25.8338	32.2823	17.0732	43.8185	16.2513	30.5712
148145	LINC00906	0.0	0.0	0.0	0.0	0.0	0.689	0.0	0.0	0.0	0.0	0.0	0.0	0.0	0.0	0.0	0.0	0.0	0.0	0.0	0.0	0.0	0.0	0.0	0.0	0.0	0.0	0.0	0.0	0.0	0.211	0.0	0.0	0.0	0.0	0.0	0.0	0.0	0.0	0.0	0.0	0.0	0.0	0.0	0.0	0.0	0.0	0.0	0.0
148189	LINC00662	131.0954	60.066	49.3489	40.8763	26.4844	4.134	7.6115	0.9922	1.7751	37.619	2.1425	2.2553	32.4575	1.0626	39.2815	17.4724	0.846	0.2478	27.7162	0.0	78.4637	31.2264	2.6781	6.8913	0.8471	51.069	60.5505	2.9663	0.0	2.5322	0.0	25.3716	40.8959	38.3754	58.3272	52.1739	1.3523	69.5691	29.9501	26.7142	28.7575	20.4179	7.7116	3.3784	26.3415	48.1794	51.3153	2.0113
148203	ZNF738	248.7633	185.8086	66.8951	314.02	398.5476	26.5266	39.7121	34.2304	32.5444	23.288	134.5474	21.6509	115.5332	10.2716	437.7834	26.766	19.7406	229.4351	23.2816	36.3599	24.9764	223.8773	367.4344	159.418	446.8446	132.3479	20.1835	41.1568	40.0879	216.2904	517.4731	225.3148	302.0699	325.2319	465.8841	486.445	22.5378	113.9613	21.6306	126.1502	247.4227	84.9953	14.2664	166.6667	7.8049	24.5175	430.6588	27.7554
148231	LINC00905	0.0	0.0	0.0	0.0	0.0	0.0	0.0	0.0	0.0	0.0	0.0	0.0	0.0	0.0	0.0	0.0	0.0	0.0	0.0	0.0	0.0	0.0	0.0	0.0	0.0	0.0	0.0	0.0	0.0	0.0	0.0	0.0	0.0	0.0	0.3668	0.0	0.0	0.0	0.0	0.0	0.0	0.0	0.0	0.0	0.0	0.0	0.0	0.0
148413	LOC148413	334.7774	352.7327	343.8355	659.0916	308.4878	376.3603	510.297	210.3683	336.6272	357.857	383.4301	191.8584	526.4915	231.9543	372.1193	507.718	493.5618	430.9019	557.9878	206.7767	222.566	482.8314	682.3192	429.5236	424.5743	283.5482	395.1083	583.2629	603.9923	441.8633	425.2587	766.358	438.1921	298.6888	452.6082	268.89	402.8217	281.2369	514.3317	621.4975	534.3245	353.7132	405.4212	290.5593	389.0341	822.8013	430.8484	507.4497
148696	LOC148696	1.0601	0.9901	0.5483	0.0	0.0	0.3445	0.3309	0.0	0.5917	2.1497	0.0	0.0	0.0	3.8961	0.3402	0.2759	0.0	0.4955	0.0	0.0	0.9425	0.7939	1.0819	2.2971	0.0	0.0	0.0	0.7416	0.5491	0.0	1.0081	0.3787	0.9702	0.0	0.0	1.5345	0.4508	0.0	0.0	0.0	0.5426	2.9867	0.3856	0.0	1.4683	2.6656	0.0	0.0
148709	LOC148709	4.5936	0.9901	1.645	9.299	27.7659	0.689	2.9784	2.9766	22.7811	6.0907	16.7113	1.3532	4.2504	9.209	8.8441	6.3466	3.9481	0.7433	9.4235	7.4204	74.6937	33.6081	16.6042	4.5942	51.2495	12.5874	1.1009	4.8202	1.6474	3.7983	9.7446	9.8457	5.8215	18.8679	20.1761	10.2302	13.0719	10.95	2.7732	1.4841	34.1834	6.1728	3.4702	20.2703	0.0	5.2165	6.5779	4.0225
148713	PTPRVP	1.7668	0.6601	2.7416	0.0	0.8543	1.0335	0.6619	1.4883	0.5917	0.0	1.2855	1.8042	1.932	0.3542	1.0205	0.5519	1.41	0.0	0.0	2.9682	2.5919	1.0585	4.8206	0.4594	1.6942	0.3596	0.0	2.9663	1.0983	0.211	0.0	1.5147	1.6171	0.6396	4.0352	3.5806	1.3523	0.0	1.6639	2.9682	3.2556	1.8993	0.3856	3.003	7.3171	0.0	6.191	0.0
148824	GCSAML-AS1	2.8269	4.9505	0.0	1.7883	0.4272	0.689	1.3237	0.0	0.0	0.0	0.4285	0.4511	0.3864	0.0	1.0205	0.2759	0.564	0.0	0.0	0.742	0.2356	0.2646	0.0	0.0	0.4235	0.7193	0.0	0.0	1.6474	1.2661	0.0	0.7574	0.3234	0.0	0.7337	0.0	0.4508	0.0	0.0	0.0	0.5426	0.0	0.0	0.3754	0.9756	1.5649	5.0302	0.4023
148898	ZNF436-AS1	78.3392	35.8911	41.1241	63.7518	69.2311	98.417	87.9821	18.3555	50.642	49.1053	40.707	24.7993	49.3238	38.4938	90.1725	50.4829	76.7061	49.3062	50.4435	15.5828	28.016	36.9927	94.0011	76.2496	58.0686	21.5281	19.0826	65.6285	51.62	48.2465	41.1122	43.6505	53.1953	25.3917	80.9244	137.0844	164.2506	22.3056	38.8242	30.4245	74.5578	92.7493	37.7097	82.5826	105.7854	112.1544	52.7044	155.1368
149047	MGC27382	0.0	0.0	0.0	0.0	0.0	0.0	0.0	0.0	0.2959	1.7914	0.0	0.0	0.0	0.0	0.0	0.2759	0.0	0.0	0.5543	0.0	0.0	0.0	0.0	0.0	0.4235	0.0	0.0	0.3708	0.0	0.0	0.0	0.0	0.0	0.0	0.0	0.0	0.0	0.0	0.0	0.0	0.0	0.0	0.0	0.0	0.0	1.0433	0.0	0.0
149134	LINC01341	51.5901	25.4125	16.4496	2.5036	9.3977	5.512	3.3093	2.9766	5.0296	8.5986	0.857	0.9021	0.0	0.3542	1.0205	1.1038	0.846	0.4955	9.4235	92.7549	12.4882	5.5572	16.6042	5.0536	30.4956	5.3946	0.0	7.0449	6.5898	4.4313	13.7769	24.6142	6.7917	7.9949	15.774	21.4834	4.5076	0.4056	5.5463	11.873	11.3945	5.698	13.8809	14.6396	0.4878	2.6082	23.2161	26.1464
149620	CHIAP2	0.0	0.0	0.0	0.0	0.0	0.0	0.0	0.0	0.0	0.0	0.0	0.0	0.0	0.0	0.0	0.0	0.0	0.0	0.0	0.0	0.0	0.0	0.0	0.0	0.0	0.0	0.0	0.0	0.0	0.0	0.0	0.0	0.0	0.0	0.0	0.0	0.0	0.0	0.0	0.0	0.0	0.0	0.0	0.0	0.0	0.0	0.0	0.0
149775	GNAS-AS1	5.3004	3.6304	3.2899	0.0	2.563	11.024	0.3309	5.457	0.0	0.0	0.0	0.9021	0.0	2.1252	0.3402	0.2759	0.282	0.7433	0.0	0.742	7.0688	0.2646	0.5356	3.2159	2.5413	1.0789	6.2385	0.7416	0.0	0.422	0.0	0.3787	8.7322	0.6396	0.0	0.0	0.0	1.2167	0.0	0.0	0.5426	0.0	4.2414	1.1261	3.4146	1.0433	3.4824	0.4023
149830	PRNT	0.0	0.0	0.0	0.0	0.0	0.0	0.0	0.0	0.0	0.0	0.0	0.0	0.0	0.0	0.0	0.0	0.282	0.0	0.0	2.9682	0.0	0.0	0.0	0.0	0.0	0.0	0.0	0.0	0.0	0.0	0.0	0.0	0.0	0.0	0.0	0.0	0.4508	0.0	0.0	0.0	0.0	0.0	0.0	0.0	0.0	0.0	0.0	0.0
149837	LINC00654	36.0424	45.8746	15.353	12.8755	12.3879	7.9235	5.6259	8.4336	1.7751	15.7642	2.571	2.2553	5.0232	2.8335	3.0614	4.6909	2.2561	2.4777	2.7716	2.2261	134.7785	66.1576	11.248	12.4043	16.5184	21.2188	0.367	4.8202	6.0406	14.56	1.0081	1.136	15.8473	3.5177	10.6383	122.2506	1.3523	2.8389	0.5546	2.2262	8.6815	13.2953	2.6991	3.3784	4.878	4.1732	110.2765	3.6203
149934	NCOR1P1	0.0	0.0	0.0	0.0	0.0	0.3445	0.0	0.0	0.0	0.0	0.0	0.4511	0.0	0.0	0.0	0.0	0.0	0.0	0.0	0.742	0.0	0.0	0.0	0.0	0.0	0.0	0.0	0.0	1.6474	0.0	0.0	0.0	0.0	0.0	0.0	0.0	0.4508	0.4056	0.0	0.0	0.0	0.0	0.0	0.0	0.0	0.0	0.0	0.0
149992	ANKRD30BP2	0.0	0.6601	0.0	0.7153	0.0	0.0	0.0	0.4961	0.0	0.0	0.0	0.0	0.0	0.0	0.0	0.0	0.846	0.2478	0.0	0.0	0.2356	0.2646	1.0712	0.0	0.0	0.0	0.0	0.0	0.0	0.0	0.0	0.0	0.0	0.0	0.3668	0.5115	0.9015	0.0	0.0	0.0	0.0	0.0	0.3856	0.0	0.0	0.0	0.0	0.0
150000	ABCC13	0.0	0.0	0.0	0.0	0.0	0.3445	0.0	0.0	3.2544	0.0	5.9989	0.4511	1.932	0.3542	1.3606	0.5519	0.0	0.0	0.0	0.0	0.0	0.0	0.0	0.4594	0.0	0.0	0.0	2.9663	0.5491	0.0	0.0	0.3787	1.2937	0.3198	0.3668	0.0	0.0	0.0	0.0	0.7421	1.6278	0.0	0.0	0.0	0.0	0.0	0.7739	0.0
150135	LINC00479	0.0	0.0	2.1933	1.073	10.252	1.7225	5.6259	2.4805	0.2959	2.1497	2.1425	0.4511	1.932	13.8135	4.4221	3.5872	135.9278	78.0476	5.5432	0.742	5.1838	0.7939	2.6781	0.9188	19.0597	7.5525	1.8349	10.0111	7.1389	1.8991	3.0242	1.136	2.5873	1.9188	3.6684	1.023	16.2272	0.8111	1.6639	5.1944	14.1074	6.1728	3.4702	1.1261	44.878	1.5649	0.0	0.8045
150142	ZNF295-AS1	0.3534	0.0	0.0	0.0	5.9804	0.689	0.0	0.0	0.0	0.0	0.0	0.0	0.3864	0.7084	0.0	3.0353	1.692	0.0	1.663	2.2261	0.0	3.9695	3.7493	1.3783	227.446	0.7193	0.0	1.8539	7.6881	0.0	0.336	0.3787	0.9702	0.6396	0.3668	0.5115	0.0	0.4056	0.0	0.0	6.5111	4.7483	0.0	0.7508	0.0	0.5216	1.1608	0.0
150147	UMODL1-AS1	0.0	0.33	6.0315	0.0	1.7087	0.0	0.3309	0.0	0.2959	0.0	0.4285	2.2553	0.3864	0.3542	2.3811	0.0	3.3841	0.0	0.0	0.0	0.2356	1.0585	4.2849	0.4594	88.0983	0.0	0.367	1.8539	0.0	0.633	1.3441	0.0	0.6468	0.6396	0.3668	0.5115	0.0	0.0	0.5546	0.7421	1.0852	2.849	0.0	1.5015	0.0	0.0	2.3216	0.0
150185	LINC00895	0.3534	0.0	0.0	0.0	0.0	0.0	0.0	0.0	0.5917	0.0	0.4285	0.0	0.0	0.0	0.0	0.0	0.0	0.0	0.5543	0.0	0.0	0.0	0.0	0.0	0.0	0.0	0.0	0.0	0.0	0.0	0.0	0.0	0.0	0.0	0.0	0.0	0.0	0.0	0.0	0.0	0.0	0.0	0.7712	0.0	0.0	0.0	0.0	0.8045
150197	LINC00896	3.1802	3.3003	2.7416	7.1531	5.9804	7.2345	3.3093	8.4336	1.7751	6.8072	5.9989	6.7659	1.5456	5.6671	0.0	3.5872	8.1782	11.6452	27.7162	17.8089	0.9425	62.4528	18.7467	2.2971	22.0246	6.8332	6.9725	2.9663	14.827	25.1108	9.0726	28.0223	46.5718	1.2792	2.5679	20.4604	8.1136	10.1389	2.7732	25.23	74.8779	7.1225	10.7962	4.1291	9.7561	9.9113	20.1206	19.7104
150244	ZDHHC8P1	59.7173	11.2211	39.4791	32.9041	4.2717	2.4115	19.5251	25.7968	17.1598	0.3583	6.8559	2.2553	2.3184	16.6471	10.2047	0.5519	19.7406	26.2636	238.9135	55.6529	27.5683	26.9923	34.2796	26.6462	2.1177	3.5964	75.5963	20.7638	19.7694	1.6881	7.7285	8.331	99.9353	26.8628	17.6082	0.5115	58.5982	44.6112	8.3195	31.1665	115.5724	8.0722	13.8809	25.5255	66.3415	2.6082	36.7588	14.4811
150291	MORC2-AS1	127.9152	73.5974	165.0446	115.8798	76.0359	338.9889	121.1219	160.2381	142.6036	144.027	248.0986	123.1394	196.2906	85.3606	187.0869	117.5497	321.771	70.6145	163.5255	285.6851	165.41	102.412	158.5431	188.3613	319.3562	54.3058	143.1193	72.3026	306.9742	245.4104	148.8575	203.73	100.2587	88.5833	170.2128	93.0946	174.8929	67.7279	601.2202	256.0107	195.3337	253.0864	312.7048	219.5946	181.9512	165.3625	131.171	425.181
150381	PRR34-AS1	42.4028	53.4653	124.4688	82.9542	123.4472	67.5153	81.6977	316.0064	55.8964	32.2449	71.1302	40.1398	125.5603	170.7142	54.0511	49.3929	296.943	111.9574	349.2239	804.3706	71.614	63.4557	69.5233	120.317	116.0186	97.4627	227.8899	241.7501	155.9583	129.5505	124.3212	157.5121	86.989	66.8212	149.5415	141.0946	145.1431	633.8639	276.2063	362.808	154.0966	105.8547	96.3871	82.9317	89.1951	111.6275	94.7875	238.4996
150384	GTSE1-AS1	30.742	5.9406	7.1282	13.5908	18.3682	24.4596	5.6259	4.9609	9.7633	2.5079	11.1409	8.5701	3.4776	17.3555	26.5323	3.0353	40.6091	8.4242	6.6519	6.6784	12.2526	8.2035	9.1055	5.9724	15.6713	3.5964	1.4679	6.6741	12.0813	12.4499	4.7043	3.7868	7.762	6.7157	12.1056	19.4373	11.2689	17.0334	14.975	12.615	11.3945	9.0218	9.2539	6.7568	29.7561	8.3464	17.0251	0.8045
150527	TISP43	0.0	0.0	0.0	0.0	0.0	0.0	0.0	0.0	0.0	0.0	0.857	0.4511	0.0	0.0	0.0	0.0	0.0	0.0	0.0	2.2261	0.0	0.0	0.0	0.0	0.0	0.0	0.0	0.0	0.0	0.0	0.0	0.0	0.0	0.0	0.0	0.0	0.0	0.0	0.0	0.0	0.0	0.0	0.0	0.0	0.0	0.0	0.0	0.0
150538	SATB2-AS1	0.0	0.33	0.0	0.0	0.0	0.689	0.0	0.0	0.0	0.0	0.0	0.0	0.0	0.0	0.0	0.0	0.846	0.0	0.0	0.0	0.2356	0.0	0.0	0.9188	0.0	0.0	0.0	0.0	0.0	0.0	0.0	0.0	0.0	0.0	0.0	0.0	0.0	0.0	0.0	0.0	0.5426	0.0	0.3856	0.0	0.0	0.0	0.0	0.0
150568	LINC01102	0.0	0.0	0.0	0.0	0.0	0.0	0.0	0.0	0.0	0.3583	0.0	0.0	0.0	0.0	0.0	0.0	0.0	0.0	0.0	5.9363	0.2356	0.0	0.0	0.0	0.0	0.0	0.0	0.3708	0.0	0.0	0.0	0.0	0.0	0.0	0.7337	0.5115	0.4508	0.0	0.0	0.0	0.0	0.0	0.0	0.0	0.0	0.0	0.0	0.0
150622	LINC01105	0.0	0.0	0.0	0.0	0.0	0.0	0.0	0.0	0.2959	0.3583	0.0	0.0	0.0	0.0	0.0	0.0	0.0	0.2478	0.0	0.0	0.0	0.0	0.0	0.0	2.5413	0.0	0.0	0.0	0.5491	0.211	0.0	0.0	0.0	0.0	0.0	0.5115	0.0	0.0	0.0	0.0	0.0	0.0	0.0	0.0	0.0	0.0	0.0	0.0
150776	LOC150776	695.4064	479.868	310.3496	496.4235	521.572	289.3808	844.2128	474.2652	499.1124	355.0517	710.8731	350.4736	475.2705	281.2297	815.3588	380.7947	441.0603	420.9613	390.7982	417.0261	588.1244	732.497	616.4971	590.8114	528.5896	204.2761	368.4404	961.4386	484.3493	210.3819	363.2392	738.0479	468.9521	288.4554	426.9993	651.1509	885.7336	425.0228	971.7138	753.1909	1389.5822	435.8974	727.2026	728.6036	490.7317	375.5869	369.5231	1085.2776
151009	LINC01106	9.1873	17.4917	32.8992	20.7439	131.1405	34.7946	87.3666	122.535	25.7396	100.6756	78.8431	77.5823	93.1221	74.7348	33.6756	89.6799	32.1489	198.7116	148.0044	151.376	17.2008	294.0044	32.6727	30.3216	102.4989	112.9273	61.6514	21.8762	74.1351	57.8181	61.4919	293.4772	149.4179	49.8881	48.4226	80.8184	102.7721	167.9002	56.5724	60.8489	118.828	57.9297	74.8024	40.9159	15.6098	206.5728	87.8343	63.9582
151174	LOC151174	73.8516	43.8944	7.1282	0.3577	2.9902	3.7895	4.964	2.4805	1.4793	2.8662	7.2844	18.4935	3.864	0.3542	7.1433	3.0353	0.282	0.0	0.0	0.0	5.1838	6.3511	11.248	4.5942	9.7416	4.6753	0.367	5.5617	2.7457	0.633	1.6801	0.3787	0.9702	3.8375	9.9046	1.5345	0.9015	0.0	1.1093	39.3292	11.3945	3.3238	2.6991	2.2523	0.4878	1.0433	17.0251	7.2405
151300	LINC00608	0.0	0.0	0.0	0.0	0.0	0.0	0.0	0.0	0.0	0.0	0.0	0.0	0.0	0.0	0.0	0.0	0.0	0.0	0.0	0.742	0.0	0.0	0.0	0.0	0.0	0.0	0.0	0.7416	0.0	0.0	0.0	0.0	0.0	0.0	0.0	0.0	0.0	0.0	0.0	0.0	0.0	0.0	0.0	0.0	0.0	0.0	0.0	0.0
151325	MYADML	0.0	0.0	0.0	0.0	0.0	0.0	0.0	0.0	0.0	0.0	0.0	0.0	0.0	0.0	0.3402	0.0	0.564	0.0	0.0	4.4522	0.2356	0.0	0.0	0.0	0.0	0.0	0.0	0.0	0.0	0.0	0.0	0.0	0.0	0.3198	0.0	0.0	0.4508	0.0	0.0	1.4841	0.0	0.0	0.0	0.0	0.0	0.0	0.0	0.0
151477	LINC00471	13.7809	4.6205	4.9349	3.2189	2.1358	4.134	6.9496	0.9922	1.7751	2.1497	1.714	4.9617	1.932	4.6045	7.4835	5.2428	12.9724	18.335	4.9889	1.4841	9.8963	22.4936	6.4274	7.3507	14.8242	2.8771	15.0459	3.7078	1.6474	8.8626	11.7608	3.0294	8.0854	12.7918	3.3015	9.2072	6.3106	1.2167	4.437	13.3571	8.6815	4.2735	6.1693	3.003	4.3902	8.3464	9.6734	6.0338
151507	MSL3P1	27.2085	27.3927	14.8047	164.1631	218.71	186.375	233.6394	155.7733	106.5089	141.5191	76.7006	190.7984	334.6213	261.749	163.616	144.5916	110.2651	144.45	203.4368	159.5385	340.9519	212.4982	321.9068	204.9004	2.1177	208.9515	234.1284	29.2918	66.9962	143.7012	1.6801	294.6133	194.3726	77.3905	10.2715	420.4604	115.3933	59.6167	318.3583	109.0828	206.1856	79.2972	165.7991	32.2823	142.439	28.169	165.6082	310.539
151534	LBX2-AS1	19.9717	123.7492	37.9328	196.0014	190.944	109.8958	212.5192	273.1093	152.6627	149.4012	173.9689	50.9698	105.8964	202.6271	133.0664	45.436	111.458	289.2815	649.6674	198.8665	389.491	402.2382	79.8072	177.3353	527.4206	146.2193	99.0349	61.5499	60.6315	488.5187	265.9812	244.5442	236.3001	7.9949	103.2428	176.9821	119.9008	70.5262	85.9401	107.71	680.7054	89.2165	157.2238	185.0601	18.0488	348.4664	74.218	86.8866
151658	LINC00635	0.0	0.0	0.0	0.0	0.0	0.0	0.0	0.0	0.0	0.0	0.0	0.0	0.0	0.0	0.0	0.0	0.0	0.0	1.1086	0.0	0.0	0.0	0.0	0.0	0.0	0.0	0.0	0.0	0.0	0.0	0.0	0.0	0.0	0.0	0.0	0.0	0.0	0.0	0.0	0.0	0.0	0.0	0.0	0.0	0.0	0.0	0.0	0.0
152024	LINC00691	0.7067	0.0	3.8382	0.3577	1.7087	0.689	0.0	0.9922	2.071	0.3583	2.1425	0.4511	0.7728	0.3542	8.504	1.6556	1.128	0.0	0.5543	0.0	0.2356	0.7939	0.0	0.0	1.6942	1.4386	1.4679	1.4831	0.0	0.0	0.336	0.0	0.3234	0.9594	0.0	1.023	0.9015	2.4333	0.0	1.4841	0.0	1.4245	1.1567	5.6306	0.9756	2.0866	0.0	0.4023
152195	NUDT16P1	88.6926	47.8548	48.8005	115.5222	142.2469	39.2731	142.6326	296.1677	55.6213	45.8594	167.97	52.323	8.8872	202.9529	175.1814	48.5651	51.0434	124.8761	124.1685	100.9173	35.1084	254.5745	99.6251	23.8897	317.2385	308.572	83.3028	40.0445	187.2597	230.4284	142.1371	134.4315	255.4981	7.6751	98.6794	194.3734	74.3746	121.2613	21.076	104.6305	105.8058	81.1966	90.6111	43.1682	15.6098	60.5112	75.8393	44.65
152217	NCBP2-AS2	302.8269	255.4455	472.6525	326.1803	274.6689	553.2685	585.4224	567.5307	1411.5385	312.4169	696.3042	652.6838	390.6491	352.0684	581.3301	568.7086	674.5629	297.0763	703.4368	2767.0646	334.3544	479.5103	1525.4419	618.3765	390.5125	920.3215	480.367	968.4835	1217.4629	325.1741	645.1613	490.0123	452.1345	461.4647	361.3353	668.0307	519.2698	244.9559	1880.7543	1219.9466	543.1362	345.2042	535.9553	651.2763	1002.9268	563.9019	307.6134	366.0499
152225	LOC152225	0.7067	0.0	0.0	1.4306	0.0	2.067	0.0	0.9922	1.4793	3.2245	2.571	0.4511	3.0912	12.0426	0.0	6.0706	0.564	6.6898	0.5543	0.0	0.0	0.0	1.0712	0.0	7.6239	5.035	4.7706	0.0	0.5491	1.2661	0.336	1.5147	1.9405	1.2792	0.0	7.1611	0.0	9.7333	4.437	4.4524	13.5648	1.8993	0.3856	5.6306	0.4878	0.0	0.0	0.0
152302	CIDECP	131.3428	140.9241	139.2735	106.2232	75.4549	131.9438	77.1076	81.3097	135.2071	80.9704	174.7702	57.2079	61.4374	31.169	124.1577	109.2715	76.1421	97.8692	162.4169	151.376	86.9204	78.2565	70.0911	100.1531	85.9805	130.4922	82.5688	124.3456	174.547	98.966	100.2923	108.6812	81.8241	76.1113	134.9963	143.1355	107.2797	72.189	83.7493	71.9353	153.5811	99.7056	91.7602	113.9377	44.878	167.9134	61.0854	46.6613
152641	WWC2-AS2	37.8092	28.7129	6.0315	1.4306	10.6792	2.4115	2.3165	20.3398	0.0	25.4376	2.571	1.8042	6.1824	12.751	0.6803	5.7947	2.2561	1.9822	1.1086	6.6784	18.6145	6.0865	6.4274	3.2159	3.3884	3.5964	6.2385	2.9663	17.5728	6.5415	7.0565	5.3015	6.7917	11.8324	2.5679	7.6726	4.0568	17.4389	7.2102	20.7777	10.3093	10.9212	6.5548	3.7538	8.7805	17.736	19.7337	6.8383
153684	LOC153684	25.7951	17.1617	13.1597	6.7954	39.7266	15.847	51.6257	31.2539	71.3018	16.4807	25.2812	44.6549	38.2535	20.189	65.3103	36.4238	73.04	23.2904	63.7472	0.742	38.4072	51.6029	67.4879	63.3997	71.1563	16.5435	7.3394	17.4268	20.3185	81.2408	37.2984	40.5188	39.4567	34.5379	37.0506	45.5243	17.5794	19.0611	14.4204	25.9721	61.8557	38.4615	46.6551	48.4234	24.3902	33.3855	29.794	11.6653
153743	PPP1R2P3	37.8092	70.6271	50.4455	46.495	36.7364	126.0873	46.6617	46.6328	140.8284	43.7097	51.4194	99.6843	79.9845	54.1916	95.2443	83.6093	58.9397	50.0496	16.6297	17.8089	50.4241	43.664	241.0284	53.2925	68.615	70.13	59.8165	29.6626	43.9319	51.9097	139.7849	28.7797	52.7167	160.8571	59.0609	58.312	37.4127	33.6612	49.3622	21.5197	33.6408	48.433	47.0407	63.8138	92.6829	33.3855	37.5327	34.1915
153910	LOC153910	0.0	0.6601	0.0	0.0	0.0	1.0335	0.0	0.0	0.0	0.3583	0.4285	0.0	0.0	0.0	0.0	0.2759	0.0	0.0	0.0	0.742	0.2356	0.0	0.0	0.0	0.0	0.0	0.0	0.0	0.5491	0.0	0.0	0.0	0.0	1.599	0.0	0.0	0.0	0.0	0.0	1.4841	0.0	0.0	2.6991	0.0	0.4878	0.5216	0.0	0.0
154089	LINC01312	0.0	0.0	0.0	0.0	0.0	0.0	0.0	0.0	0.0	2.5079	0.0	0.0	0.0	0.0	0.0	0.0	0.0	0.0	0.0	0.0	0.0	0.0	0.0	0.0	0.0	0.0	0.0	0.0	0.0	0.0	0.0	0.0	0.0	0.0	0.0	0.0	0.0	0.0	0.0	0.0	0.0	0.0	0.0	0.0	0.0	0.0	0.0	0.0
154386	LINC01600	0.0	0.33	0.0	0.0	0.8543	0.0	2.6475	0.0	0.8876	1.7914	0.4285	0.9021	1.5456	0.3542	0.3402	1.3797	1.128	0.7433	0.0	0.0	0.4713	1.5878	2.1425	0.0	2.9648	0.7193	0.7339	0.7416	0.0	1.8991	2.3522	1.136	0.3234	1.2792	0.0	1.023	0.4508	0.8111	0.0	0.0	0.0	0.9497	1.5423	0.3754	0.9756	0.5216	1.5477	4.827
154449	LOC154449	0.0	0.0	0.0	0.0	0.0	0.0	0.0	0.0	0.0	0.7166	0.0	0.0	0.0	0.0	0.0	0.0	0.0	0.0	0.0	0.0	0.0	0.0	0.0	0.0	0.0	0.0	0.0	0.0	0.0	0.211	0.0	0.0	0.0	0.0	0.0	0.0	0.0	0.0	0.0	0.0	2.1704	0.0	0.0	0.0	0.0	0.0	0.3869	0.0
154754	PRSS3P2	1.0601	0.0	0.0	0.0	0.0	0.3445	0.0	0.0	0.0	0.7166	0.0	0.0	0.0	0.0	0.0	0.0	0.564	13.6274	3.8803	0.742	0.0	0.5293	0.0	0.0	0.4235	0.0	0.0	0.7416	0.5491	0.211	0.0	1.5147	0.3234	0.0	0.0	14.3223	0.0	0.0	0.0	0.0	0.0	0.0	0.0	0.0	0.0	0.0	0.0	0.0
154761	LOC154761	55.8657	13.1683	44.8746	13.083	35.0748	63.8567	7.2541	0.0	36.6154	45.3399	64.6685	71.917	137.5618	33.7936	23.4267	16.2252	45.2312	7.5669	3.3259	28.1456	24.5617	9.7384	53.8993	49.075	11.6857	16.4536	20.1394	22.8736	44.4316	21.2176	42.08	20.7895	70.3752	136.1145	37.1203	11.555	25.08	55.8694	44.071	53.74	26.0879	29.4634	52.6586	24.1479	22.4244	13.7454	11.4378	47.1239
154822	LINC00689	16.0353	14.4389	58.599	1.9778	2.1615	4.2511	5.7483	0.0	3.071	189.9831	5.8618	0.0	0.9003	1.0626	2.1294	0.5988	7.0192	3.2904	46.4135	35.373	7.7238	43.1427	6.0739	12.9464	106.6031	12.0624	0.0	8.5725	75.0247	3.3889	0.0	118.4285	47.1313	0.0	3.639	5.4271	0.0	1.2167	1.5363	26.2318	148.4102	19.4349	2.5371	3.7425	143.8341	26.6927	15.1524	601.8343
155060	LOC155060	245.583	254.1254	102.536	169.1702	265.2713	119.5418	194.5892	46.1367	62.426	105.6915	160.2571	343.2567	133.694	50.2955	59.1875	150.3863	125.2115	97.1259	79.2683	299.0418	150.5655	187.3583	171.398	189.7396	218.975	155.3649	22.0183	260.2892	125.7551	110.5719	152.5538	173.4356	186.2872	76.4311	170.2128	203.0691	566.1483	119.6391	84.3039	341.3476	219.7504	215.5745	75.5735	179.0541	1370.2439	615.5451	331.6034	146.42
155370	SBDSP1	527.5618	710.8911	804.3866	316.8813	351.9863	316.5963	309.7543	326.9255	994.3787	399.8363	441.7783	535.8593	528.9799	274.8542	269.065	366.4459	379.8646	388.2557	274.3902	198.8665	297.361	338.1977	548.4735	317.4578	204.5743	526.5145	622.7523	262.8847	485.9967	474.3617	391.129	361.6397	338.6158	278.2219	409.391	190.7928	891.5934	775.4233	770.3827	688.6316	297.8839	356.6002	340.081	296.5465	498.0488	274.9087	224.0354	185.8407
155400	NSUN5P1	96.4664	116.5017	71.83	177.0386	211.0209	100.9388	237.2797	24.3086	157.9882	73.4466	180.3964	98.7821	49.0726	25.8561	176.542	183.4989	373.9425	152.1308	321.5078	419.9942	79.4062	169.6281	178.8966	135.0689	303.2613	165.4349	82.5688	364.1083	476.112	200.2532	96.1022	290.4478	232.859	63.3195	219.0022	110.9974	621.5912	168.7113	166.944	886.7617	379.8155	340.9307	79.4293	227.4775	507.8049	285.8633	157.4826	78.4393
157381	LINC00964	0.0	0.0	0.0	3.2189	6.8347	27.2156	1.6547	2.9766	2.6627	1.0748	4.2849	9.0212	108.9645	0.7084	8.8441	5.2428	13.8184	0.0	0.0	2.2261	2.8275	0.7939	36.9577	12.8637	7.2003	5.3946	1.1009	11.1235	0.0	0.0	0.0	0.0	0.3234	3.5177	2.9347	0.0	0.9015	3.2444	0.0	23.7459	0.5426	9.4967	14.2664	2.6276	225.8537	1.0433	0.7739	3.6203
157556	BAALC-AS2	1.6714	2.3102	0.5483	0.9227	0.0	1.943	0.9233	0.0	0.0	0.541	0.7584	0.0	0.3864	0.3542	1.228	0.4305	0.0	0.0	0.5543	1.4841	0.0	0.0	0.0	0.0	0.576	0.0	0.7339	0.0	1.6474	1.686	0.0	0.0	0.9282	0.0	0.1504	0.5115	0.87	0.4056	0.0	0.0	0.0	0.85	0.5784	0.0	0.0	0.5216	1.8534	0.0
157627	LINC00599	0.0	0.0	0.0	0.3577	0.0	0.0	0.0	0.0	0.0	0.0	0.0	0.0	0.0	0.0	0.0	1.1038	0.282	0.2478	0.0	0.0	0.0	0.0	2.1425	0.0	0.0	0.0	0.0	0.0	0.0	0.0	0.0	0.0	0.6468	0.0	0.0	0.5115	0.0	0.0	1.1093	1.4841	0.0	0.0	0.0	0.0	0.0	0.0	0.0	0.0
157739	TDH	0.3534	0.6601	0.0	1.073	0.8543	0.0	2.6475	1.9844	1.1834	0.7166	1.714	0.4511	12.7512	0.3542	27.5528	0.2759	25.3807	0.0	1.663	0.0	12.9595	1.8524	13.9261	20.2144	1.6942	0.3596	0.0	22.2469	0.0	0.422	0.672	0.3787	1.6171	1.2792	62.3624	0.5115	1.3523	0.0	4.9917	0.0	4.8833	0.9497	8.8683	32.6577	0.0	0.0	0.7739	1.2068
158035	LINC00032	0.0	0.6601	0.0	0.3577	0.0	0.0	0.3309	0.0	0.0	0.3583	0.0	0.0	0.3864	1.4168	0.0	0.0	0.0	0.0	0.5543	0.0	0.2356	0.2646	0.0	0.4594	0.0	0.3596	0.7339	0.7416	0.0	0.0	0.0	0.0	0.3234	0.0	0.3668	0.0	0.0	0.8111	1.1093	0.0	0.5426	0.0	1.1567	0.0	0.0	0.0	0.3869	0.0
158160	HSD17B7P2	42.4028	34.9835	31.8026	125.8941	11.1064	44.0961	29.1222	24.8047	43.787	19.3469	72.4156	39.6933	24.3431	31.169	45.5812	38.9073	81.5003	5.6987	48.7805	20.7771	59.3779	46.0457	51.4194	51.9142	54.2143	25.1749	31.9266	43.0108	57.1115	31.6522	65.8602	28.401	50.1294	64.2789	59.7946	26.087	53.1891	44.2056	33.8325	73.4639	55.8871	39.886	21.5924	63.8138	29.7561	16.1711	46.4322	37.0072
158228	FAM201A	1.0601	0.0	17.5463	39.3419	47.4156	60.9767	73.7983	100.7069	77.2189	35.4693	17.5683	5.4127	37.4807	80.4019	58.8473	14.3488	115.0592	63.6769	53.2151	60.8472	49.9529	100.2949	51.4194	229.2495	81.745	95.3049	27.156	10.0111	23.0643	100.0211	46.0349	20.8274	81.1772	50.2079	79.6038	79.7954	240.2524	64.0779	23.2945	11.873	88.9853	31.8139	16.1943	46.1712	7.8049	49.5566	57.6533	49.0748
158314	LINC00475	25.4417	1.3201	9.3215	0.0	0.8543	0.689	0.6619	0.4961	2.3669	1.4331	6.8559	0.9021	3.0912	0.0	0.0	0.0	4.5121	0.0	1.1086	2.2261	0.9425	0.0	3.2137	12.8637	0.8471	3.9561	1.8349	1.1123	3.2949	0.0	0.336	0.0	0.6468	0.6396	0.7337	0.0	2.2538	0.0	1.6639	0.0	3.7982	1.8993	0.0	1.1261	0.0	11.4763	0.7739	1.2068
158376	LINC00961	13.7809	38.9439	29.061	5.7225	5.126	4.4785	3.9712	3.9687	3.5503	37.2607	2.571	3.1574	7.728	3.1877	3.7417	2.2075	4.2301	4.7076	8.3149	16.3249	1.6494	20.6412	6.963	3.6753	2.5413	3.9561	8.8073	1.4831	3.844	3.3762	3.0242	13.6325	5.4981	5.1167	5.5026	7.1611	0.9015	2.8389	1.1093	2.2262	16.2778	2.849	2.3135	3.003	0.0	22.4309	10.0603	5.6315
158381	ATP8B5P	40.9894	41.5842	81.1515	32.9041	36.7364	26.1821	28.1294	39.1914	31.6568	27.9455	57.8468	41.4975	43.6631	29.0439	40.4788	32.8366	97.5747	24.777	187.9157	344.3062	19.0858	16.1425	17.6754	74.8851	62.2618	45.6744	38.1651	130.1446	72.4876	42.836	40.6586	51.1218	28.1371	28.7816	29.7139	48.0818	30.2006	18.25	54.3539	66.0433	41.7797	26.1159	28.9184	30.4054	16.5854	31.8206	23.2161	30.5712
158572	USP27X-AS1	78.0919	37.2937	15.353	13.9485	21.7856	22.0481	64.5321	12.4023	28.4024	12.1814	14.1403	39.6933	13.1376	14.5219	68.7119	7.4503	15.7924	24.5292	2.2173	2.2261	23.0914	27.2569	34.2796	13.3231	36.8488	17.9821	8.0734	5.5617	20.8677	10.7618	20.4973	5.6802	13.9069	20.4669	46.5884	19.4373	18.9317	11.7611	7.7648	14.0991	21.7037	28.0152	51.6676	51.0511	13.1707	10.433	33.2764	25.7442
158696	LINC00889	23.3216	5.9406	13.708	0.0	0.0	0.689	1.6547	0.0	2.3669	1.7914	0.857	0.9021	0.0	0.0	0.6803	0.2759	0.0	0.0	0.0	0.0	0.2356	0.0	4.2849	0.9188	0.4235	0.0	0.0	0.7416	0.0	0.211	0.0	0.0	0.3234	0.6396	0.3668	0.0	1.803	0.0	1.6639	1.4841	5.9685	0.4748	0.3856	0.0	1.4634	0.0	4.2563	0.0
158801	NKAPP1	33.9223	17.8218	23.0295	6.4378	20.5041	22.0481	46.9926	11.9062	32.2485	8.2404	33.8511	32.9274	10.4328	6.0213	55.4458	9.3819	14.1004	14.6184	37.1397	17.0669	22.1489	34.402	27.8522	16.0796	25.8365	26.6134	28.2569	29.6626	74.6842	11.3948	21.1694	21.2061	23.6093	23.9846	50.9905	17.9028	62.2042	6.0833	13.3111	20.7777	32.013	13.7702	33.931	27.7778	29.7561	29.2123	13.5427	23.7329
159125	RBMY2EP	0.0	0.0	0.0	0.0	0.0	0.0	0.0	0.0	0.0	0.0	0.0	0.0	0.0	0.0	0.0	0.0	0.0	0.0	0.0	0.0	0.0	0.0	0.0	0.0	0.0	0.0	0.0	0.0	0.0	0.0	0.0	0.0	0.0	0.0	0.0	0.0	0.0	0.0	0.0	0.0	0.0	0.0	0.0	0.0	0.0	0.0	0.0	0.0
159162	RBMY2FP	0.0	0.0	0.0	0.0	0.0	0.0	0.0	0.0	0.0	0.0	0.0	0.0	0.0	0.0	0.0	0.0	0.0	0.0	0.0	0.0	0.0	0.0	0.0	0.0	0.0	0.0	0.0	0.0	0.0	0.0	0.0	0.0	0.0	0.0	0.0	0.0	0.0	0.0	0.0	0.0	0.0	0.0	0.0	0.0	0.0	0.0	0.0	0.0
161635	CSNK1A1P1	2.8269	2.3102	0.0	0.0	1.2815	1.7225	0.3309	0.0	0.0	0.3583	0.857	1.3532	2.3184	0.0	2.3811	0.5519	0.0	0.2478	0.0	0.0	1.4138	0.5293	0.0	0.0	1.2706	0.0	0.7339	0.3708	0.0	0.422	0.336	0.3787	0.6468	0.9594	0.3668	0.0	3.1553	0.0	1.1093	0.0	0.5426	0.4748	0.0	0.7508	0.0	0.0	0.0	0.0
162632	USP32P1	823.6007	35.6436	96.5045	39.9356	8.1162	187.4016	510.6246	23.8125	24.2604	41.2018	66.4167	37.9522	230.1352	215.6649	89.3323	35.0442	239.718	49.9604	60.9756	192.9302	106.8096	52.9552	785.8918	52.2037	39.8136	87.7524	31.9266	365.9622	56.5623	37.3497	386.7944	42.4122	322.196	186.8948	490.1687	126.6547	46.8785	37.0516	357.1825	14.8412	1004.9485	450.3751	621.4074	74.3243	310.6683	158.0595	843.952	127.9364
163720	CYP4Z2P	0.0	0.33	0.0	8.5837	1.7087	0.689	4.6331	0.0	0.0	2.1497	0.857	1.3532	2.3184	0.0	3.0614	3.5872	2.5381	0.2478	0.0	0.0	0.2356	0.0	1.0712	0.0	2.1177	0.0	0.0	5.5617	0.5491	0.8441	0.336	0.0	0.3234	1.9188	0.3668	0.0	2.2538	0.0	0.0	0.0	0.0	7.5973	0.3856	1.5015	6.8293	0.0	0.0	0.0
163742	SLC25A3P1	0.0	0.0	0.0	0.0	0.0	0.0	0.0	0.0	0.0	0.0	0.0	0.0	0.0	0.0	0.0	0.0	0.0	0.0	0.0	0.0	0.0	0.0	0.0	0.0	0.0	0.0	0.0	0.0	0.0	0.0	0.0	0.0	0.0	0.0	0.0	0.0	0.0	0.0	0.0	0.0	0.0	0.0	0.0	0.0	0.0	0.0	0.0	0.0
164380	CST13P	0.0	0.0	0.0	0.0	0.0	0.0	0.0	0.0	0.0	0.0	0.0	0.0	0.0	0.0	0.0	0.0	0.0	0.0	0.0	0.0	0.0	0.0	0.0	0.0	0.0	1.0789	0.0	0.0	0.0	0.0	0.0	0.0	0.0	0.0	0.0	0.0	0.0	0.4056	0.0	0.0	0.0	0.0	0.0	0.0	0.0	0.0	0.0	0.0
168448	CDC14C	2.1201	5.6106	1.0966	4.2918	5.9804	5.1675	4.6331	4.9609	2.071	1.7914	0.857	13.0807	1.932	7.0839	2.7213	6.0706	0.282	1.2389	0.5543	0.0	4.0057	8.7328	8.0343	4.5942	5.9297	1.7982	0.0	0.7416	0.0	6.7525	10.0806	1.136	3.2342	5.7563	2.5679	5.6266	4.0568	6.8945	0.5546	0.7421	0.0	1.8993	1.5423	4.1291	2.9268	4.6948	9.2864	2.0113
168474	SEPHS1P1	1.7668	4.2904	1.0966	3.9342	0.8543	2.4115	0.0	0.9922	0.5917	0.3583	8.5699	4.5106	7.728	0.7084	1.7008	1.9316	2.2561	0.7433	0.5543	4.4522	1.885	1.3232	5.8918	6.8913	1.6942	0.3596	1.8349	0.7416	0.5491	0.633	1.0081	0.3787	1.6171	0.6396	2.201	1.5345	4.0568	0.8111	0.0	0.7421	1.0852	4.2735	4.2414	1.1261	7.3171	1.0433	5.4171	0.4023
168741	PER4	0.0	0.6601	0.0	0.0	0.0	0.0	0.0	0.0	0.0	0.0	0.0	0.0	0.0	0.0	0.0	0.0	0.0	0.0	0.0	2.9682	0.0	0.0	0.0	0.0	0.0	0.0	0.0	0.0	0.0	0.0	0.0	0.0	0.0	0.0	0.0	0.0	0.0	0.0	0.0	0.0	0.0	0.0	0.0	0.0	0.0	0.0	0.0	0.0
170958	ZNF525	181.2721	120.462	59.2186	237.1245	365.6557	24.4596	26.4747	498.0776	195.2663	57.6825	82.271	330.1759	236.0896	359.8607	187.7672	310.1545	73.6041	137.7602	184.0355	320.561	485.8624	312.5285	268.3449	167.6875	239.3054	696.6248	77.0642	144.6051	22.5151	385.5244	222.1102	387.7686	260.3493	194.1158	422.2304	132.9923	290.2862	268.0726	123.6828	109.0828	211.0689	219.8481	10.7962	13.1381	130.2439	289.5149	350.1763	32.5825
171022	ABHD11-AS1	2.4735	0.0	13.708	2.1459	41.0081	0.3445	38.0574	0.4961	2.6627	7.8821	13.7118	2.2553	1.1592	3.5419	15.6473	0.5519	14.1004	4.4599	403.5477	57.8791	3.5344	6.8804	1.0712	0.4594	101.6518	2.8771	0.7339	30.7749	1.0983	13.2939	32.2581	8.331	36.5459	9.5939	6.9699	0.5115	34.7081	23.1167	12.7565	1.4841	40.6945	11.396	0.7712	0.0	18.5366	0.0	1.9347	2.0113
171423	PDIA3P1	1581.6254	1904.6205	2970.2536	3972.8183	2678.3426	3216.6049	4189.9562	4342.3044	3078.4024	3711.3834	2930.9052	3098.7821	4794.8223	3437.0943	2999.8537	2638.521	2325.4371	3373.885	2666.2971	1672.5566	3899.8586	3096.176	2886.4488	3565.5423	3817.0267	2963.0828	2123.3028	1728.5873	1915.9802	4366.111	5149.1935	6473.5397	4077.6197	3236.3287	1943.507	11837.3402	2204.192	2505.5257	1446.4781	3621.2526	2860.0109	2324.7863	4493.9271	2630.6306	1888.7805	6111.1111	3524.2052	2982.7031
193629	LINC00189	1.4134	0.33	0.5483	0.3577	0.4272	1.0335	0.3309	0.9922	0.0	0.7166	0.0	0.9021	0.3864	0.3542	0.6803	0.2759	0.564	64.9158	1.1086	0.0	0.2356	1.3232	0.0	0.4594	0.4235	0.3596	0.7339	1.1123	0.0	0.0	0.0	2.2721	1.2937	0.0	0.0	0.0	0.4508	0.4056	0.0	0.0	1.6278	0.9497	0.7712	0.7508	0.4878	1.0433	2.3216	0.4023
196047	EMX2OS	3832.1555	3680.8581	1330.7745	1244.6352	318.2401	47.1966	79.7551	2.4805	15.0888	93.5101	25.2812	6.7659	14.6832	14.8761	122.4569	17.66	18.3305	8.4242	74.8337	20.0351	32.0452	93.6792	177.8254	75.804	1156.7133	9.7103	4.4037	7.4156	2.7457	73.4332	4.7043	23.0995	225.097	8.9543	31.9149	31.202	19.3825	6.0833	4.9917	36.3609	684.7531	490.5033	25.0627	21.021	18.0488	4.1732	2964.3101	11.6653
196475	RMST	0.0	0.0	1.0966	0.3577	0.0	0.0	0.0	0.0	0.0	0.0	0.0	0.0	0.0	0.0	0.0	0.0	0.0	0.0	1.1086	0.0	0.2356	0.0	0.0	0.0	0.4235	0.0	0.0	0.0	0.0	1.0551	0.0	0.0	0.6468	0.0	0.3668	0.0	0.0	0.0	0.0	0.0	0.0	3.3238	0.7712	0.3754	0.0	0.0	0.0	0.0
196549	EEF1DP3	0.0	2.5215	0.0	0.3577	1.7087	1.0335	2.6309	0.4961	0.8462	2.8662	1.2855	0.4511	3.4776	0.3542	1.3606	0.0	3.6661	0.7086	3.3259	5.9363	1.1451	3.3635	1.6069	5.0536	2.6514	0.3596	3.945	1.3608	1.6474	0.2891	2.1337	1.8934	1.6171	2.5584	0.0	2.977	1.3523	0.0892	2.2185	2.9682	0.0814	0.4748	0.3856	0.0	0.9756	0.0	1.1608	0.4023
196872	LINC00638	69.6113	7.9208	11.5147	5.3648	27.3387	71.3117	16.8776	27.2851	12.426	46.9342	9.8554	27.9657	5.4096	4.9587	18.0284	9.3819	43.9932	13.3796	17.7384	17.8089	53.9585	29.9032	60.5249	10.1072	33.8839	15.4646	5.5046	28.5502	35.6947	7.3855	20.1613	10.9817	22.3157	21.7461	18.7087	16.8798	16.2272	10.1389	17.7482	11.1309	22.7889	9.0218	42.7993	29.2793	38.0488	23.4742	37.9196	57.9244
196913	LINC01599	0.0	0.6601	0.0	0.0	0.0	0.0	0.0	0.0	0.0	0.0	0.0	0.4511	0.0	0.0	0.0	0.5519	0.282	0.0	0.0	0.742	0.0	0.2646	0.0	0.0	0.0	0.0	0.0	0.0	0.5491	0.0	0.0	0.3787	0.0	0.0	0.0	0.0	0.4508	0.0	0.0	0.0	0.0	0.0	0.0	0.0	0.0	1.0433	0.3869	0.0
196968	DNM1P46	20.8481	13.2013	16.9979	0.0	0.8543	2.067	1.3237	0.0	0.5917	2.8662	0.0	0.4511	1.5456	0.7084	2.3811	0.0	5.6402	0.0	1.663	0.0	8.4826	1.3232	8.5699	0.9188	3.8119	0.3596	0.367	1.1123	2.7457	1.4771	0.336	0.7574	1.2937	9.2741	1.4674	0.0	2.2538	0.4056	1.1093	1.4841	7.0537	3.3238	0.3856	11.2613	4.3902	0.0	7.3518	3.6203
197003	MGC15885	0.0	0.33	0.0	0.0	0.8543	0.0	0.0	0.0	0.0	0.0	0.4285	0.0	0.0	0.0	0.0	0.2759	0.282	0.0	0.0	0.0	0.0	0.0	0.0	0.0	0.0	0.0	0.0	0.0	0.0	0.8441	0.0	0.3787	0.3234	0.0	0.0	0.0	0.0	0.0	0.0	0.0	0.0	0.0	0.3856	0.0	0.0	0.0	0.0	0.4023
197187	SNAI3-AS1	68.1979	71.9472	34.5442	69.3848	14.9509	12.7465	12.5755	30.7578	11.5385	17.9138	24.4242	14.4339	36.3215	6.7297	24.1512	25.6623	20.5866	5.9465	38.2483	11.8726	24.5052	16.6717	32.1371	35.3752	18.6362	14.026	41.8349	20.7638	24.1625	40.0928	8.4005	15.1472	20.0517	17.5887	20.5429	17.3913	7.6628	32.0389	12.2019	37.8451	38.5241	22.792	15.8088	12.7628	18.0488	15.1278	73.9046	19.7104
200058	FLJ23867	236.0424	507.5908	728.7183	781.1159	567.7061	999.7416	923.306	1072.5536	808.8757	715.1193	1919.2287	1023.9062	2636.0124	1213.4671	482.6843	799.6689	680.203	1046.0852	1009.4235	1751.9548	1202.4034	430.0244	1400.6427	495.7119	1225.3283	784.7368	1408.4404	367.0745	686.436	1558.1346	1729.1667	750.923	1135.511	1487.3681	555.0257	6741.1765	436.3309	2217.5809	1146.9773	630.0089	1103.6354	1207.0275	840.5629	1372.3724	1480.4878	802.2953	438.7844	432.8238
200197	TMEM51-AS1	27.9399	19.0099	67.6354	18.6946	171.1875	30.1507	167.9689	14.9076	44.4438	55.6618	101.0948	303.9378	267.102	32.352	110.4595	455.8113	259.1455	185.6913	62.6663	16.3471	72.4599	98.1911	153.1334	89.2281	201.618	64.3398	10.6128	138.7319	34.8215	45.9253	196.5995	49.0542	200.3072	124.1477	37.2194	42.2711	160.0406	160.9571	37.9756	33.3779	165.2632	229.9145	57.914	76.8393	129.361	111.4763	33.0675	39.2357
200420	ALMS1P1	1.7668	4.9505	0.0	1.7883	1.7087	2.067	0.6619	2.4805	2.3669	0.3583	2.571	0.4511	0.7728	0.3542	0.6803	1.9316	0.846	0.7433	0.5543	0.0	2.5919	0.0	9.6411	0.4594	3.3884	3.2368	2.5688	2.5955	4.3932	0.422	5.0403	0.3787	0.3234	0.0	4.7689	2.5575	0.9015	0.8111	0.5546	3.7103	0.0	0.4748	1.5423	3.7538	6.8293	6.2598	4.6432	1.609
201283	AMZ2P1	507.7739	258.4158	403.5641	157.3677	190.944	177.0735	450.0703	80.8632	107.9882	108.5577	89.9839	63.5995	61.4374	97.4032	215.32	63.7417	155.9504	100.0991	248.337	537.2365	273.0914	81.5062	109.8018	144.7166	220.6692	62.5775	109.7248	258.4353	119.7144	108.4617	121.6398	76.4934	160.7374	69.7154	148.5693	205.1151	181.2035	45.0167	86.5225	100.9202	135.1058	87.8443	108.3478	138.8889	253.6585	71.4658	158.6434	243.7651
201651	AADACP1	1.0601	3.3003	6.5798	6.0801	1.2815	1.0335	13.5683	338.8317	6.8047	22.5714	2.571	8.5701	0.3864	27.9813	3.4016	12.1413	0.282	0.2478	16.0754	2.2261	1.6494	1.3232	0.5356	0.4594	33.0368	73.7264	0.367	0.7416	2.1966	7.3855	8.4005	5.3015	3.2342	4.1573	4.4021	0.5115	3.1553	87.6001	73.7659	8.9047	10.3093	1.4245	8.8683	13.8889	125.3659	14.6062	4.6432	2.0113
202020	TAPT1-AS1	64.311	50.165	44.414	52.5751	66.211	138.1449	48.9782	32.7422	25.4438	87.7777	98.9823	102.8417	94.6677	17.0013	145.5876	49.9448	45.1213	19.3261	295.4545	544.6569	41.7059	70.3917	41.7783	22.5115	45.3198	38.8412	65.3211	77.4935	113.6738	38.6157	33.9382	43.9269	58.8616	23.3451	78.1365	94.1176	45.977	31.2278	75.9845	138.7652	52.6316	39.4112	32.7742	45.4204	87.8049	91.2885	95.573	108.6082
202181	LOC202181	57.5972	45.5446	14.2563	25.7511	26.9116	11.024	57.2516	35.7187	36.6864	41.2018	23.9957	24.8083	27.0479	7.7923	76.8757	13.245	24.2527	15.8573	10.5322	2.9682	30.3959	73.5673	106.5881	22.5115	42.7785	15.1049	6.2385	27.4379	7.1389	30.3862	49.0591	12.1178	35.5757	37.4161	69.3324	71.6113	103.6737	0.0	8.3195	7.4206	35.8112	53.1814	35.0877	46.5465	34.6341	19.8226	64.2312	41.8343
202299	LINC01554	2.8269	1.3201	6.5798	0.3577	0.4272	1.378	0.0	3.9687	1.4793	25.0793	1.714	2.7064	17.3879	1.4168	1.0205	2.7594	17.4845	0.4955	8.8692	7.4204	0.9425	0.2646	11.7836	3.2159	12.2829	0.0	56.5138	0.3708	3.2949	25.1108	2.6882	1.8934	2.9107	31.3399	1.1005	9.2072	0.0	1.6222	2.7732	4.4524	16.8204	27.0655	4.2414	3.3784	1.4634	15.6495	3.0955	64.3604
202459	OSTCP1	1.7668	2.9703	13.1597	5.0072	2.9902	9.9905	1.9856	4.9609	2.9586	5.7324	7.2844	11.2765	17.7743	5.3129	9.8646	4.415	2.8201	6.1943	11.0865	8.9045	2.8275	3.9695	2.1425	2.7565	5.5061	3.2368	3.6697	1.4831	1.6474	8.2296	4.3683	5.3015	4.8512	4.1573	4.7689	5.6266	1.3523	2.8389	8.8741	4.4524	4.8833	3.7987	5.0125	1.8769	6.3415	6.7814	6.191	3.6203
202781	PAXIP1-AS1	313.7809	114.1914	262.6456	306.1516	138.8296	78.2017	190.618	71.4374	482.5444	121.4556	171.8265	275.5977	116.6924	78.2768	412.2715	158.3885	307.3886	94.6482	230.5987	203.3188	172.2432	191.0632	191.2159	214.5482	286.3194	147.4528	35.9633	137.5603	80.1757	193.7118	131.7204	112.0894	172.3803	93.7	179.3837	374.9361	276.7636	154.5169	379.3677	340.6055	281.0635	121.0826	46.2695	251.5015	312.6829	184.1419	127.3017	144.0064
204010	RPSAP52	1.0601	0.0	0.0	1.4306	15.378	68.9002	0.0	90.289	2.071	3.5828	0.857	0.9021	1.5456	132.8226	1.7008	9.9338	2.2561	3.221	2.2173	4.4522	1.1781	1.8524	33.744	2.7565	0.4235	11.5085	61.6514	2.5955	0.5491	0.0	0.672	0.7574	0.9702	1.9188	1.1005	8.1841	1.3523	13.7889	0.5546	5.1944	0.5426	2.3742	1.1567	6.006	0.0	0.0	2.7085	0.0
205251	LINC00116	324.3816	265.0165	423.852	160.9442	307.5609	157.7814	644.9905	589.3588	328.1065	35.4693	356.5078	253.9468	119.7836	317.7116	343.5596	307.1192	404.3993	327.0565	850.3326	1296.3427	55.1367	377.0984	287.6272	165.8499	254.1296	329.0716	289.5413	592.1394	772.1032	303.6506	190.8602	376.0295	172.7038	288.4554	364.6368	472.6343	679.7386	382.845	818.081	730.187	274.5524	273.9791	320.0308	167.4174	912.1951	491.3928	437.2367	264.6822
206426	PIP5K1P1	0.3534	0.6601	0.0	1.4306	0.4272	12.7465	2.9784	2.4805	0.8876	1.4331	4.7134	6.3148	5.4096	1.4168	3.0614	0.2759	0.0	1.2389	1.1086	0.0	4.7125	0.7939	1.0712	0.9188	0.8471	0.7193	1.8349	1.1123	0.0	1.8991	1.0081	1.136	2.9107	0.9594	0.7337	0.5115	0.0	0.8111	1.1093	0.0	2.1704	0.0	1.9279	0.7508	0.4878	1.0433	3.0955	0.4023
207107	SFTA1P	0.0	0.0	0.0	0.3577	0.8543	0.0	0.6619	207.8631	0.2959	126.4715	0.4285	0.0	0.0	263.8742	0.3402	3.3113	0.0	0.0	0.0	2.2261	0.4713	0.0	0.0	1.8377	0.4235	218.3021	129.9083	2.5955	0.0	0.0	0.0	0.0	0.3234	0.0	0.0	0.0	0.0	225.8948	0.0	0.0	1.0852	0.0	0.0	0.0	0.0	0.0	0.0	0.0
219347	TMEM254-AS1	60.7774	23.7624	20.8362	62.5501	48.2529	17.7177	58.3437	10.418	53.0473	28.0638	18.4467	30.7352	19.745	29.8691	57.9289	53.0767	406.7343	7.3092	31.0421	31.1657	119.9906	15.4121	18.7627	187.9892	27.1072	11.9653	8.4881	33.2963	54.9149	3.5915	25.8737	12.9281	34.3208	67.8862	30.1247	13.2992	40.6897	0.8192	60.6267	109.4167	26.4189	32.7825	107.5034	61.0285	101.9561	57.8873	52.3755	35.1167
219445	OR7E5P	0.0	0.0	0.0	0.0	0.0	0.0	0.0	0.0	0.0	0.0	0.0	0.0	0.0	0.0	0.0	0.0	0.0	0.0	0.0	0.0	0.0	0.0	0.0	0.0	0.0	0.0	0.0	0.0	0.5491	0.0	0.0	0.0	0.0	0.0	0.0	0.0	0.0	0.0	0.0	0.0	0.0	0.0	0.3856	0.0	0.0	0.0	0.0	0.0
220115	TPTE2P3	6.7138	1.6502	4.9349	0.0	1.7087	0.0	0.3309	0.4961	0.0	0.3583	0.4285	0.0	0.0	0.0	0.6803	0.0	2.5381	0.0	0.0	15.5828	0.0	0.0	0.0	0.0	0.4235	0.7193	0.0	0.0	0.0	0.0	0.0	0.0	0.0	0.0	0.3668	0.0	0.9015	0.0	0.5546	2.2262	0.0	0.0	0.0	0.3754	0.0	0.0	0.0	0.0
220429	CTAGE10P	1.0601	0.0	1.645	2.5036	3.4173	3.1005	0.9928	1.9844	0.8876	1.4331	1.714	6.3148	6.1824	1.771	4.4221	3.3113	0.564	2.2299	0.5543	0.0	2.3563	3.1756	1.0712	0.9188	2.5413	2.8771	0.367	0.3708	0.0	2.3212	6.3844	3.4081	7.4386	2.5584	3.3015	5.1151	0.4508	1.2167	0.0	0.7421	2.713	1.4245	1.9279	0.3754	0.4878	1.5649	2.7085	0.8045
220594	USP32P2	22.2615	108.571	47.1556	10.7296	15.8052	7.579	14.5611	27.2851	12.426	7.8821	149.1162	131.8945	107.8825	12.0426	3.7417	91.8874	10.4343	133.0401	211.7517	5.9363	124.7738	24.6106	232.737	200.9953	32.6133	128.5141	17.2477	5.5617	111.4772	21.3125	33.293	10.9817	13.26	23.3451	149.303	228.1023	33.8066	113.6652	120.9096	8.1627	12.4797	10.9212	7.7116	243.3896	7.8049	100.6781	11.6081	441.3435
220729	LOC220729	119.0813	141.2541	35.6408	94.4206	143.5284	189.4755	297.1788	86.8163	241.4201	127.9046	167.97	226.4321	200.9274	78.631	184.3657	92.4393	128.0316	105.55	49.8891	77.9141	158.1056	251.6635	940.0107	173.66	277.4248	231.9685	122.2018	133.4816	168.0395	124.4988	355.1747	119.2843	170.4398	313.3994	167.6449	159.0793	353.3919	83.139	245.7016	140.9914	168.7466	216.5242	169.6549	165.1652	450.7317	171.1007	142.0052	182.6227
220832	FABP5P3	1.4134	1.3201	3.2899	1.7883	0.8543	39.2731	1.3237	5.457	13.0178	3.5828	40.707	31.1231	71.4838	1.4168	45.241	1.9316	50.1974	0.4955	2.7716	22.2612	1.1781	0.5293	2.1425	45.023	0.8471	0.3596	5.8716	0.7416	4.9423	0.8441	1.3441	0.3787	0.9702	28.7816	0.3668	0.5115	14.8749	1.6222	12.7565	22.2618	2.1704	35.1377	1.5423	4.1291	0.4878	0.5216	3.0955	2.4135
220930	ZEB1-AS1	301.6749	200.4587	103.501	87.3999	29.748	86.8797	25.1179	86.3202	105.7249	90.4719	42.7638	52.5034	23.5703	78.6062	45.5812	42.4283	64.0158	116.5659	103.6585	17.0669	42.1301	109.2871	60.466	55.5482	88.0432	52.1084	33.7615	55.9881	28.0066	138.0671	143.1116	56.0447	87.5906	42.5104	82.8247	30.179	48.6139	40.8922	23.2945	113.5352	63.4238	55.736	108.876	49.1066	26.7756	35.9937	114.2426	53.0973
221122	LOC221122	0.0	0.0	0.0	0.0	0.0	0.0	0.0	0.0	0.0	0.0	0.0	0.0	0.0	0.0	0.0	0.0	0.0	0.0	0.0	0.0	0.0	0.0	0.0	0.0	0.0	0.0	0.0	0.0	0.0	0.0	0.0	0.0	0.0	0.0	0.0	0.0	0.0	0.0	0.0	0.0	0.0	0.0	0.0	0.0	0.0	0.0	0.0	0.0
221241	LINC00305	0.0	0.0	0.0	0.0	0.0	0.0	0.0	0.0	0.0	0.0	0.0	0.0	0.0	0.0	0.0	0.2759	0.0	0.0	0.0	0.0	0.0	0.2646	0.0	0.0	0.0	0.0	0.0	0.0	0.0	0.0	0.0	0.0	0.0	0.0	0.0	0.0	0.0	0.0	0.0	0.0	0.0	0.0	0.0	0.0	0.0	0.0	0.0	0.0
221438	TREML5P	0.0	0.0	0.0	0.0	0.0	0.0	0.0	0.0	0.0	0.0	0.0	0.0	0.0	0.0	0.0	0.0	0.0	0.0	0.0	0.0	0.0	0.0	0.0	0.0	0.0	0.0	0.0	0.0	0.0	0.0	0.0	0.0	0.0	0.0	0.0	0.0	0.0	0.0	0.0	0.0	0.0	0.0	0.0	0.0	0.0	0.0	0.0	0.0
221442	ADCY10P1	28.9753	34.3234	6.0315	42.5608	79.0261	47.8856	76.7767	54.0742	17.1598	3.5828	241.6711	15.7871	19.3277	41.4406	31.2979	20.6954	44.0073	39.6432	30.4878	12.6147	13.9043	18.5241	57.8468	73.0474	73.274	14.7453	13.5817	44.1231	74.6897	37.3497	40.6586	6.8162	39.4567	2.8782	128.3933	19.4373	23.89	73.8112	40.4881	46.7498	27.6723	54.6059	10.0251	52.9279	87.3171	8.868	46.4322	11.2631
221584	ZSCAN12P1	6.8198	43.4917	8.6415	19.8641	12.3879	5.6843	7.2805	26.3872	14.9231	26.0144	10.0482	13.8972	74.6406	47.4513	11.0177	37.0061	12.8455	43.8677	19.9557	0.742	13.8737	21.3716	54.4296	16.2726	21.3977	22.5243	11.6624	4.0934	8.7864	14.7816	29.1297	13.4015	21.6041	4.96	23.3272	36.1483	8.0505	29.1352	22.3017	9.1199	22.089	29.4872	48.1242	29.97	3.0829	16.1711	120.4877	35.3982
221718	LINC00518	0.0	0.0	0.0	1.4306	1.7087	15.158	0.3309	16.8672	0.8876	11.8231	0.857	0.9021	1.5456	15.9387	1.3606	10.2097	1.9741	7.1853	0.5543	0.0	6.8332	0.2646	1.0712	0.9188	2.1177	34.5255	66.422	0.0	4.9423	1.6881	0.336	0.7574	3.2342	0.9594	0.3668	0.5115	0.4508	11.3556	1.1093	1.4841	1.0852	0.4748	2.6991	0.7508	0.4878	5.2165	0.0	0.8045
221883	HOXA11-AS	459.0106	395.0495	327.3475	57.5823	165.314	11.3685	74.7911	65.9804	5.6213	127.5463	17.9968	35.6337	80.7573	21.2516	22.1103	64.2936	12.9724	6.442	28.8248	79.3982	9.6607	130.4628	49.2769	47.7795	8.0474	98.5417	164.4037	22.2469	12.0813	22.3676	4.0323	114.3615	123.2212	27.8222	147.102	85.422	23.4393	101.389	7.2102	122.4399	332.6099	29.4397	21.978	7.1321	11.2195	60.5112	574.5987	4.0225
222029	DKFZp434L192	0.0	0.0	0.0	0.0	0.0	0.0	0.0	0.0	0.0	0.0	0.0	0.0	0.0	0.0	0.0	0.0	0.0	0.0	0.0	0.0	0.0	0.0	0.0	0.0	0.0	0.0	0.0	0.0	0.0	0.0	0.0	0.0	0.0	0.0	0.0	0.0	0.0	0.0	0.0	0.0	0.5426	0.0	0.0	0.0	0.0	0.0	0.0	0.0
222161	DKFZP586I1420	309.5406	221.1221	154.0781	96.9242	296.0273	203.2555	269.7113	92.7694	304.4379	168.0315	217.6754	366.2607	141.0355	63.0465	283.3516	193.1567	165.8206	103.0723	258.8692	94.239	80.5844	138.6663	235.1366	119.9081	188.903	122.9972	135.0459	310.3448	219.6595	299.4303	209.0054	324.1503	141.0091	218.1004	378.2098	166.2404	334.4602	201.1558	363.838	195.1618	182.3114	229.8196	219.7802	230.4805	165.3659	199.2697	213.9751	118.6645
222699	TOB2P1	9.894	15.8416	5.4832	34.6924	3.8445	1.7225	61.8847	157.2616	24.8521	50.1587	22.2817	70.3654	19.7063	33.6484	49.6631	12.1413	47.3773	12.3885	20.51	13.3567	80.82	16.9363	126.406	11.4854	11.4358	35.6045	9.9083	40.0445	18.1219	30.3862	3.0242	9.0883	27.1669	19.5075	19.0756	66.4962	12.6211	28.3889	46.0344	40.0712	30.9278	11.396	161.1722	37.5375	3.9024	61.0329	13.9297	28.5599
222901	RPL23P8	365.0177	137.9538	486.9088	108.3691	37.5908	159.5039	98.2874	166.1912	71.5976	138.2946	236.5292	110.5097	129.0572	123.9677	222.8035	77.5386	153.6943	130.3271	389.1353	1061.1162	65.7399	138.931	96.947	158.4992	89.3689	174.4259	257.9817	206.8966	136.7381	95.5898	81.3172	223.0427	123.5446	89.2229	122.5238	74.1688	108.1812	68.9445	48.8075	131.3446	58.0575	69.8006	47.4263	75.8258	180.9756	69.3792	90.5428	129.5253
245912	DEFB109P1	0.0	0.0	0.0	0.0	0.0	0.0	0.0	0.0	0.0	0.3583	0.0	0.0	0.0	0.0	0.0	0.0	0.0	0.0	0.0	0.0	0.0	0.0	0.0	0.0	0.0	0.0	0.0	0.0	0.0	0.0	0.0	0.0	0.0	0.0	0.0	0.0	0.0	0.0	0.0	0.0	0.0	0.0	0.0	0.0	0.0	0.0	0.0	0.0
245935	DEFB122	0.0	0.0	0.0	0.0	0.0	0.0	0.0	0.0	0.0	0.0	0.0	0.0	0.0	0.0	0.0	0.0	0.0	0.0	0.0	0.0	0.0	0.0	0.0	0.0	0.0	0.0	0.0	0.0	0.0	0.0	0.0	0.0	0.0	0.0	0.0	0.0	0.0	0.0	0.0	0.0	0.0	0.0	0.0	0.0	0.0	0.0	0.0	0.0
246119	TTTY10	0.0	0.0	0.0	0.0	0.0	0.0	0.0	0.0	0.0	0.0	0.0	0.0	0.0	0.0	0.0	0.0	0.0	0.0	0.0	0.0	0.0	0.0	0.0	0.0	0.0	0.0	0.0	0.0	0.0	0.0	0.0	0.0	0.0	0.0	0.0	0.0	0.0	0.0	0.0	0.0	0.0	0.0	0.0	0.0	0.0	0.0	0.0	0.0
246122	TTTY7	0.0	0.0	0.0	0.0	0.0	0.0	0.0	0.0	0.0	0.0	0.0	0.0	0.0	0.0	0.0	0.0	0.0	0.0	0.0	0.0	0.0	0.0	0.0	0.0	0.0	0.0	0.0	0.0	0.0	0.0	0.0	0.0	0.0	0.0	0.0	0.0	0.0	0.0	0.0	0.0	0.0	0.0	0.0	0.0	0.0	0.0	0.0	0.0
246126	TXLNGY	0.0	0.0	0.0	0.0	0.4272	0.0	0.0	0.0	0.0	0.0	0.0	0.0	0.0	0.0	0.0	0.0	0.0	0.0	0.0	0.0	0.0	0.0	0.0	0.0	0.0	0.0	0.0	0.0	0.0	0.0	0.0	0.0	0.0	0.0	0.0	0.0	0.0	1.2167	0.0	0.0	0.0	0.0	0.7712	0.0	0.0	0.0	0.0	0.0
246181	AKR7L	9.1873	13.5314	9.3215	9.299	13.6694	4.4785	9.2662	4.9609	11.2426	5.7324	26.9952	19.3956	10.8192	15.2303	18.3685	12.4172	45.9673	338.4539	52.1064	39.3281	14.3732	48.9566	6.4274	27.5651	141.0419	5.3946	7.3394	14.8313	5.4915	94.1127	227.1505	82.5523	81.8241	7.0355	30.4475	16.8798	86.9957	1.6222	7.7648	36.3609	388.497	13.7702	4.2414	15.7658	10.2439	15.6495	10.0603	8.8496
246182	AKR7A2P1	2.1201	4.6205	2.7416	0.0	1.7087	5.512	0.3309	3.4727	2.3669	2.5079	5.5704	4.5106	5.4096	7.0839	9.8646	4.415	3.3841	7.9286	4.9889	4.4522	0.9425	2.3817	2.1425	0.9188	1.2706	1.4386	2.5688	0.3708	0.5491	5.2754	0.672	4.1655	2.5873	1.9188	2.5679	1.023	3.1553	8.9222	0.5546	2.2262	2.1704	7.5973	3.0846	9.009	0.0	14.6062	2.7085	4.827
246705	LINC00314	0.0	0.0	0.0	0.0	0.0	0.0	0.0	0.0	0.0	0.0	0.0	0.0	0.0	0.0	0.0	0.0	0.0	0.0	0.0	0.0	0.0	0.0	0.0	0.0	0.0	0.0	0.0	0.0	0.0	0.0	0.0	0.0	0.0	0.0	0.0	0.0	0.0	0.0	0.0	0.0	0.0	0.0	0.0	0.0	0.0	0.0	0.0	0.0
246754	MTVR2	0.0	0.0	0.0	0.0	0.0	0.3445	0.9928	0.0	0.5917	0.3583	0.0	0.0	0.3864	0.0	0.3402	0.0	0.564	0.2478	0.0	0.0	0.4713	0.0	0.0	0.0	0.4235	0.0	0.0	0.0	0.0	0.211	0.672	0.0	0.9702	0.0	0.3668	1.023	1.3523	0.0	1.1093	0.7421	0.0	1.4245	0.0	0.0	1.9512	0.0	0.3869	0.4023
252946	FAM197Y2P	0.0	0.0	0.0	0.0	0.0	0.0	0.0	0.0	0.0	0.0	0.0	0.0	0.0	0.0	0.0	0.0	0.0	0.0	0.0	0.0	0.0	0.0	0.0	0.0	0.0	0.0	0.0	0.0	0.0	0.0	0.0	0.0	0.0	0.0	0.0	0.0	0.0	0.0	0.0	0.0	0.0	0.0	0.0	0.0	0.0	0.0	0.0	0.0
252948	TTTY16	0.0	0.0	0.0	0.0	0.0	0.0	0.0	0.0	0.0	0.0	0.0	0.0	0.0	0.0	0.0	0.0	0.0	0.0	0.0	0.0	0.0	0.0	0.0	0.0	0.0	0.0	0.0	0.0	0.0	0.0	0.0	0.0	0.0	0.0	0.0	0.0	0.0	0.0	0.0	0.0	0.0	0.0	0.0	0.0	0.0	0.0	0.0	0.0
252949	TTTY17A	0.0	0.0	0.0	0.0	0.0	0.0	0.0	0.0	0.0	0.0	0.0	0.0	0.0	0.0	0.0	0.0	0.0	0.0	0.0	0.0	0.0	0.0	0.0	0.0	0.0	0.0	0.0	0.0	0.0	0.0	0.0	0.0	0.0	0.0	0.0	0.0	0.0	0.0	0.0	0.0	0.0	0.0	0.0	0.0	0.0	0.0	0.0	0.0
252950	TTTY18	0.0	0.0	0.0	0.0	0.0	0.0	0.0	0.0	0.0	0.0	0.0	0.0	0.0	0.0	0.0	0.0	0.0	0.0	0.0	0.0	0.0	0.0	0.0	0.0	0.0	0.0	0.0	0.0	0.0	0.0	0.0	0.0	0.0	0.0	0.0	0.0	0.0	0.0	0.0	0.0	0.0	0.0	0.0	0.0	0.0	0.0	0.0	0.0
252951	TTTY20	0.0	0.0	0.0	0.0	0.0	0.0	0.0	0.0	0.0	0.0	0.0	0.0	0.0	0.0	0.0	0.0	0.0	0.0	0.0	0.0	0.0	0.0	0.0	0.0	0.0	0.0	0.0	0.0	0.0	0.0	0.0	0.0	0.0	0.0	0.0	0.0	0.0	0.0	0.0	0.0	0.0	0.0	0.0	0.0	0.0	0.0	0.0	0.0
252952	TTTY19	0.0	0.0	0.0	0.0	0.0	0.0	0.0	0.0	0.0	0.0	0.0	0.0	0.0	0.0	0.0	0.0	0.0	0.0	0.0	0.0	0.0	0.0	0.0	0.0	0.0	0.0	0.0	0.0	0.0	0.0	0.0	0.0	0.0	0.0	0.0	0.0	0.0	0.0	0.0	0.0	0.0	0.0	0.0	0.0	0.0	0.0	0.0	0.0
252953	TTTY21	0.0	0.0	0.0	0.0	0.0	0.0	0.0	0.0	0.0	0.0	0.0	0.0	0.0	0.0	0.0	0.0	0.0	0.0	0.0	0.0	0.0	0.0	0.0	0.0	0.0	0.0	0.0	0.0	0.0	0.0	0.0	0.0	0.0	0.0	0.0	0.0	0.0	0.0	0.0	0.0	0.0	0.0	0.0	0.0	0.0	0.0	0.0	0.0
252954	TTTY22	0.0	0.0	0.0	0.0	0.0	0.0	0.0	0.0	0.0	0.0	0.0	0.0	0.0	0.0	0.0	0.0	0.0	0.0	0.0	0.0	0.0	0.0	0.0	0.0	0.0	0.0	0.0	0.0	0.0	0.0	0.0	0.0	0.0	0.0	0.0	0.0	0.0	0.0	0.0	0.0	0.0	0.0	0.0	0.0	0.0	0.0	0.0	0.0
252955	TTTY23	0.0	0.0	0.0	0.0	0.0	0.0	0.0	0.0	0.0	0.0	0.0	0.0	0.0	0.0	0.0	0.0	0.0	0.0	0.0	0.0	0.0	0.0	0.0	0.0	0.0	0.0	0.0	0.0	0.0	0.0	0.0	0.0	0.0	0.0	0.0	0.0	0.0	0.0	0.0	0.0	0.0	0.0	0.0	0.0	0.0	0.0	0.0	0.0
253018	HCG27	16.9611	16.5017	9.3215	7.1531	16.2324	7.2345	54.2732	17.3633	9.7633	9.6735	31.2801	28.8678	5.4096	5.6671	34.356	12.6932	3.9481	20.3171	16.0754	1.4841	7.7757	15.8778	28.9234	10.5666	28.3778	6.1139	12.1101	38.9321	11.5321	39.0378	36.6263	47.335	6.4683	5.7563	15.4072	26.5985	16.2272	7.7056	18.8575	33.3927	99.2946	20.8927	44.7272	19.8949	0.9756	13.5629	17.799	32.5825
253039	PSMD5-AS1	1075.265	732.0132	303.7697	296.1373	385.3054	320.7303	491.1061	329.902	346.7456	273.0065	414.3546	380.2436	365.5332	205.7865	672.4924	330.8499	432.0361	303.0228	115.2993	195.8984	399.8586	169.6281	479.9143	627.5648	335.0275	169.3909	290.6422	424.175	241.6255	438.4891	381.7204	424.8793	479.9483	269.2677	230.0073	714.0665	290.2862	156.9502	352.1908	247.106	177.9707	431.1491	254.0968	306.6817	357.0732	213.3542	174.8947	395.8166
253724	TTC41P	15.9011	5.9406	0.0	9.6567	4.2717	9.3015	7.6115	5.9531	3.8462	5.3741	3.8565	4.0595	4.2504	3.8961	7.1433	7.4503	8.4602	5.2032	6.6519	11.1306	11.0745	10.8498	14.4617	5.0536	36.8488	2.5175	1.8349	11.1235	6.0406	3.3762	9.7446	10.603	5.4981	5.4365	8.4373	6.1381	6.3106	4.0556	6.1009	10.3888	7.5963	5.2232	3.8558	4.5045	2.9268	5.2165	12.3819	9.6541
253868	C20orf166-AS1	45.583	141.5842	35.6408	2.5036	14.9509	0.689	0.9928	0.0	0.5917	7.1655	2.1425	0.0	0.7728	1.771	2.3811	0.8278	0.282	0.9911	0.0	3.7102	0.0	2.9109	5.3562	0.0	1.6942	0.0	0.0	0.7416	7.1389	1.4771	2.0161	13.2538	0.3234	1.599	1.4674	2.5575	6.7613	1.6222	2.7732	0.7421	1.6278	41.7854	3.0846	0.0	0.0	19.301	0.7739	43.8455
254312	LINC00710	0.0	0.0	0.0	0.0	0.0	0.0	0.0	0.0	0.0	0.0	0.0	0.0	0.0	0.0	0.0	0.0	0.0	0.0	0.0	0.0	0.0	0.0	0.0	0.0	0.0	0.0	0.0	0.0	0.0	0.0	0.0	0.0	0.0	0.0	0.0	0.0	0.0	0.0	0.0	0.0	0.0	0.0	0.0	0.0	0.0	0.0	0.0	0.0
254559	MIR9-3HG	10.6007	9.571	9.3215	11.4449	1699.2738	216.3466	1775.1303	1074.538	889.645	41.9183	1335.1901	812.359	34.3895	145.5736	950.7417	389.9007	2448.3926	1408.8206	893.5698	862.9917	1451.2253	26.463	392.0728	2073.8124	1963.9983	21.5785	19.0826	923.2481	1045.0302	706.9002	2445.2285	347.2498	762.2898	1460.1855	155.1724	29.6675	1054.7667	100.1724	1471.9911	76.4322	2035.2686	697.056	1542.3173	1154.2793	87.8049	7.8247	53.0101	1309.7345
254958	REXO1L1P	0.0	0.0	0.0	0.0	0.0	1.0335	0.0	0.0	0.0	0.3583	0.0	0.0	0.0	3.5419	0.3402	0.2759	0.282	0.0	1.663	5.9363	0.2356	0.0	0.0	0.0	0.0	0.0	0.367	0.0	0.0	0.0	0.0	0.0	0.0	0.0	0.0	0.0	0.0	0.0	0.0	1.4841	0.0	0.0	0.0	0.0	0.0	0.0	0.0	0.0
255025	LINC00879	0.0	0.0	0.0	0.0	0.0	0.0	0.0	0.0	0.0	0.0	0.0	0.0	0.0	0.0	0.0	0.0	0.0	0.0	0.0	0.0	0.0	0.0	0.0	0.0	0.0	0.0	0.0	0.0	0.0	0.0	0.0	0.0	0.0	0.0	0.3668	0.0	0.0	0.0	0.0	0.0	0.0	0.0	0.0	0.0	0.0	4.6948	0.0	0.0
255031	LINC00957	192.8445	92.7888	51.1474	20.1395	31.6702	59.2404	68.4802	61.5354	51.5621	38.2424	67.6465	70.5638	81.3679	47.2459	107.3063	17.649	103.5618	60.6269	27.7217	26.7134	26.3195	74.7713	50.3482	102.101	9.7459	19.7731	11.4642	25.7249	38.9896	36.0709	36.8683	18.3054	51.0737	61.4327	55.9024	39.4578	40.5274	85.7711	32.1686	62.5705	36.8258	42.5499	38.3651	35.5105	153.8878	31.1685	17.7758	41.3435
255082	CASC2	41.3428	54.4554	49.8972	68.3119	18.7954	44.7851	17.8704	9.9219	23.9645	45.1428	20.5678	34.7316	3.864	8.8548	28.9134	45.5298	31.8669	100.3469	93.1264	11.1306	30.8671	38.636	34.8152	7.8101	166.4549	32.7273	16.1468	32.6288	23.0643	40.3039	162.9704	17.4193	36.2225	23.3451	52.4578	23.5294	42.371	15.8167	12.7565	37.8451	35.2686	37.9867	15.4232	22.8979	22.9268	37.037	53.0101	59.1311
255167	LINC01018	131.8021	3.3003	14.8047	20.3863	14.5237	3.7895	73.7983	6.9453	32.5444	43.7097	0.4285	2.7064	80.3709	0.3542	13.6063	1.3797	2.2561	0.0	3.3259	40.0701	64.3261	3.7048	146.7595	550.3826	0.8471	0.0	0.0	17.056	14.2779	0.211	0.0	7.1949	3.881	13.7512	26.4123	60.3581	0.0	0.8111	35.4964	1.4841	22.7889	20.8927	6.5548	55.9309	0.9756	3.1299	0.3869	0.4023
255193	CSNK1G2-AS1	0.0	0.0	0.0	0.0	0.8543	0.3445	0.3309	0.0	0.2959	0.0	0.4285	1.8042	0.0	0.0	0.3402	0.5519	0.282	0.0	0.0	0.0	0.2356	0.0	0.0	0.0	0.0	0.0	0.0	0.0	0.0	0.422	0.0	0.0	0.0	0.0	0.3668	1.023	0.0	0.4056	0.0	0.0	0.5426	0.4748	0.0	0.3754	0.9756	0.0	0.7739	0.0
255812	SDHAP1	191.5194	407.5908	120.6306	132.3319	307.988	251.4857	439.1495	120.5507	744.0828	151.9091	322.6567	215.1556	233.3849	94.2155	306.1422	174.9448	401.0152	154.6085	291.5743	405.8955	274.0339	438.4926	1190.1446	427.7181	417.1961	244.1963	297.6147	344.086	519.4948	134.6276	784.6102	146.1706	284.282	771.6661	279.5304	330.9463	422.8082	161.8169	425.4021	309.439	355.9414	355.6505	396.7611	406.9069	422.439	221.1789	250.734	327.4336
255926	ADAM5	0.0	0.0	0.0	0.0	0.0	0.0	0.0	0.0	0.0	0.0	0.0	0.0	0.0	0.0	0.0	0.0	0.0	0.0	0.0	0.0	0.0	0.0	0.0	0.0	0.0	0.0	0.0	0.0	0.0	0.0	0.0	0.0	0.0	0.0	0.0	0.0	0.0	0.0	0.0	0.0	0.0	0.0	0.0	0.0	0.0	0.0	0.0	0.0
256236	NAPSB	44.1696	116.5017	141.4668	45.7797	22.2127	229.0931	777.695	63.0038	89.0533	55.8911	810.7124	154.2625	308.3462	10.2716	307.843	201.4349	22.2786	3.7166	155.2106	93.497	172.95	112.9972	248.527	388.2081	40.6607	87.7524	183.1193	584.353	639.2092	213.5472	19.4892	57.5594	158.4735	89.2229	358.4006	7.6726	217.7147	5.6778	108.7077	264.9154	94.4113	185.66	86.3698	129.8799	210.7317	125.1956	119.176	36.605
256355	RPS2P32	14.4876	12.2112	23.0295	30.7582	1.7087	5.512	15.8848	54.0742	2.3669	23.288	9.4269	33.3784	12.7512	15.9387	15.6473	2.7594	2.8201	1.9822	46.0089	13.3567	58.6711	12.173	24.1028	7.3507	32.6133	84.8753	6.9725	21.8762	26.3591	57.6071	0.336	18.5553	2.5873	16.3096	12.8393	3.5806	25.693	8.1111	69.8835	17.0674	26.5871	8.547	4.627	10.1351	2.9268	64.6844	24.7638	2.8158
256369	LINC00521	0.0	0.0	0.0	0.0	0.0	0.0	0.3309	0.0	0.0	0.0	0.0	0.0	0.0	0.0	0.0	0.0	0.282	0.0	0.0	0.0	0.2356	0.0	0.0	0.0	0.0	0.0	0.0	0.0	0.0	0.0	0.0	0.0	0.3234	0.6396	0.0	1.5345	0.4508	0.8111	0.0	0.0	0.0	0.0	0.0	0.3754	0.4878	0.0	0.0	0.4023
256880	LOC256880	6.7138	1.6502	5.4832	4.2918	3.8445	6.201	3.3093	0.9922	4.7337	1.0748	9.4269	2.2553	1.932	0.7084	6.463	5.2428	14.6644	5.9465	1.663	5.1943	4.9482	10.5852	5.8918	5.9724	7.6239	2.5175	2.2018	3.7078	1.0983	2.3212	4.7043	3.7868	3.5576	1.599	8.4373	4.6036	4.9583	1.2167	3.8824	2.2262	5.9685	8.547	0.7712	4.8799	3.9024	4.6948	3.8694	5.2293
257000	TINCR	15.9011	17.4917	25.7711	58.6552	667.2362	1290.8449	367.0059	4.9609	2027.2189	72.0135	1592.2871	1475.4172	587.7125	577.6897	649.7019	395.9713	1701.0716	2.9732	33.8137	18.551	1994.5806	1.5878	399.0359	1421.8984	4.659	83.4367	21.2844	104.1898	1124.1076	3.5873	8.7366	59.8315	101.229	785.4173	176.449	4.6036	1473.9689	122.0724	2505.269	1449.9852	37.439	291.0731	275.6892	286.7868	972.1951	1.5649	4.6432	323.4111
257203	DSCR9	1.0601	0.6601	0.0	1.7883	2.1358	3.445	2.6475	1.4883	2.071	1.0748	5.5704	6.3148	1.5456	3.5419	0.3402	1.6556	1.9741	2.7255	0.5543	5.9363	3.5344	1.5878	2.6781	7.8101	4.659	0.7193	1.4679	11.1235	10.4338	8.8626	0.672	6.0589	2.2639	2.2386	1.4674	5.1151	2.2538	0.4056	11.0926	8.9047	1.0852	2.3742	6.9404	0.7508	2.9268	1.5649	4.2563	5.6315
257358	LINC01366	6.0071	5.6106	11.5147	0.3577	1.2815	13.091	1.9856	0.9922	0.0	6.8072	1.714	1.3532	0.0	0.0	1.7008	0.8278	0.0	0.2478	0.5543	0.0	0.4713	0.2646	1.0712	1.8377	0.0	3.9561	1.1009	2.2247	1.6474	1.6881	0.0	2.2721	0.6468	0.0	5.1357	0.5115	0.0	0.4056	0.0	0.0	2.1704	1.4245	1.9279	0.7508	16.0976	5.2165	4.6432	2.8158
259234	DSCR10	0.0	0.0	0.0	0.0	0.0	0.3445	0.0	0.0	0.0	0.0	0.0	0.0	0.0	0.0	0.0	0.0	0.0	0.2478	0.0	0.0	0.0	0.0	0.5356	0.0	0.0	0.0	0.0	0.0	0.0	0.0	0.0	0.0	0.0	0.0	0.0	0.0	0.0	0.0	0.0	0.0	0.0	0.0	0.0	0.0	0.0	0.0	0.0	0.0
259283	MDS2	0.3534	0.0	0.0	0.0	3.4173	0.3445	6.2877	0.0	0.2959	3.5828	4.7134	4.0595	0.0	0.0	5.1024	1.3797	6.2042	0.0	0.5543	5.1943	1.6494	0.2646	0.5356	0.9188	2.1177	0.3596	0.0	3.7078	2.7457	0.211	0.0	0.0	0.9702	0.0	2.5679	0.0	1.3523	0.0	0.0	7.4206	2.1704	1.8993	0.3856	1.1261	4.878	5.7381	0.7739	0.8045
260294	NSUN5P2	235.9823	201.9241	171.4489	551.3448	506.51	231.043	929.0643	87.7936	419.4497	215.2094	661.6433	268.0875	145.9042	67.0736	557.8252	465.7506	790.6148	582.1779	738.3703	1063.936	266.6188	506.1586	535.0991	350.3751	711.6349	346.5717	267.1119	676.6222	1289.1543	511.2766	293.7769	768.0242	632.5679	212.2642	589.5084	327.867	1134.0816	534.3202	333.4831	1754.2372	1202.8161	754.8718	183.771	525.4204	1846.4049	898.2473	407.9728	187.7072
260341	TFAMP1	0.3534	0.33	0.0	0.7153	0.0	0.689	0.0	0.4961	0.2959	1.7914	0.0	0.4511	0.3864	0.3542	1.3606	0.0	0.0	0.0	0.0	0.742	0.2356	0.2646	0.0	0.9188	0.0	0.3596	0.0	0.0	0.0	0.0	1.6801	0.0	0.0	0.0	0.0	3.0691	0.0	0.4056	0.0	0.0	1.0852	0.0	0.7712	0.3754	0.9756	2.0866	0.0	0.0
266655	LINC00094	1222.371	873.9967	790.3441	1269.8033	339.9402	538.703	372.5358	661.9372	266.3905	348.4774	359.113	298.7776	149.0804	192.9824	289.0935	215.7478	355.1043	549.782	547.9823	493.5971	172.1536	301.9698	467.1773	334.8008	663.4646	1268.6807	543.5706	1096.1958	434.7392	459.023	459.6573	630.8852	337.1572	314.2661	768.1475	692.6957	678.0122	515.8349	489.2291	319.2194	578.0467	279.6249	244.9855	376.1224	201.078	530.1356	955.4318	639.8512
266695	PHF2P1	0.0	0.0	0.0	0.0	0.4272	31.3496	0.0	0.0	0.0	0.0	0.0	0.0	0.0	0.0	0.0	0.0	0.0	0.0	0.0	0.0	0.2356	0.0	0.0	0.0	0.0	0.0	0.0	0.0	0.0	0.0	0.0	0.0	0.0	0.0	0.0	0.5115	0.0	0.0	0.0	0.0	0.0	0.0	0.0	0.0	0.0	310.3808	0.0	0.0
266697	POM121L4P	0.0	0.0	0.0	0.0	0.0	0.3445	0.0	0.0	0.8876	0.0	0.0	0.4511	0.0	0.0	1.0205	0.0	1.9741	0.0	0.0	1.4841	0.0	0.0	0.0	1.3783	0.0	0.0	0.0	0.3708	0.0	0.211	0.0	0.0	0.3234	0.0	3.3015	0.0	0.0	0.0	0.0	0.7421	0.0	0.0	0.0	0.0	0.0	0.0	0.0	0.0
266971	PIPSL	159.7173	177.8878	172.721	129.8283	113.6267	1169.5806	109.2082	194.4686	193.787	262.9747	395.5008	300.406	316.0742	255.3736	278.2493	265.7285	236.6046	153.3697	319.8448	571.3703	278.2752	151.104	156.9363	238.8973	188.4795	94.226	286.6055	307.3786	230.6425	178.0966	143.4812	199.5645	155.5627	146.1465	143.0668	170.844	109.9842	144.7835	129.7837	346.542	102.5502	118.7085	194.7176	207.2072	184.3902	288.9932	136.5881	354.3846
280655	IGBP1P1	4.5936	2.9703	0.5483	3.5765	1.7087	9.9905	1.9856	3.9687	2.071	3.941	8.5699	4.9617	7.3416	0.3542	12.2457	1.9316	3.1021	4.7076	6.0976	8.1624	0.7069	1.0585	1.6069	1.8377	0.4235	7.1928	5.8716	2.2247	5.4915	3.3762	1.3441	1.136	1.2937	0.6396	5.5026	7.6726	3.1553	1.6222	3.8824	2.9682	3.2556	1.4245	6.9404	2.6276	5.3659	3.1299	2.3216	4.4248
280657	SSX6	0.0	0.0	0.0	0.0	0.0	9.646	0.3309	0.0	0.0	0.0	0.857	2.7064	0.0	1.0626	0.3402	0.0	0.0	0.2478	0.0	0.0	0.0	0.5293	0.0	0.0	0.4235	0.0	0.0	0.0	0.5491	0.0	0.0	0.0	0.6468	0.0	0.0	0.0	0.0	0.0	0.0	0.0	0.0	0.0	11.953	0.0	0.0	1.5649	0.0	0.0
280659	SSX8	0.0	0.0	0.0	0.0	0.0	0.0	0.0	0.0	0.0	0.3583	0.0	0.0	0.0	0.0	0.0	0.0	0.0	0.0	0.0	0.0	0.0	0.0	0.0	0.0	0.0	0.0	0.0	0.0	0.0	0.0	0.0	0.3787	0.0	0.0	0.0	0.0	0.0	0.0	0.0	0.0	0.0	0.0	0.0	0.0	0.0	3.6515	0.0	0.0
280660	SSX9	0.0	0.0	0.0	0.0	0.0	0.0	0.0	0.0	0.0	0.0	0.0	0.0	0.0	0.0	0.0	0.0	0.0	0.0	0.0	0.0	0.0	0.0	0.0	0.0	0.0	0.0	0.0	0.0	0.0	0.0	0.0	0.0	0.0	0.0	0.0	0.0	0.0	0.0	0.0	0.0	0.0	0.0	0.0	0.0	0.0	0.0	0.0	0.0
282566	LINC00515	8.1272	2.6403	3.2899	0.0	4.2717	0.689	1.6547	0.9922	5.3254	1.0748	2.1425	0.0	0.0	0.7084	2.7213	2.2075	1.128	3.9643	3.8803	11.8726	0.2356	1.5878	0.0	2.2971	2.5413	0.0	2.2018	5.5617	3.2949	1.8991	0.672	5.3015	4.2044	0.6396	3.6684	9.7187	1.3523	0.4056	3.3278	2.9682	5.4259	0.4748	1.9279	2.2523	0.9756	5.2165	1.1608	13.2743
282997	PDCD4-AS1	74.9117	51.8152	73.475	28.2546	47.8428	69.9337	37.3955	18.8515	24.8521	32.2449	61.7033	29.77	18.1607	8.5006	74.8348	27.5938	27.6368	37.4133	54.878	28.1975	68.3318	41.547	20.3535	38.5911	47.4375	25.1749	38.8991	45.977	41.7353	51.2766	17.8091	50.3645	65.6533	39.6546	57.9604	30.6905	33.8066	18.25	26.6223	100.9202	61.3131	43.6847	19.6645	40.5405	40.0	22.4309	56.4925	16.8946
283011	FLJ37201	12.0141	9.571	3.8382	13.5908	10.252	6.201	14.2302	6.9453	11.8343	6.0907	1.2855	8.1191	2.7048	4.6045	19.389	3.3113	10.4343	8.9197	8.8692	10.3886	17.2008	12.7023	11.248	3.6753	24.5659	3.2368	7.3394	4.8202	7.1389	17.0922	23.1855	1.136	8.4088	5.4365	9.9046	14.8338	8.1136	5.6778	8.8741	2.2262	9.2241	8.0722	14.652	6.006	12.1951	4.1732	7.3518	20.1126
283025	LINC01553	0.0	0.0	0.0	0.3577	0.0	0.3445	0.0	0.0	0.0	0.0	0.0	0.0	0.0	0.0	0.0	0.0	0.0	0.0	0.0	0.0	0.4713	0.0	0.0	0.0	0.0	0.0	0.0	0.0	0.0	0.0	0.0	0.0	0.0	0.0	0.0	0.0	0.0	0.0	0.0	0.0	0.0	0.0	0.7712	0.3754	0.0	0.0	0.7739	0.0
283050	ZMIZ1-AS1	41.3428	23.1023	36.7375	10.372	21.7856	22.3926	9.928	3.4727	21.5976	75.9546	23.1387	19.8466	27.4343	9.209	21.7701	29.8013	102.3689	7.9286	23.2816	33.3918	7.3044	28.3155	5.8918	50.0766	7.6239	28.4116	7.7064	41.1568	54.9149	5.2754	15.121	10.9817	13.5834	18.8679	9.5378	60.3581	26.5945	2.4333	21.6306	24.488	11.3945	35.1377	20.0501	22.5225	65.8537	81.3772	15.4774	21.3194
283102	KRT8P41	0.0	0.0	1.0966	1.073	0.4272	0.0	2.9784	6.9453	2.071	0.0	2.571	3.6085	1.932	4.2503	4.0819	0.5519	0.0	7.1853	9.4235	8.9045	9.6607	1.5878	3.7493	0.4594	5.5061	6.8332	7.7064	1.8539	1.0983	5.4864	2.0161	6.8162	3.881	1.2792	1.1005	6.1381	1.803	4.8667	0.0	0.0	1.0852	0.4748	8.8683	1.8769	1.4634	1.5649	1.5477	1.609
283120	H19	7666.0777	4000.33	6101.1652	278.6123	16660.8287	965.9805	1668.9005	108667.2454	233.432	6155.5438	129.834	1807.3974	941.6538	4675.7092	429.9598	116.17	282.8539	231325.0743	6145.7871	359.147	11964.4204	19815.7908	19271.5587	3650.994	3813.2147	1557.2459	1754.8624	889.8776	17093.3553	325.5961	104.1667	57122.4084	4113.8422	86.3447	287.9677	698.7212	884.3813	309.0338	1643.9268	1749.0353	11007.0537	1237.4169	6981.2994	506.7568	1440.4878	11225.3521	25743.9553	3927.9968
283131	NEAT1	5402.1201	13407.5908	5800.6854	6465.6652	18726.1854	7889.4152	16182.0137	8534.7885	6701.1834	9215.2228	15057.3112	3386.5584	10077.2798	11273.6269	8751.586	9019.0397	11679.639	11367.1952	11312.0843	6837.8922	6303.9585	7646.2315	13450.4553	12547.1621	23337.9924	21227.8146	3871.9266	6551.7241	19745.1949	5553.0703	12627.6882	21438.6065	7011.9664	6016.3096	11872.3404	45713.0435	35954.4737	9431.6131	11034.9418	7292.9653	8204.5578	10556.5052	10431.0777	16257.5075	6315.122	29603.0256	4280.2765	19353.9823
283174	MIR4697HG	403.8869	647.8548	308.7046	293.2761	5.9804	39.2731	12.2446	0.0	13.9053	36.9025	9.4269	6.3148	6.1824	1.4168	7.8236	4.1391	1.9741	0.2478	8.8692	22.2612	5.8907	245.577	125.3348	97.856	25.413	2.8771	0.0	13.3482	10.4338	11.8168	1.0081	17.798	14.5537	4.1573	12.4725	1.023	21.6362	0.8111	29.3955	20.7777	54.802	24.6914	1.9279	6.006	1237.0732	2.0866	25.9247	15.2856
283197	LINC00301	0.0	0.0	0.0	0.0	0.0	0.0	0.0	0.0	0.0	0.0	0.0	0.0	0.0	0.0	0.0	0.0	0.0	0.0	0.0	0.0	0.0	0.0	0.0	0.0	0.0	0.0	0.0	0.0	0.0	0.0	0.0	0.0	0.0	0.0	0.0	0.0	0.0	0.0	0.0	0.0	0.0	0.0	0.0	0.0	0.0	0.0	0.0	0.0
283267	LINC00294	373.1449	419.4719	322.9609	123.7482	252.029	424.0806	305.1212	381.9918	307.6923	332.1221	164.1136	324.3121	58.3462	1251.7201	319.4084	130.2428	73.8861	170.7136	106.4302	132.083	118.7559	134.1676	132.8334	84.0735	152.0542	634.7665	461.2844	319.2436	299.8353	81.6628	222.1102	242.3554	202.7814	217.4608	184.8863	205.1151	313.2747	377.9783	339.4343	94.2416	222.4634	168.566	424.9084	312.3123	160.0	820.0313	197.3369	150.4425
283303	MRGPRG-AS1	0.0	0.0	0.5483	0.0	0.0	0.0	0.0	0.0	0.0	0.0	0.0	0.4511	0.0	0.3542	0.0	0.0	0.0	0.0	0.0	2.9682	0.2356	0.0	0.5356	0.0	0.0	0.0	0.0	0.0	0.0	0.0	0.0	0.0	0.0	0.0	0.0	0.0	0.0	0.0	0.0	0.0	0.5426	0.4748	0.3856	0.0	0.0	0.0	0.0	0.0
283314	C1RL-AS1	225.1873	115.0462	80.669	28.7661	122.3708	66.2992	125.7119	68.064	32.3639	196.2458	33.5254	85.4623	53.381	61.5305	94.7578	80.1159	16.6723	50.2998	44.3514	34.8758	71.9463	129.7324	171.1194	64.4425	74.5955	45.455	15.4275	94.1787	25.81	15.8641	61.922	145.5193	139.6507	29.1717	220.4952	102.2148	44.7735	73.1623	38.8464	49.0502	116.153	176.0969	109.813	126.0848	143.9659	78.9724	99.0206	140.2735
283332	LOC283332	0.0	0.0	1.0966	0.0	1.2815	0.0	1.9856	0.0	0.0	0.0	0.4285	0.0	0.0	0.0	0.0	0.0	0.564	0.0	1.1086	0.0	0.0	0.5293	0.0	0.0	3.3884	0.0	0.0	0.0	0.0	0.422	0.0	0.0	0.0	0.0	0.0	0.0	0.0	0.4056	0.0	0.0	1.6278	0.0	0.3856	0.3754	0.0	0.0	0.0	0.0
283345	RPL13P5	20.8481	20.132	8.2248	5.0072	8.1162	16.8805	32.7625	7.4414	16.8639	9.3152	3.8565	6.7659	5.4096	6.0213	13.2662	3.8631	7.6142	13.6274	32.1508	2.2261	12.2526	47.6335	3.7493	12.4043	11.4358	12.5874	5.5046	4.4494	1.6474	10.5507	27.5538	17.4193	10.9961	15.9898	21.2766	8.1841	4.0568	8.9222	8.3195	5.9365	11.3945	12.3457	10.4106	14.6396	19.0244	10.9546	24.7638	9.6541
283392	TRHDE-AS1	39.4452	9.1023	38.7663	0.3577	7.7702	1.0438	2.0716	0.0	0.2959	0.7166	0.0	0.0	9.8957	2.2243	0.0	0.0	152.3548	0.0	0.0	3.7102	2.017	0.0	21.5961	143.3889	1.9441	0.0	47.945	0.7416	0.0	0.0	0.0	0.0	1.0608	2.747	4.0352	1.9693	13.1395	0.0	0.0	6.4782	3.2556	1.5717	0.0	0.0	0.0	0.0	1.2653	0.0
283404	LINC00592	0.3534	0.9901	0.0	6.4378	2.1358	6.89	6.6187	3.4727	1.7751	6.449	7.2844	8.5701	4.2504	6.7297	6.1228	9.3819	27.6368	1.7344	9.9778	20.0351	0.9425	1.3232	2.6781	0.4594	2.9648	30.9291	3.3028	4.0786	31.3015	1.8991	0.672	0.3787	0.9702	7.9949	4.0352	6.1381	4.9583	1.2167	15.5297	5.1944	0.5426	9.0218	5.7837	3.7538	31.2195	2.0866	0.7739	8.4473
283416	LINC01465	4.947	13.8614	7.1282	8.9413	5.5532	15.5025	9.5971	15.3789	9.7633	8.2404	8.9984	8.1191	13.1376	5.6671	18.0284	4.1391	44.8393	6.9376	12.7494	8.1624	16.7295	7.4097	8.5699	12.8637	17.7891	22.2977	2.9358	12.9774	14.2779	12.4499	3.6962	5.6802	6.1449	16.3096	4.4021	38.8747	6.7613	11.3556	33.2779	14.0991	11.9371	13.7702	10.0251	27.027	17.561	12.5196	9.6734	3.218
283422	LINC01559	0.0	0.0	6.0315	3.5765	312.6869	6.89	2.3165	10.418	71.0059	1.4331	129.4055	129.4542	183.5394	147.3445	25.1717	54.9117	11.8443	41.1298	15.5211	0.0	2.1206	75.4197	671.1302	0.4594	324.4388	0.3596	3.3028	0.0	2.1966	1.0551	480.5108	8.331	170.1164	48.6089	0.0	52.1739	4.9583	38.9334	46.0344	0.0	147.0429	112.0608	22.3636	32.6577	1.4634	2.6082	0.0	0.0
283458	NME2P1	69.9647	47.1947	88.2796	152.3605	92.6954	273.5337	84.7191	122.0389	64.497	138.2946	483.3423	277.853	443.9722	81.1103	289.4745	86.9205	134.7998	184.8365	611.4191	2260.9938	27.0971	75.155	39.1002	56.5084	23.7188	121.199	296.8807	243.604	223.5036	160.1604	39.9866	209.7889	94.4373	36.7765	78.8701	337.0844	214.5594	151.2724	219.0793	373.9982	105.2632	75.9734	117.2161	64.1892	153.6585	131.4554	92.8644	154.0628
283460	HNF1A-AS1	0.0	0.0	4.3866	0.0	0.8543	0.0	0.6619	0.0	0.2959	0.0	0.0	0.0	0.0	0.0	0.0	0.0	2.8201	0.0	125.8315	0.0	0.2356	134.6969	0.0	1.3783	29.6485	0.0	0.367	0.3708	0.0	0.422	41.3306	44.3056	68.2406	0.0	0.0	0.0	0.4508	0.0	0.5546	0.0	143.2447	0.9497	0.7712	0.0	0.0	0.0	43.7237	0.4023
283487	LINC00346	107.4205	121.4521	60.8636	14.3062	458.3511	16.536	62.8775	115.0936	75.4438	153.7005	107.9807	210.645	48.6862	133.531	254.4382	95.4746	36.097	380.0793	23.8359	37.102	123.2328	67.4808	375.4687	73.5069	383.7357	61.139	147.156	28.1795	59.3081	240.7681	68.5484	18.5553	150.7115	146.4663	129.1269	64.9616	2.2538	352.0227	67.665	83.8528	74.8779	109.2118	654.3281	92.3423	8.7805	212.3109	423.694	317.7796
283491	OR7E156P	0.0	0.0	0.0	0.0	0.0	0.0	0.0	0.0	0.0	0.0	0.0	0.0	0.0	0.0	0.0	0.0	0.0	0.0	0.0	0.0	0.0	0.2646	0.0	0.0	0.0	0.0	0.0	0.0	0.0	0.0	0.0	0.0	0.0	0.0	0.0	0.0	0.0	0.0	0.0	0.0	0.0	0.0	0.0	0.0	0.0	3.1299	0.0	0.0
283507	SUGT1P3	84.7208	33.9505	33.9959	58.48	37.7061	9.2326	62.5267	39.9256	6.0325	25.889	32.2614	13.5047	7.9096	27.7971	34.6111	15.9989	28.7112	22.1308	39.9889	28.9395	15.9048	22.4539	23.9261	30.7167	50.953	19.6868	8.3743	26.155	27.9077	6.858	73.2997	10.6939	31.3325	12.6927	27.8467	88.4757	20.3696	4.1975	94.6755	12.4369	36.8095	24.4824	29.6395	20.1201	36.9561	17.0214	86.8282	21.8705
283521	LINC00282	7.7739	0.6601	2.1933	2.1459	4.2717	1.7225	2.9784	0.4961	1.1834	0.7166	5.5704	1.8042	0.7728	0.0	2.3811	0.0	5.9222	0.7433	3.8803	4.4522	3.0631	6.8804	2.1425	0.0	5.9297	1.4386	0.7339	2.9663	2.7457	3.5873	23.1855	1.8934	16.1708	3.198	3.3015	16.8798	0.9015	0.0	1.1093	4.4524	5.9685	1.8993	1.9279	3.003	3.9024	3.1299	1.9347	2.0113
283551	LINC01588	0.3534	1.9802	0.0	3.9342	14.9509	25.8376	6.6187	1.4883	2.3669	8.5986	13.7118	9.0212	17.7743	9.9174	8.504	21.7991	17.2025	2.7255	3.3259	0.742	21.2064	1.0585	3.2137	23.4303	6.3532	7.5525	6.6055	4.8202	5.4915	1.8991	2.0161	2.6508	3.5576	5.4365	7.7036	2.5575	5.4091	3.2444	1.1093	5.1944	7.0537	26.1159	32.7742	6.006	36.5854	3.6515	1.5477	9.2518
283592	FAM181A-AS1	0.3534	0.0	0.0	0.0	0.4272	0.0	0.0	0.0	0.0	0.3583	0.0	0.4511	0.3864	0.7084	0.6803	0.0	0.564	0.0	0.0	0.0	0.0	0.0	0.0	0.0	6.3532	0.0	1.1009	0.0	0.0	0.0	0.336	0.0	0.0	0.3198	0.0	0.0	0.0	0.0	0.0	0.0	0.0	2.3742	0.0	0.3754	0.9756	0.0	5.0302	0.0
283596	SNHG10	122.2615	54.4554	57.5737	126.2518	101.2388	120.9198	105.568	77.8866	75.4438	50.8752	101.1248	115.9224	49.0726	91.0277	113.6128	92.9912	174.2809	146.9277	126.3858	89.7868	205.7022	157.7197	127.4772	113.0168	165.1842	171.1892	113.7615	113.4594	116.4195	75.3323	95.4301	140.8691	157.5032	44.1318	134.9963	118.6701	193.3739	90.8446	215.1969	173.642	287.5746	124.4065	143.0499	112.6126	137.561	135.6286	114.5328	98.1496
283601	LINC00523	0.0	0.0	0.0	0.0	0.0	0.0	0.0	0.0	0.0	0.0	0.0	0.0	0.0	0.0	0.0	0.0	0.0	0.0	0.0	0.0	0.0	0.0	0.0	0.0	0.0	0.0	0.0	0.0	0.0	0.0	0.0	0.0	0.0	0.0	0.0	0.0	0.0	0.0	0.0	0.0	0.0	0.0	0.0	0.0	0.0	0.0	0.0	0.4023
283651	HMGN2P46	57.9505	46.5347	42.2207	75.8226	129.859	70.9672	56.2588	26.789	75.1479	101.7504	54.4189	63.1484	91.1901	24.7935	100.6868	119.4812	93.6266	135.2825	152.9933	50.4587	33.2234	35.1958	36.9577	20.2144	95.2986	55.0251	93.945	108.2684	77.9791	142.2241	169.6909	48.0924	115.7827	47.6495	122.5238	155.4987	54.5414	94.089	108.7077	88.3051	147.5855	60.7787	140.7365	94.5946	27.8049	50.5999	120.7238	101.7699
283663	LINC00926	22.6148	17.1617	37.8341	33.2618	17.0867	28.5936	32.1006	9.4258	8.284	16.839	63.4172	9.9233	11.592	5.3129	38.0977	47.7373	16.0745	6.9376	19.9557	8.9045	57.2573	24.6106	10.1768	28.4839	24.5659	24.4556	1.1009	54.8758	8.7864	6.1194	8.7366	14.7685	14.2303	4.4771	98.3125	36.3171	50.4846	10.5445	24.9584	32.6506	40.1519	29.9145	18.1222	44.6697	7.3171	26.6041	68.8745	20.1126
283673	EWSAT1	0.7067	2.6403	2.7416	98.3548	1.2815	2.4115	0.6619	0.0	0.2959	22.9297	0.857	2.7064	1.1592	1.4168	0.6803	0.0	7.0502	2.7255	2.7716	14.0987	0.7069	5.2926	1.6069	0.4594	9.3181	0.7193	0.0	17.7976	0.5491	1.0551	64.5161	3.0294	2.2639	0.9594	1.1005	5.6266	0.0	0.0	1.6639	0.0	7.5963	0.9497	1.1567	0.3754	0.0	14.6062	3.0955	0.8045
283687	ST20-AS1	47.4134	40.8746	39.8739	55.0393	41.478	32.8654	42.0419	58.3555	27.7426	40.6142	29.0305	36.6125	24.7334	51.3864	38.2984	44.6523	132.8483	23.7611	46.9069	27.8265	63.4048	42.8304	54.6813	53.3109	19.5849	34.1191	24.6018	56.1439	24.5909	34.0093	18.5249	21.7362	51.436	30.3742	30.099	95.601	29.1007	31.2197	64.3539	52.9757	59.8155	40.812	46.7592	46.1036	57.4	126.6875	73.8853	40.4425
283731	LOC283731	54.417	9.2409	19.7395	5.0072	1.2815	3.1005	9.2662	0.0	0.8876	0.3583	1.714	0.0	0.7728	0.0	2.0409	0.5519	3.9481	0.2478	0.0	0.742	4.7125	6.8804	4.2849	4.5942	0.4235	0.7193	0.367	0.7416	0.0	2.1101	0.336	0.3787	4.8512	0.9594	1.1005	0.0	0.9015	0.4056	0.0	0.7421	20.6186	3.3238	0.7712	2.2523	5.8537	0.5216	91.3167	0.0
283761	LINC00928	0.0	0.0	0.0	0.3577	2.9902	0.3445	0.3309	0.9922	1.7751	0.7166	0.857	3.1574	2.3184	0.0	1.7008	0.2759	1.9741	0.0	0.0	0.0	0.9425	0.0	1.0712	4.5942	0.0	1.4386	0.0	0.0	0.0	0.211	0.672	0.0	0.0	0.9594	0.3668	2.5575	0.0	0.4056	0.0	0.7421	0.0	0.9497	0.7712	1.1261	6.8293	0.0	0.0	0.0
283768	GOLGA8G	0.0	0.0	0.0	0.3577	0.4272	0.0	0.0	0.4961	0.2959	0.7166	0.857	0.9021	0.0	0.0	0.3402	7.1744	0.282	0.2478	0.0	2.2261	0.0	0.2646	0.5356	0.9188	0.0	2.1578	6.9725	2.5955	0.5491	0.0	0.336	0.3787	0.0	0.3198	0.0	0.0	0.4508	0.5799	0.0	0.7421	0.0	0.9497	0.0	0.0	1.9512	0.5216	0.3869	0.8045
283796	GOLGA8IP	0.0	0.9901	0.0	0.7153	1.2815	0.0	0.9928	2.4805	1.1834	1.7914	0.0	0.0	0.0	0.0	0.0	0.2759	0.0	0.0	0.0	0.0	1.885	0.2646	1.0712	0.4594	0.4235	0.0	0.0	0.0	0.0	0.0	0.336	0.0	0.0	0.0	0.3668	0.0	0.0	0.0	0.0	0.7421	0.0	1.8993	0.7712	0.0	2.9268	0.0	1.1608	0.4023
283856	LOC283856	1.4134	15.8416	2.1933	2.1459	1.2815	0.3445	1.6547	0.0	0.2959	1.4331	0.0	0.0	0.3864	0.0	0.3402	0.8278	0.0	0.0	0.0	0.0	0.7069	0.5293	0.0	0.0	0.0	0.0	0.0	0.0	0.0	0.0	0.0	0.0	0.6468	0.0	0.3668	1.5345	0.0	0.0	0.0	0.0	0.0	0.4748	0.3856	0.0	0.0	3.1299	4.2563	0.0
283860	LINC00304	2.8269	1.3201	0.5483	0.0	1.7087	0.0	0.3309	0.0	0.2959	0.3583	0.857	3.1574	0.0	0.0	0.0	0.0	0.282	0.2478	0.5543	0.0	3.5344	0.7939	0.0	0.4594	2.1177	0.0	0.0	0.0	0.0	0.211	0.336	0.7574	0.3234	0.0	1.1005	1.5345	0.9015	0.0	0.5546	0.0	2.1704	0.0	0.0	1.8769	0.0	1.5649	0.3869	0.0
283867	LINC00922	0.0	0.6601	4.3866	0.3577	0.0	1.378	0.0	0.0	0.0	0.3583	0.0	0.0	0.0	1.4168	0.6803	0.0	4.5121	0.4955	1.1086	0.0	1.1781	6.0865	0.0	5.9724	0.4235	0.7193	21.2844	4.4494	0.0	0.8441	0.672	0.3787	1.6171	0.3198	2.201	0.5115	0.0	0.4056	0.0	0.0	10.3093	3.3238	0.7712	1.5015	1.4634	0.0	0.3869	0.4023
283902	HCCAT5	0.0	0.0	0.0	0.0	0.0	0.0	0.0	0.0	0.0	0.0	0.0	0.0	0.0	0.3542	0.0	0.0	0.0	0.0	0.0	0.0	0.0	0.0	0.0	0.0	0.0	0.3596	0.0	0.0	0.0	0.0	0.336	0.0	0.0	0.0	0.0	0.0	0.0	0.0	0.0	0.0	0.0	0.0	0.0	0.0	0.0	0.5216	0.0	0.0
283914	LINC01566	0.0	0.0	0.0	0.0	0.0	0.0	0.0	0.0	0.0	0.0	0.0	0.0	0.0	0.0	0.0	0.0	0.0	0.0	0.0	0.0	0.0	0.0	0.0	0.0	0.0	0.0	0.0	0.0	0.5491	0.0	0.0	0.7574	0.0	0.0	0.0	0.0	0.0	0.0	0.0	0.0	0.0	0.0	0.0	0.0	0.0	0.0	0.0	0.0
283922	LOC283922	85.159	54.1254	10.9664	55.794	92.2683	88.1922	44.3452	46.1367	52.071	15.4059	22.2817	16.6892	11.592	23.731	58.5072	54.0839	27.6368	29.9802	5.5432	6.6784	61.7342	79.3891	37.4933	43.1853	15.6713	20.1399	41.8349	19.6515	10.4338	24.6888	50.0672	14.7685	58.2147	44.1318	59.7946	43.9898	43.2725	81.9223	18.3028	11.873	54.802	90.6933	18.8934	58.1832	70.7317	161.711	53.784	23.3307
283932	FBXL19-AS1	16.2544	27.0627	26.8677	37.196	34.6006	11.713	25.151	4.4648	18.9349	22.9297	5.5704	43.7528	22.0247	11.3342	25.852	36.1479	34.687	58.7215	21.0643	13.3567	40.2922	110.3509	30.5303	37.2128	134.6887	11.1489	1.1009	11.1235	10.983	69.4239	21.8414	38.6254	81.1772	29.741	42.5532	119.6931	50.4846	32.4445	23.2945	8.1627	28.7575	41.7854	15.8088	18.018	15.122	98.0699	86.2865	53.0973
283970	PDXDC2P	177.3852	211.8812	230.2947	269.671	262.7082	224.2701	141.3088	162.7186	127.8107	238.2537	216.8184	131.2585	163.8331	173.909	260.2209	298.0132	331.3593	124.8761	405.765	72.7199	811.9698	225.4651	224.4242	159.418	235.0699	129.1111	36.6972	138.3018	285.5574	84.195	554.0995	298.4001	668.8228	141.3495	330.5209	1076.7263	327.2481	216.9725	224.071	63.8172	1438.4156	361.3485	211.6831	263.8889	391.7073	392.8013	239.8998	120.2735
283981	LINC00685	14.4876	15.1815	7.6765	5.0072	1.7087	7.579	7.9424	4.4648	7.3964	9.6735	5.9989	10.8254	3.864	1.4168	15.3071	7.4503	4.2301	2.7255	27.1619	33.3918	7.0688	8.4682	11.7836	20.6738	30.4956	5.035	0.0	25.584	20.3185	1.2661	9.0726	16.2833	8.4088	0.6396	9.5378	42.4552	29.2991	4.4611	19.9667	34.1348	42.8649	9.0218	3.4702	24.024	29.7561	13.5629	7.3518	16.0901
283982	LINC00469	0.3534	0.0	1.0966	0.0	0.0	0.689	0.0	0.0	0.0	0.0	0.4285	0.0	0.0	0.0	0.0	0.0	0.0	0.0	0.0	0.0	0.0	2.117	0.0	0.0	0.0	0.0	0.0	0.0	0.5491	0.211	0.0	0.0	0.0	0.0	0.0	0.0	0.0	0.0	0.0	0.0	0.0	0.0	0.0	0.0	0.0	0.0	0.0	0.0
284009	LOC284009	2.8269	0.33	0.5483	0.7153	0.0	1.378	0.0	0.9922	0.0	0.7166	0.0	0.4511	1.932	0.3542	2.0409	0.5519	1.128	0.7433	0.0	0.0	3.5344	0.2646	1.0712	0.9188	1.2706	0.0	0.367	0.7416	0.5491	0.211	0.672	3.0294	0.3234	0.6396	1.1005	2.046	0.0	0.4056	2.2185	0.0	1.0852	0.0	0.0	1.5015	0.9756	0.5216	0.7739	1.2068
284023	LOC284023	343.8163	146.8647	115.1474	177.3963	121.7428	216.6911	285.2652	458.3902	222.7811	87.0611	254.526	137.5733	224.8841	174.9716	162.2554	222.9581	424.4219	224.4797	115.8537	62.3313	184.7314	144.2236	249.5983	315.1607	226.1753	240.5999	263.4862	174.2677	261.3948	90.1034	183.8038	203.73	167.8525	343.4602	345.1944	85.9335	310.1195	87.1946	547.421	336.1532	141.6169	149.0978	121.0719	304.0541	137.561	145.0183	85.8996	310.9413
284029	LINC00324	61.4841	28.3828	23.0295	18.2403	25.6301	29.6271	96.9637	28.7734	37.8698	29.0204	92.1264	35.6337	74.9614	16.2929	65.3103	32.8366	160.4625	44.8464	31.0421	21.5191	33.459	24.346	23.0316	49.1577	59.7205	35.9641	37.7982	41.1568	111.4772	24.4777	32.5941	38.6254	56.2743	53.4058	89.5084	21.9949	35.6096	8.9222	42.152	81.6266	66.739	56.0304	62.4639	46.9219	11.2195	29.2123	32.5026	51.8906
284047	CCDC144B	19.788	12.2211	0.5483	1.073	4.2717	7.9235	16.2158	2.4805	2.071	0.7166	10.2839	28.6829	42.813	12.0426	1.0205	11.5894	3.3841	22.8072	4.9889	0.742	62.5495	8.9974	130.4124	9.8775	2.5413	8.5091	1.1009	0.7416	0.5491	2.7432	11.7339	1.5147	23.6093	15.67	19.0756	31.7442	3.606	33.1461	1.6639	0.7421	4.3407	19.943	18.8934	30.6344	13.1707	13.0412	46.4322	53.0249
284085	KRT18P55	0.0	0.0	0.0	0.0	0.0	0.3445	0.0	0.4961	0.0	0.3583	0.0	0.0	0.0	0.0	0.0	0.0	0.282	0.0	0.5543	0.742	0.0	0.0	0.0	0.0	0.0	0.3596	0.0	0.0	0.0	0.211	0.0	0.0	0.0	0.0	0.0	0.0	0.0	0.0	0.0	0.0	0.0	0.4748	0.7712	0.0	0.0	0.0	0.0	0.0
284100	YWHAEP7	1.7668	2.9703	0.0	0.0	1.2815	1.0335	2.3165	0.9922	2.3669	0.3583	2.571	6.3148	9.2736	0.3542	3.0614	1.9316	1.41	1.9822	1.663	1.4841	0.9425	13.4962	1.0712	4.5942	4.2355	3.2368	0.0	0.7416	2.1966	5.9084	3.0242	7.5736	9.0556	5.7563	5.8694	9.7187	2.2538	0.4056	9.4287	5.1944	1.0852	3.7987	1.5423	2.2523	0.4878	0.0	5.804	0.8045
284123	FAM27E5	0.0	0.0	0.0	0.0	0.0	0.0	0.0	0.0	0.0	0.0	0.0	0.0	0.0	0.0	0.0	0.0	0.0	0.0	0.0	0.0	0.0	0.0	0.0	0.0	0.0	0.0	0.0	0.0	0.0	0.0	0.0	0.0	0.0	0.0	0.0	0.0	0.0	0.0	0.0	0.0	0.0	0.0	0.0	0.0	0.0	0.0	0.0	0.0
284124	FLJ36000	0.0	0.0	0.0	0.0	0.0	0.0	0.0	0.0	0.0	0.0	0.0	0.0	0.0	0.0	0.0	0.0	0.0	0.0	0.0	0.0	0.2356	0.0	0.0	0.0	0.0	0.0	0.0	0.0	0.0	0.0	0.0	0.0	0.0	0.0	0.0	0.0	0.0	0.0	0.0	0.7421	0.0	0.0	0.0	0.0	0.0	1.5649	0.0	0.4023
284185	LINC00482	1.7668	4.9505	8.2248	0.0	1.2815	0.3445	5.6259	13.8906	1.1834	21.4966	2.1425	2.7064	0.0	23.731	0.6803	0.5519	8.1782	1.2389	53.7694	19.293	144.2036	18.5241	13.3905	10.1072	7.2003	17.9821	1.4679	1.8539	6.0406	2.9542	0.672	11.3604	20.0517	1.599	0.3668	5.6266	2.2538	0.4056	8.8741	5.1944	120.9984	1.4245	16.5799	5.2553	30.7317	41.2102	0.7739	14.4811
284232	ANKRD20A9P	2.8269	3.3003	3.2899	4.6495	4.6988	4.134	4.6331	4.9609	4.142	7.1655	15.4258	6.3148	12.3648	6.3755	6.8032	6.0706	2.5381	5.2032	2.2173	3.7102	14.6089	6.6158	11.7836	7.3507	24.1423	2.1578	1.8349	2.2247	1.6474	5.9084	8.0645	4.1655	10.6727	7.0355	6.9699	5.6266	3.606	7.7056	0.5546	5.1944	7.0537	44.1595	17.7366	2.2523	10.2439	11.4763	7.3518	40.6275
284233	CYP4F35P	2.4735	23.7624	4.9349	0.7153	1.7087	0.689	1.6547	1.9844	4.142	3.5828	96.4114	1.3532	14.6832	0.7084	5.7827	4.1391	7.3322	0.7433	17.184	0.0	2.1206	5.8219	26.7809	10.1072	61.8382	2.5175	0.0	3.337	20.3185	26.5879	20.8333	1.8934	25.5498	0.9594	16.1409	11.2532	2.7045	34.8778	3.8824	8.1627	28.2149	246.9136	29.304	3.003	0.4878	11.9979	3.4824	100.5632
284276	LINC00908	361.4841	37.2937	211.1035	2.1459	24.3486	4.4785	15.223	3.4727	2.3669	8.9569	1.714	0.9021	1.5456	1.0626	5.1024	3.3113	3.3841	0.0	34.9224	10.3886	3.0631	4.7633	13.3905	11.4854	161.3723	2.1578	2.2018	5.9325	1.0983	13.716	27.2177	1.5147	19.4049	17.9085	6.6031	1.023	1.803	0.8111	0.5546	2.2262	37.9816	31.8139	1.1567	22.5225	1.9512	0.5216	85.1257	2.8158
284367	SIGLEC17P	10.9541	58.4158	2.7416	1.073	8.1162	2.4115	3.3093	0.0	4.142	9.6735	5.1419	2.7064	2.7048	1.0626	4.0819	9.6578	0.564	0.9911	11.6408	7.4204	3.0631	4.7633	16.0686	13.3231	2.1177	11.1489	2.9358	3.7078	15.9253	58.6622	2.0161	20.4487	14.5537	2.8782	12.1056	4.0921	1.3523	2.0278	9.9834	3.7103	4.8833	70.7502	4.2414	1.5015	1.4634	1.0433	15.4774	56.7176
284379	LOC284379	0.0	0.0	0.0	0.0	1.2815	0.0	0.0	0.0	0.0	0.0	0.0	0.0	0.0	0.0	0.0	0.0	0.0	0.0	0.0	2.9682	12.4882	0.0	0.0	0.0	0.0	0.0	0.0	0.0	0.0	0.0	0.0	0.0	0.0	0.0	0.0	0.0	0.0	0.0	0.0	0.0	0.0	0.0	0.0	0.0	0.0	0.0	0.0	0.0
284424	MIR7-3HG	0.0	0.0	0.0	0.7153	0.0	0.0	0.0	0.0	0.0	0.0	0.0	0.0	0.0	0.0	0.0	0.2759	1.128	0.0	0.0	0.0	0.0	0.0	0.0	0.0	0.0	0.0	1.1009	0.0	0.5491	0.0	0.0	0.0	0.0	0.0	0.0	0.0	0.0	0.0	0.0	0.0	3.7982	0.0	0.0	0.0	0.0	0.0	0.0	0.0
284440	LINC00663	254.0636	176.2376	114.599	43.2761	18.3682	9.3015	12.2446	5.9531	21.5976	27.229	41.564	32.4763	8.5008	12.3968	49.3229	12.1413	40.0451	65.9068	59.867	80.8823	62.9123	44.4579	33.744	56.049	63.956	44.2359	23.4862	81.9429	57.1115	22.5786	68.2124	9.8457	45.6016	23.9846	95.7447	41.4322	41.0187	15.0056	6.6556	80.8845	57.5149	34.6629	15.0376	54.8048	62.9268	4.1732	71.583	16.0901
284441	LOC284441	19.0813	51.4851	9.3215	67.5966	93.1226	161.9154	58.2444	81.3593	61.2426	90.6439	46.7059	161.0284	180.0618	142.3858	58.8473	85.5408	16.9205	99.6036	8.3149	0.0	127.4741	98.4425	98.5538	31.2404	30.4956	46.3937	27.5229	4.4494	1.6474	66.8917	62.836	27.265	66.6235	78.3499	47.6889	37.3402	32.0036	83.5446	9.4287	3.7103	22.2463	90.6933	79.0438	40.5405	88.2927	76.1607	85.5127	41.0298
284551	LINC01226	0.0	0.0	0.0	0.0	0.0	0.0	7.9424	0.4961	1.1834	0.7166	1.2855	0.9021	0.0	2.4794	1.7008	0.8278	1.128	0.0	1.663	0.742	0.2356	33.0788	1.6069	0.0	0.8471	5.035	0.0	0.0	0.5491	1.0551	0.672	1.136	6.7917	0.0	1.1005	0.0	2.7045	1.6222	0.0	1.4841	1.6278	31.8139	1.9279	0.0	0.0	4.6948	0.0	0.0
284573	LINC00303	0.7067	0.33	1.645	1.7883	0.0	0.0	0.0	0.0	0.0	0.0	0.0	0.0	0.0	0.0	0.0	0.2759	0.282	0.0	0.0	0.0	0.0	0.0	0.5356	0.0	0.0	0.0	0.0	0.0	0.0	0.211	0.0	0.0	0.3234	0.0	0.0	0.0	0.4508	0.0	0.0	0.0	0.0	0.0	0.7712	0.3754	0.0	0.0	4.6432	0.0
284578	LOC284578	18.3746	16.8317	32.8992	0.0	8.9705	1.378	17.2086	0.0	3.2544	1.0748	11.5694	0.0	6.9552	0.3542	23.1307	0.2759	0.846	0.9911	47.1175	34.8758	1.4138	14.0254	10.7124	0.4594	14.8242	0.7193	0.0	4.8202	0.5491	9.7067	193.2124	10.2244	11.6429	9.9137	8.4373	21.4834	51.3861	0.0	6.1009	0.7421	11.9371	23.7417	0.7712	15.3904	28.2927	0.0	0.0	0.0
284593	FAM41C	12.0141	8.9109	6.5798	13.9485	10.6792	23.0816	13.2374	23.8125	15.0888	8.2404	19.7108	14.4339	10.0464	9.5632	22.4504	14.0728	13.8184	21.8038	36.5854	22.2612	25.9189	18.7888	7.4987	8.7289	15.6713	7.9121	11.0092	14.0897	41.1862	13.0829	10.4167	19.6914	14.2303	7.0355	15.4072	16.8798	17.1287	21.4945	37.7149	32.6506	19.5334	15.1947	6.9404	9.7598	30.7317	27.6474	16.6382	8.0451
284632	LOC284632	0.0	0.0	0.0	0.0	3.4173	1.378	1.3237	0.0	0.0	1.0748	1.2855	0.4511	0.3864	0.7084	2.7213	1.9316	1.41	0.2478	0.0	0.0	0.9425	0.2646	0.0	0.0	0.0	0.3596	0.0	5.5617	1.0983	0.0	0.0	0.0	0.3234	0.3198	2.201	0.0	3.606	0.0	1.6639	0.7421	0.0	0.0	2.6991	0.7508	2.9268	0.0	0.0	0.8045
284661	LOC284661	0.0	0.0	0.0	0.0	0.0	0.0	0.0	0.0	0.0	0.0	0.4285	0.0	0.0	0.0	0.3402	0.0	0.0	0.0	0.0	0.0	0.0	0.0	0.0	0.0	0.0	0.0	0.0	0.0	0.0	0.0	0.0	0.0	0.0	0.0	0.0	0.0	0.0	0.0	0.0	0.0	0.0	0.0	0.0	0.0	0.4878	0.5216	0.3869	0.0
284688	LINC01142	0.0	1.3201	0.0	0.3577	0.0	0.3445	0.0	0.0	0.2959	0.0	0.0	0.0	0.3864	0.0	0.0	0.0	0.0	0.0	1.663	0.0	0.0	0.5293	0.0	0.0	0.0	1.4386	0.367	0.3708	0.0	0.0	0.336	0.0	0.0	0.0	0.0	0.0	0.0	0.4056	0.0	0.0	1.0852	0.0	0.0	0.0	0.0	0.5216	0.3869	0.0
284729	ESPNP	0.0	0.0	0.0	6.0801	0.0	0.3445	11.5827	0.0	7.1006	0.3583	0.4285	0.4511	0.7728	0.3542	5.1024	0.0	3.6661	2.4777	1.1086	0.0	12.4882	5.028	16.0686	1.3783	47.014	0.3596	0.0	1.1123	0.0	4.4313	18.4812	21.2061	0.6468	0.3198	0.0	55.243	0.4508	0.0	1.6639	0.7421	14.65	0.4748	0.0	1.8769	11.2195	15.1278	0.0	0.8045
284739	LINC00176	10.6007	3.9604	7.6765	52.2175	33.3191	24.8041	42.3596	7.4414	24.5562	18.6304	38.5645	14.885	10.4328	14.1677	25.1717	11.5894	45.1213	28.2458	12.1951	11.8726	152.9218	8.9974	13.3905	171.3629	31.7662	5.7543	1.8349	211.3459	49.4234	10.3397	30.914	30.6731	11.3195	1.599	14.3067	30.6905	29.7498	4.4611	43.2612	63.8172	75.9631	19.4682	17.7366	14.6396	15.6098	13.0412	18.9598	87.2888
284749	LINC00494	7.0671	0.6601	1.645	2.1459	1.7087	3.7895	1.9856	0.9922	0.2959	1.4331	8.1414	2.7064	1.5456	0.3542	4.7622	3.8631	6.7682	0.0	17.7384	0.742	96.607	25.1399	1.0712	2.2971	52.9437	4.3157	0.0	7.4156	2.7457	4.8533	0.672	4.1655	1.6171	1.599	4.4021	2.046	0.4508	0.0	0.5546	4.4524	7.5963	4.7483	1.1567	3.7538	0.9756	0.0	4.2563	1.609
284788	LOC284788	0.0	0.0	0.0	0.0	0.0	0.0	0.0	0.0	0.0	0.0	0.0	0.0	0.0	0.0	0.0	0.0	0.0	0.0	0.0	0.0	0.0	0.0	0.0	0.0	0.0	0.0	0.0	0.0	0.0	0.211	0.0	0.0	0.0	0.0	0.0	0.0	0.0	0.0	0.0	0.0	0.0	0.0	0.0	0.0	0.0	0.0	0.0	0.0
284798	LOC284798	1.7668	1.6502	0.0	0.0	1.2815	1.7225	0.3309	3.9687	0.0	1.0748	0.0	1.8042	0.0	0.0	0.0	0.0	0.564	0.0	0.0	0.0	0.4713	1.5878	8.5699	0.4594	0.0	0.0	0.0	1.8539	0.0	0.0	0.336	0.3787	0.0	0.9594	0.3668	0.5115	0.9015	0.0	0.5546	0.0	3.2556	0.4748	2.3135	0.0	0.0	0.0	1.9347	1.609
284800	FAM182A	3.1802	1.6502	5.4832	0.3577	0.8543	0.0	0.0	0.0	0.2959	0.7166	7.7129	127.1989	4.2504	0.3542	0.3402	5.7947	9.3063	0.0	0.5543	0.0	0.4713	0.2646	3.7493	7.3507	0.0	0.7193	0.0	4.4494	32.3998	0.0	9.0726	0.0	0.0	15.3502	0.3668	0.0	3.1553	0.0	76.5391	0.7421	0.0	25.1662	1.5423	4.5045	0.0	0.0	1.9347	1.2068
284802	FRG1BP	47.3498	346.5347	247.2927	194.9213	184.9637	209.8011	146.2729	250.5271	38.7574	200.993	136.6899	360.848	51.7774	132.8226	94.5639	56.0155	109.9831	30.4757	108.6475	100.9173	292.6484	121.73	127.4772	216.8452	155.8662	166.8735	84.7706	202.8179	150.4668	119.6455	184.1398	84.067	130.3364	152.5424	144.901	11.7647	170.3854	85.9779	73.2113	46.0077	168.204	221.7474	49.3542	93.8438	92.1951	259.2593	321.1562	130.3298
284835	LINC00323	27.2085	3.9604	16.9979	0.7153	0.4272	0.689	4.3021	0.0	0.2959	52.3083	0.857	1.3532	0.3864	1.771	3.0614	1.1038	3.6661	1.7344	7.2062	112.79	1.4138	1.8524	2.1425	2.2971	9.7416	0.3596	0.7339	5.191	6.0406	0.211	4.3683	1.136	13.5834	1.2792	0.3668	21.9949	4.0568	0.0	0.5546	4.4524	13.5648	2.849	0.7712	21.021	0.0	5.2165	1.9347	15.2856
284836	LINC00319	2.8269	5.2805	10.4181	0.7153	33.3191	117.4748	33.4243	75.4062	58.5799	486.5391	48.8484	188.5431	86.1669	96.3406	74.4946	9.6578	992.9498	12.1407	38.2483	43.7803	175.5419	18.5241	50.8838	373.9662	47.4375	29.4906	89.5413	63.033	226.7985	27.4319	49.3952	91.262	23.2859	104.8929	23.1108	198.4655	72.5716	15.0056	243.4831	120.2137	33.6408	208.452	66.7052	51.0511	2.9268	118.4142	11.2211	602.1722
284837	AATBC	5.3004	12.8713	3.8382	96.5665	85.4336	70.6227	70.489	24.8047	228.6982	9.3152	89.5554	203.4281	355.1005	17.7097	136.4034	77.2627	143.824	4.7076	11.6408	28.1975	38.1715	10.3206	160.6856	231.5466	40.6607	6.1139	12.1101	180.571	204.8325	11.1838	6.7204	13.2538	10.0259	262.8718	328.6867	23.0179	431.8233	10.5445	211.3145	70.4957	16.2778	138.6515	76.7303	115.991	206.8293	3.1299	80.4825	30.5712
284900	TTC28-AS1	276.053	160.5941	247.841	138.9127	240.1367	238.0984	162.4423	161.4982	222.8018	100.2779	184.9084	89.1114	174.3856	162.0719	198.5196	188.2671	455.5979	144.3087	311.9623	533.5263	181.0368	115.236	149.684	244.4057	314.2355	106.0869	271.1927	328.4909	250.67	179.0694	154.4993	88.9482	104.4082	106.6805	255.099	166.8849	299.5718	153.4868	214.6534	266.3995	309.8318	177.3932	95.9746	197.2485	157.9756	174.4653	186.0384	507.0113
284942	RPL23AP82	141.0106	210.0066	92.6662	96.5665	92.8108	465.5103	65.5249	219.2732	109.0562	70.9387	151.2587	93.5453	99.3045	119.009	112.9325	100.4415	261.6046	257.2398	39.9113	141.7295	86.0038	129.2296	63.3744	142.879	102.4989	67.2529	193.0275	118.2796	183.4157	156.1511	100.8065	94.2914	125.2781	155.8938	116.6544	70.0767	68.9655	272.6635	250.5657	186.9991	88.9853	115.3846	70.561	42.042	137.6829	97.1414	106.0434	132.0796
285033	STARD7-AS1	29.6926	30.0561	13.0007	21.2768	27.6976	36.6342	59.5681	34.672	20.9172	24.395	22.9073	20.1804	19.5866	32.1289	30.6891	33.8825	21.2972	28.6769	14.6397	10.0917	32.0099	56.2498	55.2062	35.5176	32.1135	20.0931	41.4275	22.2395	23.2784	51.4877	22.621	18.1426	25.2393	35.0943	27.4652	29.4169	63.7638	23.6034	17.2102	37.2811	39.1373	41.6714	31.2821	30.2102	32.6195	46.8336	56.1133	51.8423
285045	LINC00486	0.0	0.0	0.0	0.7153	0.0	0.689	0.0	0.0	0.0	0.0	0.0	0.0	0.0	0.0	0.0	0.0	0.0	0.0	0.5543	0.0	0.0	0.0	0.0	0.0	0.0	0.0	0.0	0.0	0.0	0.211	0.672	0.0	0.0	0.0	0.0	0.0	0.0	0.0	0.0	0.0	0.0	0.0	0.0	0.0	0.0	0.0	1.1608	0.0
285074	LOC285074	333.9223	194.7195	126.1138	225.3219	168.7313	273.1892	249.1933	198.9334	223.3728	161.5826	363.7922	222.8236	94.6677	143.8026	321.4493	193.4327	784.546	292.8642	356.4302	639.6379	213.4779	387.1543	156.4006	165.3904	184.6675	466.0948	423.1193	248.795	348.7095	225.575	177.0833	251.8224	284.6054	245.9226	161.4087	330.9463	238.4494	202.3725	362.7288	274.5622	302.2246	309.5916	212.4542	213.5886	302.9268	213.8758	141.6183	254.6259
285154	CYP1B1-AS1	44.1696	15.8416	8.2248	0.7153	2.1358	3.445	4.964	0.0	0.0	2.1497	2.9995	5.4127	0.0	0.0	3.7417	1.6556	1.128	0.0	3.8803	1.4841	1.4138	5.5572	7.4987	0.4594	2.5413	0.7193	0.367	54.8758	10.983	2.9542	3.6962	1.8934	2.9107	0.6396	3.6684	11.2532	31.1021	0.0	0.0	5.9365	6.5111	17.5689	5.3981	1.8769	0.4878	1.5649	10.0603	1.609
285189	PLGLA	0.0	0.0	0.0	0.0	0.0	0.0	0.0	0.0	0.0	0.0	0.0	0.0	0.0	0.0	0.0	0.0	0.0	0.0	0.0	0.0	0.0	0.0	0.0	0.0	0.0	0.0	0.0	0.0	0.0	0.0	0.0	0.0	0.0	0.0	0.0	0.0	0.0	0.0	0.0	0.0	0.0	0.0	0.0	0.0	0.0	0.0	0.0	0.0
285194	TUSC7	0.0	0.0	0.0	0.0	0.0	0.0	0.0	0.0	0.0	0.0	0.0	0.0	0.0	0.0	0.0	0.0	0.0	0.0	0.0	0.0	0.0	0.0	3.2137	0.0	0.0	0.3596	0.0	0.0	0.0	0.0	0.0	0.0	0.0	0.0	0.0	0.0	0.0	0.0	0.0	0.0	0.0	0.0	0.0	0.0	0.0	0.0	0.0	0.0
285205	LINC00636	0.0	0.9901	0.0	0.0	2.1358	0.0	0.9928	0.0	0.0	0.0	0.857	2.2553	1.5456	1.771	0.6803	2.7594	0.846	0.0	0.0	0.742	0.0	0.2646	0.5356	1.3783	0.8471	0.0	0.367	0.0	2.1966	0.422	0.336	0.3787	1.9405	0.3198	0.0	0.0	0.0	0.4056	0.5546	3.7103	0.5426	0.4748	0.7712	0.3754	0.0	1.5649	0.3869	0.0
285359	PDCL3P4	51.9435	90.099	45.5106	61.1588	73.9	102.6613	83.0644	77.8866	77.8107	67.7142	91.6979	51.4208	40.5719	91.7361	105.449	55.1876	40.0451	68.3845	74.2794	60.8472	117.3421	56.8955	74.9866	57.8867	79.6273	41.7184	68.6239	80.4598	94.4536	106.9846	49.0591	33.3239	32.9884	52.7662	55.7594	86.445	73.9238	81.5168	85.4132	103.1463	103.6354	61.2536	47.8118	104.7297	28.2927	50.5999	66.5528	72.4055
285370	LINC00606	0.0	0.0	0.0	0.0	0.0	0.3445	0.0	0.0	0.0	0.0	0.0	0.0	0.0	0.0	0.0	0.0	0.0	0.0	0.0	0.0	0.0	0.0	0.0	0.0	0.0	0.0	0.0	0.0	0.0	0.0	0.0	0.0	0.0	0.0	0.0	0.0	0.0	0.0	0.0	0.0	0.0	0.0	0.3856	0.0	0.0	0.0	0.0	0.0
285375	LINC00620	0.0	0.0	0.0	0.0	0.0	0.0	0.0	0.0	0.0	0.0	0.4285	0.0	0.0	0.0	0.0	0.0	0.0	0.0	0.0	0.0	0.0	0.0	0.0	0.0	0.0	0.0	0.0	0.3708	0.0	0.0	0.0	0.0	0.0	0.0	0.0	0.0	0.0	0.0	0.0	0.0	0.0	0.0	0.0	0.0	0.0	0.0	0.0	0.0
285401	LINC00698	0.3534	0.0	0.0	0.0	0.0	0.689	0.0	0.0	0.0	0.0	0.4285	0.0	0.3864	0.0	0.0	0.0	0.0	0.0	0.0	0.0	0.0	0.0	0.0	0.0	0.0	0.0	0.0	0.0	0.0	0.0	0.0	0.0	0.0	0.0	0.0	0.0	0.0	0.0	0.0	0.7421	0.5426	0.0	0.0	0.0	0.4878	0.0	0.0	0.0
285419	LINC01091	0.0	0.9901	5.4832	3.5765	3.4173	0.0	0.3309	0.0	0.5917	0.3583	0.0	0.0	0.0	0.0	0.0	0.5519	0.846	6.442	40.4656	0.0	1.4138	32.5495	0.0	0.9188	10.1652	0.0	0.0	0.0	0.0	9.4957	37.9704	0.7574	24.2561	0.9594	0.0	0.5115	0.9015	2.0278	0.5546	0.7421	33.6408	3.3238	1.1567	3.003	2.439	0.5216	5.804	0.0
285456	RPL34-AS1	0.3534	1.6502	0.0	0.3577	0.0	0.0	0.0	0.0	0.0	1.7914	1.2855	0.0	0.3864	0.0	0.0	1.1038	2.2561	0.2478	2.2173	0.742	0.7069	0.5293	1.6069	0.9188	0.4235	0.3596	0.367	0.3708	0.5491	2.1101	2.3522	0.0	0.9702	0.3198	1.1005	0.5115	0.4508	0.0	0.5546	2.2262	2.1704	4.7483	0.0	0.7508	0.0	0.0	0.0	1.609
285501	LINC01098	0.0	0.0	0.0	0.0	0.0	0.0	0.0	0.0	0.0	0.0	0.0	0.4511	0.0	1.0626	0.0	0.0	0.0	0.0	0.0	0.0	0.0	0.0	0.0	0.4594	0.0	3.2368	0.0	0.0	0.0	0.0	0.0	0.0	0.0	0.0	0.0	0.0	0.4508	0.0	0.0	0.0	0.0	0.9497	0.0	0.0	0.0	0.0	0.0	0.0
285512	FAM13A-AS1	35.0883	37.7657	22.3496	17.9828	45.9889	74.4329	40.8968	37.1276	26.4704	39.0199	84.5292	61.6825	52.8284	21.6979	77.8043	58.2643	85.7332	23.6075	31.5244	11.8355	23.4543	55.0564	82.9084	47.8759	70.6819	18.3273	29.7725	44.0971	33.0917	30.2363	62.5437	104.5423	52.6908	25.7563	66.9552	27.2941	38.3367	73.4989	81.9135	83.0588	144.4493	98.7037	67.245	74.0278	44.961	67.59	21.4788	47.5704
285548	LINC01096	4.947	2.3102	1.0966	13.2332	5.126	6.89	2.3165	4.9609	13.6095	23.288	0.0	6.7659	5.0232	3.5419	15.9874	2.4834	27.0728	5.2032	0.0	8.9045	21.6777	1.0585	43.9207	1.3783	0.0	1.7982	1.4679	11.1235	1.0983	0.0	0.672	0.0	0.0	27.1826	2.5679	1.5345	1.3523	0.4056	10.538	0.7421	3.2556	0.9497	3.8558	15.015	4.878	0.0	0.0	6.0338
285593	LOC285593	2.1201	4.6205	0.0	15.3791	1.2815	2.756	1.3237	3.9687	2.071	1.4331	0.857	0.4511	0.3864	1.771	1.7008	0.0	0.0	1.4866	1.1086	0.742	2.5919	0.7939	2.6781	0.4594	3.8119	1.0789	0.367	0.7416	0.0	2.1101	0.0	0.3787	0.3234	0.0	0.3668	1.5345	1.3523	1.2167	0.0	0.0	0.5426	7.1225	0.7712	1.5015	1.4634	1.5649	0.7739	0.0
285622	NBPF22P	0.0	0.0	0.0	0.0	0.0	0.0	0.0	0.4961	0.0	0.7166	0.0	0.0	0.0	0.0	0.0	0.0	0.282	0.0	0.0	0.742	0.0	0.0	0.0	0.0	0.0	0.0	0.0	0.0	0.0	0.422	0.0	0.0	0.3234	0.0	0.0	0.5115	0.0	0.0	0.0	0.0	0.0	0.0	0.0	0.0	0.9756	0.0	0.0	0.0
285627	LOC285627	0.0	0.0	0.0	0.3577	0.0	0.0	0.0	0.0	0.0	0.3583	0.0	0.0	0.3864	0.0	0.0	0.0	0.0	0.0	0.0	0.0	0.0	0.0	0.0	0.0	0.0	0.0	0.0	0.0	0.0	0.0	0.0	0.0	0.0	0.0	0.0	0.0	0.0	0.0	0.0	0.0	0.0	0.0	0.0	0.0	0.0	0.0	0.0	0.0
285629	LOC285629	0.3534	0.0	0.0	50.0715	0.4272	24.8041	76.7767	0.0	8.8757	15.0476	25.2812	6.3148	34.0031	0.0	20.7496	16.0044	31.5849	2.2299	6.0976	26.7134	0.2356	15.3486	10.7124	29.4027	44.8962	0.0	12.844	6.6741	163.6463	41.57	11.4247	13.2538	6.7917	56.9236	33.0154	52.1739	23.4393	3.2444	36.051	17.8094	2.1704	44.6344	22.7492	9.7598	20.0	16.6927	39.0804	19.7104
285692	LOC285692	0.0	0.0	0.0	0.0	0.0	0.0	0.0	0.0	0.0	0.0	0.0	0.0	0.0	0.0	0.0	0.0	0.0	0.0	0.0	0.0	0.0	0.0	0.0	0.0	0.0	0.0	0.0	0.0	0.0	0.0	0.0	0.0	0.0	0.0	0.0	0.0	0.0	0.0	0.0	0.0	0.0	0.0	0.0	0.0	0.0	0.0	0.0	0.0
285696	LOC285696	4.947	0.9901	4.3866	0.3577	2.1358	4.823	0.0	6.4492	0.0	16.4807	0.0	0.9021	0.0	1.4168	0.0	2.2075	0.0	0.0	0.5543	0.742	1.885	0.5293	0.5356	0.0	0.4235	0.0	1.1009	0.3708	0.0	0.0	0.0	0.0	0.0	0.9594	0.7337	0.0	0.0	0.8111	0.0	0.7421	0.0	0.9497	1.9279	0.0	1.9512	66.2493	11.995	0.0
285735	LINC00326	0.0	0.0	0.0	0.0	0.0	0.0	0.0	0.0	0.0	1.4331	0.0	1.3532	0.0	0.0	0.0	0.0	0.282	0.0	5.5432	2.9682	0.0	0.0	1.0712	0.0	12.2829	0.0	0.0	0.0	0.0	0.633	0.336	0.0	1.2937	0.0	0.0	1.023	0.0	0.8111	0.0	0.0	0.0	2.849	0.0	0.0	1.9512	0.0	0.0	0.0
285740	PHACTR2-AS1	0.0	0.33	0.0	0.0	0.0	0.3445	0.0	0.0	0.0	0.0	0.0	0.4511	0.0	0.3542	0.0	0.2759	0.0	0.2478	0.0	0.0	0.9425	0.2646	0.0	0.9188	0.0	0.3596	0.0	0.3708	0.0	0.0	0.0	0.0	0.0	0.0	0.0	1.5345	0.0	0.0	0.0	1.4841	0.0	0.0	1.1567	0.0	0.4878	1.0433	0.0	0.0
285759	FLJ34503	1.0601	2.6403	0.0	0.3577	0.8543	0.0	0.0	0.4961	0.0	0.0	0.0	0.0	0.0	0.0	0.0	0.0	0.0	0.0	0.0	0.0	0.4713	0.2646	1.0712	0.0	0.8471	1.4386	0.0	0.0	0.0	0.0	0.0	0.3787	0.6468	0.0	0.7337	0.5115	0.4508	0.8111	0.0	0.0	1.6278	0.0	1.1567	0.0	0.4878	0.5216	1.1608	0.0
285768	LINC01622	0.0	0.0	0.0	0.7153	0.8543	1.974	6.9496	2.9766	1.4793	1.0748	0.4285	2.2553	1.4374	8.5006	0.6803	0.8278	0.282	0.4955	0.0	0.0	3.6876	0.0	2.6781	0.0	3.8119	0.3596	0.367	1.4831	0.5491	0.0	1.6801	0.0	1.5427	3.4986	1.1005	0.5115	2.5828	0.0	0.0	0.0	1.0852	0.4748	1.5423	0.0	2.9268	0.0	0.3869	2.7796
285780	LY86-AS1	0.0	0.0	0.0	0.0	0.0	0.0	0.0	4.4648	0.2959	28.6621	0.0	0.0	0.0	0.0	0.3402	0.5519	0.564	0.0	0.0	1.4841	0.0	0.0	0.0	0.0	0.0	0.0	0.0	0.0	0.5491	0.0	0.0	0.0	0.0	0.0	0.3668	0.5115	0.0	0.0	0.0	1.4841	0.5426	0.0	0.0	0.0	0.0	3.1299	0.0	0.8045
285796	PACRG-AS1	0.0	0.0	0.0	0.0	0.0	0.0	0.0	0.0	0.0	0.0	0.0	0.0	0.0	0.0	0.0	0.0	0.0	0.0	0.0	0.0	0.2356	0.5293	0.5356	0.0	1.2706	0.0	0.367	0.3708	0.0	0.0	3.6962	0.0	0.0	0.3198	0.7337	0.0	0.0	0.0	0.0	0.0	0.0	0.9497	0.3856	0.7508	0.0	0.0	0.7739	0.0
285830	HLA-F-AS1	97.8905	75.0858	184.1645	5.0358	20.1282	30.4367	61.6563	100.0074	36.4408	33.4236	53.8318	30.5819	20.6646	32.0439	76.0627	13.5596	22.9131	57.9237	110.9978	78.7378	25.1697	41.0018	113.7386	27.0919	34.3626	67.7528	109.3761	133.5261	37.2597	26.7145	119.3582	30.7564	36.9017	43.3706	61.9516	62.3887	105.0349	32.3107	113.3278	60.4779	124.1074	31.6904	54.5132	54.5683	10.9561	20.7355	23.2819	47.4819
285834	HCG22	2.1201	0.9901	0.0	0.3577	235.3695	0.0	4.6331	1.4883	0.0	1.7914	2.571	3.6085	9.2736	0.3542	1.0205	2.4834	78.6802	0.0	0.0	0.0	0.0	0.2646	12.3192	2.2971	0.0	0.0	1.4679	1.4831	0.0	0.633	0.0	0.7574	116.4295	15.67	2.5679	115.601	1.803	0.4056	1.6639	0.7421	2.713	22.3172	0.7712	1.1261	0.4878	0.0	0.0	0.8045
285847	LOC285847	0.3534	0.0	0.0	0.0	0.0	0.689	0.3309	0.0	0.2959	0.3583	0.0	0.0	0.0	0.0	0.0	0.0	0.0	0.4955	0.0	0.0	1.885	0.0	0.0	0.0	0.0	0.0	0.0	0.3708	0.0	0.0	0.0	0.0	0.0	0.0	0.0	0.0	0.0	0.0	0.0	0.0	0.0	0.0	0.3856	0.7508	0.4878	0.0	0.0	0.0
285905	INTS4P1	17.3145	20.7921	8.7731	10.0143	26.9116	19.2921	13.8992	38.1992	10.6509	12.5397	11.9979	13.9829	20.4791	7.7923	30.9544	19.3157	10.1523	25.2725	9.4235	1.4841	13.6664	6.3511	31.6015	20.6738	8.471	22.6574	19.0826	2.9663	3.2949	14.56	15.457	5.6802	29.7542	27.5024	8.4373	7.6726	15.3257	19.8722	6.6556	0.7421	2.1704	8.547	28.9184	17.2673	26.8293	6.2598	34.4372	10.4586
285908	LINC00174	111.3074	88.7789	48.8005	131.9742	228.1076	182.93	143.2944	29.7656	109.1716	108.1994	178.2539	227.3342	123.2612	136.0103	143.8868	155.3532	236.0406	72.5966	55.9867	28.9395	128.6522	161.4246	168.1843	331.6997	260.0593	55.7444	27.156	77.4935	133.9923	103.3973	147.1774	68.1625	129.3661	43.1724	129.8606	196.9309	462.4746	126.128	503.6051	299.7922	224.6337	217.9487	648.5444	401.6517	385.8537	251.9562	168.3168	174.9799
285954	INHBA-AS1	7.4205	0.9901	0.0	0.3577	2.9902	3.7895	0.0	6.4492	0.2959	2.5079	0.0	0.0	0.7728	10.2716	0.6803	0.0	0.846	0.9911	0.0	0.742	0.2356	1.8524	0.5356	1.3783	0.0	8.2717	2.9358	0.0	0.0	0.0	0.672	0.0	0.3234	0.3198	0.3668	0.5115	0.9015	2.8389	1.1093	0.0	0.5426	1.4245	3.4702	0.0	0.4878	13.0412	0.0	0.0
285958	SNHG15	496.4664	242.5743	753.9411	386.6237	395.9846	377.2285	388.5166	676.1751	422.4852	518.784	716.015	834.912	471.8663	471.7858	388.4605	478.8852	328.8212	390.0719	571.5078	900.0937	158.5768	452.2534	443.4922	519.1422	132.9945	1018.1439	1335.0459	899.8888	1448.6546	522.8951	195.2285	598.6936	373.2471	249.7602	453.0448	392.3274	768.6815	498.0229	1846.3672	2297.5586	251.7634	494.302	1016.603	595.9985	560.0	430.8816	362.5582	360.8206
285961	SEPT7P9	0.3534	0.0	0.0	0.7153	0.4272	0.3445	0.6619	0.0	0.5917	0.3583	1.714	0.4511	0.3864	0.3542	1.0205	0.5519	1.41	0.7433	0.5543	0.742	0.0	0.2646	1.6069	0.0	0.8471	0.7193	0.367	1.1123	0.5491	1.0551	0.672	0.0	0.3234	0.6396	0.3668	1.023	0.4508	1.2167	1.6639	0.7421	1.0852	2.3742	0.0	0.0	0.0	2.0866	1.9347	0.4023
285962	WEE2-AS1	30.3887	21.1221	25.2228	14.6638	29.466	13.091	17.523	1.4883	6.497	20.0527	14.9973	23.0041	14.2968	5.3129	19.389	12.9691	69.3739	0.9911	11.0865	8.9045	16.4939	20.9058	30.5303	18.3767	59.7205	2.5175	4.4037	30.4004	21.966	14.56	50.7392	9.0883	34.6054	15.0304	30.8144	17.3913	8.5238	8.4396	12.7565	60.8489	18.9908	18.5185	9.6395	33.4084	8.2927	6.2598	33.6517	44.2438
285987	DLX6-AS1	2.4735	0.9901	0.0	92.2747	35.8821	8.957	24.8201	0.9922	8.5799	3.941	5.9989	0.4511	5.4096	0.7084	4.7622	4.9669	0.564	5.9465	26.6075	3.7102	27.3327	0.0	25.7097	0.0	13.5536	0.0	0.0	8.8988	25.81	0.0	0.0	4.1655	26.8435	8.9543	2.9347	12.2762	15.3257	9.7333	6.6556	0.0	13.0222	5.698	10.7962	7.5075	32.6829	0.0	133.1057	4.4248
286002	SLC26A4-AS1	60.424	1.6502	57.0254	0.0	4.2717	1.0335	4.964	0.0	0.5917	1.0748	4.7134	8.1191	21.4258	0.0	156.4727	1.1038	1.41	0.4955	81.4856	0.0	0.7069	0.2646	1.6069	8.0858	4.0745	14.7453	0.0	0.7416	0.0	4.2203	0.0	1.8934	8.4088	0.6396	4.4021	23.5141	1.803	1.2167	0.0	2.2262	44.4927	17.7303	1.5423	12.012	0.0	0.5216	11.6081	0.0
286016	TPI1P2	2.1201	5.6106	2.1933	21.1016	18.7954	45.8186	11.5827	9.4258	23.0769	11.1066	14.9973	29.3189	30.1391	4.9587	14.967	8.2781	28.2008	7.4331	9.4235	11.1306	30.8671	15.3486	12.8548	13.7825	6.3532	5.7543	6.9725	2.5955	5.4915	10.3397	8.7366	4.1655	12.2898	21.7461	13.9398	9.2072	10.8181	20.6834	7.2102	19.2936	7.5963	28.0152	14.2664	16.8919	80.4878	28.169	25.9247	3.6203
286042	FAM86B3P	21.2014	15.1815	9.3215	5.0072	3.8445	19.2921	15.5539	12.4023	7.3964	16.4807	7.7129	8.5701	1.932	5.3129	7.8236	4.6909	5.9222	22.2993	16.0754	6.6784	17.9076	28.5801	13.3905	3.6753	19.4833	16.5435	9.5413	8.528	14.827	11.1838	11.0887	20.4487	30.0776	10.873	12.1056	7.1611	25.2423	26.7667	13.3111	20.7777	21.7037	15.6695	36.63	37.9129	34.6341	20.3443	20.8945	8.4473
286076	BREA2	3.5336	2.3102	0.0	2.8612	5.5532	9.9905	2.3165	2.4805	0.8876	1.7914	5.9989	4.0595	5.0232	4.9587	9.1843	4.6909	24.2527	2.7255	4.9889	24.4873	6.1263	2.9109	1.0712	5.9724	6.7768	1.4386	1.8349	8.528	7.1389	2.7432	8.7366	6.8162	3.5576	1.2792	13.573	19.4373	29.2991	0.0	2.7732	8.1627	11.3945	1.8993	5.3981	8.6336	6.8293	9.9113	6.191	6.436
286094	LINC01591	0.0	0.0	0.0	0.0	0.0	0.0	0.0	0.0	0.0	0.0	0.0	0.0	0.0	0.0	0.0	0.0	0.0	0.0	0.0	0.0	0.0	0.0	0.0	0.0	0.0	0.0	0.0	0.0	0.0	0.0	0.0	0.3787	0.0	0.0	0.0	0.0	0.0	0.0	0.0	0.0	0.0	0.0	0.0	0.0	0.0	0.0	0.0	0.0
286101	ZNF252P	425.4417	419.4719	304.318	454.578	395.5575	432.3486	386.2	216.2967	426.0355	269.782	394.2153	633.2882	468.3153	350.2974	682.6972	294.9779	248.1669	478.6918	292.6829	251.5513	407.6343	464.1618	231.9229	441.96	415.0784	215.425	354.8624	414.5347	204.2834	515.6784	498.6559	188.5828	390.0388	389.1909	752.0176	372.89	273.6083	221.4336	223.5164	368.0617	259.3597	443.4948	290.7268	593.4685	509.7561	478.8732	624.1264	632.7434
286102	TMED10P1	28.9753	27.3927	31.2543	43.6338	43.144	72.6897	36.0718	52.5859	38.1657	32.2449	24.8527	62.2463	57.9598	45.691	43.2001	31.457	31.8669	60.2081	42.1286	23.7453	92.8369	57.1602	50.3482	24.8086	38.543	21.5785	36.6972	8.528	21.966	38.2359	50.0672	34.0812	35.2523	49.8881	35.5833	36.3171	20.284	32.85	17.7482	17.8094	27.1297	48.9079	44.3416	32.6577	57.561	39.1236	51.0754	18.9059
286103	ZNF252P-AS1	5.6537	3.6304	0.0	4.2918	5.5532	12.7465	12.9064	3.9687	2.9586	6.0907	7.7129	7.668	6.5688	1.771	16.6677	1.9316	2.2561	18.5828	8.8692	0.0	7.0688	24.8753	7.4987	10.1072	19.0597	4.6753	5.5046	14.4605	12.6304	10.1287	4.3683	10.603	10.3493	2.2386	22.0103	20.4604	9.0151	2.0278	2.7732	4.4524	2.713	11.8708	3.0846	6.7568	8.2927	18.2577	17.799	16.4924
286135	FAM183CP	0.0	0.0	0.0	0.0	0.0	0.0	0.0	0.0	0.0	0.0	0.0	0.0	0.0	0.0	0.0	0.0	0.0	0.0	0.0	0.742	0.0	0.0	0.0	0.0	0.4235	0.0	0.0	0.0	0.0	0.0	0.0	0.0	0.0	0.0	0.0	0.0	0.0	0.0	0.0	0.0	0.0	0.0	0.0	0.0	0.0	0.0	0.0	0.0
286140	RNF5P1	172.0848	280.198	177.6559	144.8498	240.9227	234.2606	188.6324	200.9178	110.6509	304.8931	170.9695	131.2585	142.1947	205.4323	493.5693	390.7285	187.5353	192.5173	189.0244	86.8186	334.8256	284.2131	194.9652	229.2495	155.8662	105.7345	129.5413	202.4472	200.9885	193.9228	219.422	129.5087	238.6805	313.0796	95.011	148.8491	91.954	84.7612	234.0544	192.1935	138.904	130.5793	124.9277	138.5135	194.1463	97.5483	154.3871	238.5358
286333	FAM225A	68.9046	46.5347	24.6744	7.8684	3.8445	8.6125	8.9352	2.4805	7.6923	13.9728	10.2839	13.9829	6.1824	4.9587	7.4835	4.1391	5.6402	2.2299	9.4235	26.7134	14.1376	15.3486	17.6754	11.026	6.7768	41.7184	84.7706	76.0104	30.2032	27.2209	0.672	16.2833	3.881	14.071	36.6838	37.8517	76.6284	4.0556	3.8824	22.2618	9.2241	1.8993	10.7962	4.5045	4.878	18.2577	46.0453	5.2293
286359	LOC286359	0.0	0.33	0.0	0.0	0.0	0.0	0.0	0.0	0.0	0.3583	0.0	0.0	0.0	0.0	0.0	0.0	0.0	0.7433	0.0	0.0	0.0	0.2646	0.0	0.0	0.4235	0.0	0.0	0.0	0.0	0.0	0.0	0.3787	0.0	0.0	0.0	0.0	0.0	0.0	0.0	0.0	0.0	0.0	0.3856	0.0	0.0	0.0	0.0	0.0
286411	LINC00632	1.0601	0.33	0.0	0.3577	0.0	1.7225	0.0	0.0	0.0	0.0	0.0	0.4511	0.0	0.0	0.0	0.0	0.0	0.0	0.0	6.6784	0.0	0.0	0.0	0.0	0.0	0.0	0.0	0.0	0.0	0.211	0.0	0.0	0.0	0.0	0.3668	0.0	0.0	0.0	0.0	0.0	0.0	0.0	0.0	0.0	0.9756	0.0	0.0	0.0
286467	FIRRE	4.947	0.9901	0.0	4.2918	37.5908	91.2927	15.8848	20.3398	9.4675	32.2449	0.857	4.9617	31.2983	10.98	113.2726	23.1788	1.9741	0.0	4.4346	59.3631	14.6089	1.3232	4.2849	134.6094	0.8471	17.2628	3.3028	4.4494	3.844	1.2661	14.1129	48.0924	54.0103	26.543	20.5429	0.0	6.3106	3.65	11.0926	69.7536	2.1704	8.0722	46.6551	36.7868	123.4146	27.1257	0.0	0.4023
286554	BCORP1	0.0	0.0	0.0	0.0	0.0	0.0	0.0	0.0	0.0	0.0	0.0	0.0	0.0	0.0	0.0	0.0	0.0	0.0	0.0	0.0	0.0	0.0	0.0	0.0	0.0	0.0	0.0	0.0	0.0	0.0	0.0	0.0	0.0	0.0	0.0	0.0	0.0	0.0	0.0	0.0	0.0	0.0	0.0	0.0	0.0	0.0	0.0	0.0
286557	RBMY1A3P	0.0	0.0	0.0	0.0	0.0	0.0	0.0	0.0	0.0	0.0	0.0	0.0	0.0	0.0	0.0	0.0	0.0	0.0	0.0	0.0	0.0	0.0	0.0	0.0	0.0	0.0	0.0	0.0	0.0	0.0	0.0	0.0	0.0	0.0	0.0	0.0	0.0	0.0	0.0	0.0	0.0	0.0	0.0	0.0	0.0	0.0	0.0	0.0
286828	CSN1S2AP	0.0	0.0	0.0	0.0	0.0	0.0	0.0	0.0	0.0	0.0	0.0	0.0	0.0	0.0	0.0	0.0	0.0	0.0	0.0	0.0	0.0	0.0	0.0	0.0	0.0	0.0	0.0	0.0	0.0	0.0	0.0	0.0	0.0	0.0	0.0	0.0	0.0	0.0	0.0	0.0	0.0	0.0	0.0	0.0	0.0	0.0	0.0	0.0
286967	FAM223B	11.6608	6.2706	3.8382	5.7225	5.126	4.134	11.9136	6.4492	1.4793	3.941	7.2844	6.3148	1.1592	1.771	6.1228	4.9669	7.6142	1.9822	9.4235	13.3567	0.7069	2.117	2.6781	3.6753	8.471	19.061	3.3028	19.2807	36.793	2.3212	6.0484	4.5442	3.881	2.2386	13.573	11.7647	18.0302	1.6222	21.076	9.6468	10.8519	6.1728	13.8809	8.6336	20.4878	11.9979	1.9347	5.2293
317648	NOP14-AS1	417.4382	306.1089	290.6429	293.3405	389.2695	347.784	215.4513	366.9205	118.5769	289.6842	98.8966	137.5417	304.2852	176.8347	251.5265	444.6358	399.7321	298.8404	288.6086	163.6642	233.558	138.3356	221.098	225.4364	184.2101	298.8186	252.0183	266.3626	239.1488	159.0441	182.1136	103.7811	286.8726	262.5712	171.339	64.1688	52.1524	605.7305	261.5918	261.2496	249.9132	302.9962	411.4324	385.4129	1453.0049	235.7329	272.5842	229.3886
317716	BPIFA4P	0.0	0.0	0.0	0.0	0.0	0.0	0.0	0.0	0.0	0.0	0.0	0.0	0.0	0.0	0.0	0.0	0.0	0.0	0.5543	0.0	0.7069	0.0	0.0	0.0	0.0	0.0	0.0	0.0	0.0	0.0	0.0	0.0	0.0	0.0	0.0	0.0	0.0	0.0	0.0	0.0	0.0	0.0	0.0	0.3754	0.0	2.0866	0.0	0.0
317751	MESTIT1	24.3816	3.6304	0.0	0.0	2.1358	0.0	0.0	0.9922	0.0	0.3583	0.857	0.0	0.0	0.7084	0.0	0.5519	0.282	0.9911	0.0	0.0	0.2356	1.8524	0.5356	0.0	2.5413	1.7982	0.0	0.0	0.0	0.211	0.336	0.7574	0.3234	0.0	0.0	0.0	0.4508	1.2167	0.5546	0.0	0.5426	0.4748	0.3856	0.3754	0.0	1.5649	10.8342	0.8045
319085	ITPK1-AS1	0.0	0.0	0.0	0.3577	0.0	0.689	0.3309	0.0	0.0	0.3583	0.4285	0.4511	0.0	1.0626	0.0	0.2759	0.282	0.9911	0.0	0.0	0.4713	0.0	1.0712	0.0	0.0	0.3596	0.0	0.0	0.0	0.0	0.0	1.136	0.0	0.0	0.0	0.0	0.9015	0.8111	0.5546	0.0	0.0	0.0	0.3856	0.0	0.0	1.0433	1.9347	0.0
319103	SNORD8	0.0	0.0	0.0	0.0	0.0	0.0	0.0	0.0	0.0	0.0	0.0	0.0	0.0	0.0	0.0	0.0	0.0	0.0	0.0	0.0	0.0	0.0	0.0	0.0	0.0	0.0	0.0	0.0	0.0	0.0	0.0	0.0	0.0	0.0	0.0	0.0	0.0	0.0	0.0	0.0	0.0	0.0	0.0	0.0	0.0	0.0	0.0	0.0
319139	SNORD56B	0.0	0.0	0.0	0.0	0.0	0.0	0.0	0.0	0.0	0.0	0.0	0.0	0.0	0.0	0.0	0.0	0.0	0.0	0.0	0.0	0.0	0.0	0.0	0.0	0.0	0.0	0.0	0.0	0.0	0.0	0.0	0.0	0.0	0.0	0.0	0.0	0.0	0.0	0.0	0.0	0.0	0.0	0.0	0.0	0.0	0.0	0.0	0.0
326342	ADGRE4P	0.0	3.3003	0.0	4.6495	2.1358	5.8565	3.9712	0.0	1.4793	5.3741	2.571	6.7659	8.1144	0.3542	7.1433	1.3797	1.128	2.7255	0.0	0.0	2.5919	17.7302	12.8548	12.8637	1.2706	0.7193	3.3028	5.5617	12.6304	1.4771	0.672	2.2721	1.6171	0.0	6.9699	2.5575	16.6779	3.2444	6.1009	0.0	2.713	4.7483	3.0846	1.8769	3.4146	4.6948	1.5477	1.609
326343	MT1DP	0.0	0.9901	10.9664	9.299	0.8543	4.4785	3.3093	1.4883	0.2959	2.8662	1.714	0.9021	0.0	3.1877	2.0409	0.2759	3.3841	4.9554	1.1086	13.3567	7.0688	2.9109	0.5356	0.9188	2.5413	1.0789	6.2385	7.4156	5.4915	1.4771	0.0	1.136	0.3234	0.0	2.5679	0.0	2.2538	0.4056	1.6639	7.4206	0.0	0.0	0.3856	0.0	0.9756	6.2598	3.8694	3.6203
337875	HIST2H2BA	8.8339	3.9604	3.2899	2.1459	12.3879	5.8565	5.2949	5.9531	10.6509	2.1497	3.428	6.3148	6.9552	8.8548	4.7622	3.8631	1.128	1.4866	0.0	7.4204	5.1838	5.5572	12.3192	15.1608	7.6239	2.8771	1.1009	0.7416	0.5491	3.5873	2.0161	3.0294	3.2342	1.2792	4.7689	10.2302	9.0151	2.8389	1.6639	2.9682	5.9685	4.7483	3.8558	4.5045	8.2927	9.3897	4.2563	8.8496
338069	ST7-OT4	1.7703	0.0	0.0	0.0	1.7087	0.3445	0.3442	0.0	1.4852	2.5079	1.7525	1.3667	0.7728	0.3542	0.0	2.8284	1.7005	0.5055	0.0	0.0	0.9496	1.609	0.5517	0.464	0.0	0.7301	0.7339	0.0	0.0	1.7029	0.0	0.3787	0.3234	0.6396	1.1079	1.023	0.4508	0.8111	0.0	0.0	0.5534	1.4435	0.0	0.0	1.9512	1.0433	0.0	0.8045
338429	SNORD109B	0.0	0.0	0.0	0.0	0.0	0.0	0.0	0.0	0.0	0.0	0.0	0.0	0.0	0.0	0.0	0.0	0.0	0.0	0.0	0.0	0.0	0.0	0.0	0.0	0.0	0.0	0.0	0.0	0.0	0.0	0.0	0.0	0.0	0.0	0.0	0.0	0.0	0.0	0.0	0.0	0.0	0.0	0.0	0.0	0.0	0.0	0.0	0.0
338433	SNORD115-1	0.0	0.0	0.0	0.0	0.0	0.0	0.0	0.0	0.0	0.0	0.0	0.0	0.0	0.0	0.0	0.0	0.0	0.0	0.0	0.0	0.0	0.0	0.0	0.0	0.0	0.0	0.0	0.0	0.0	0.0	0.0	0.0	0.0	0.0	0.0	0.0	0.0	0.0	0.0	0.0	0.0	0.0	0.0	0.0	0.0	0.0	0.0	0.0
338588	LINC00705	0.0	0.33	0.0	0.0	0.4272	2.4115	0.0	0.4961	0.0	0.0	0.0	0.0	0.0	0.0	0.0	0.2759	0.0	0.2478	0.0	0.0	0.0	0.0	0.0	0.0	0.0	0.0	0.0	0.0	0.0	0.0	0.0	0.0	0.0	0.0	0.0	0.0	0.0	1.2167	0.0	0.0	0.0	0.0	0.0	0.3754	0.0	0.0	0.0	0.0
338651	KRTAP5-AS1	1.159	18.5677	8.7731	57.7182	7.2619	1.1541	9.1967	0.0	5.3077	11.2535	41.6626	40.7127	6.0587	0.0	5.9494	1.4045	1.41	13.615	2.7716	1.4841	8.0113	84.1525	29.9946	0.8453	62.1898	2.4707	0.0	0.9789	1.0983	28.7677	89.0457	4.1731	104.793	3.5433	1.339	49.1049	4.5076	1.6222	3.8713	0.7421	15.7678	0.8547	0.5899	6.4827	2.3463	0.0	5.6183	0.9574
338758	LINC00936	117.3145	83.4983	56.477	14.6638	19.2226	34.1056	20.8488	33.2382	58.5799	22.2131	26.5667	30.6721	25.5023	10.98	35.0363	28.6976	25.9447	11.893	13.3038	5.1943	63.3836	24.346	27.8522	27.1057	21.601	21.2188	12.1101	30.4042	6.0406	8.4406	14.1129	11.7391	22.6391	13.1116	27.8797	62.4041	10.3674	10.1389	54.9085	14.0991	84.6446	29.4397	18.8934	58.5586	3.9024	90.7668	99.0554	9.2518
338799	LINC01089	313.0742	148.1848	177.1076	95.4936	140.9654	173.973	192.6036	63.4999	132.8402	149.4012	226.2453	145.2413	100.8501	32.5858	344.2399	150.9382	513.2544	85.2329	277.1619	288.6533	197.6909	288.1825	219.6036	287.1362	434.5616	142.4179	34.1284	663.3296	231.1917	97.0669	234.879	238.1899	199.5472	65.558	451.2106	382.6087	588.686	43.8001	400.4437	309.439	683.1253	328.585	204.357	443.6937	335.122	364.1106	306.0657	291.2309
339005	WHAMMP3	234.629	137.2937	134.8869	117.3104	36.3093	14.469	36.0718	70.4452	63.9053	59.1156	11.1409	27.5147	12.7512	55.2542	41.8394	7.4503	3.3841	3.221	35.4767	28.1975	61.7342	25.4045	35.3508	62.4808	2.9648	75.8843	36.3303	19.6515	80.1757	4.0093	6.3844	32.5665	24.903	20.1471	73.0007	32.2251	86.0942	28.3889	29.3955	146.1858	33.6408	24.2165	80.9717	61.9369	13.1707	40.1669	45.2714	68.3829
339201	ASB16-AS1	259.788	158.4686	87.7313	211.4878	169.4874	105.369	402.2868	105.1073	219.4467	143.2066	212.4821	154.1768	162.442	116.4588	306.3089	163.5762	364.6249	169.4029	167.4058	158.7964	256.0533	146.7323	208.5592	393.6338	365.9085	93.0895	127.7064	206.155	241.62	166.647	197.873	172.6593	180.9961	177.4864	266.9222	164.5115	378.8416	50.2484	160.1442	306.9902	381.0743	160.2374	166.8556	202.6276	163.3415	147.9082	238.5107	211.8825
339240	KRT17P5	0.3534	0.0	0.5483	0.0	0.4272	0.0	0.3309	0.0	0.5917	0.0	0.4285	0.0	0.0	0.3542	0.0	1.1038	3.3841	0.0	0.5543	0.0	0.2356	0.2646	0.5356	0.0	0.0	0.0	0.0	0.3708	0.0	0.0	0.0	0.3787	0.0	0.3198	0.0	0.5115	0.0	0.0	1.1093	0.0	0.5426	0.0	0.7712	0.3754	0.0	0.0	0.3869	0.0
339290	LINC00667	890.8127	1369.637	597.1213	49.5959	1034.6006	877.0993	715.4794	811.1125	741.5888	451.9117	191.1087	1514.2625	439.5711	704.8452	911.2358	756.5866	621.2634	296.8285	428.8415	278.2276	723.3742	589.0779	586.5024	599.9998	645.0657	663.1781	124.0367	554.3196	1606.8094	333.1927	549.9362	233.6457	564.0362	361.3687	327.5862	877.2379	346.6306	592.923	285.0804	480.1128	618.0141	614.4349	109.8901	507.8829	505.8537	599.374	395.4477	169.9236
339483	MTMR9LP	287.2792	303.3003	183.1391	97.6395	139.2567	34.7946	71.1508	46.6328	94.6746	56.9659	104.1243	18.0424	76.8934	22.6684	130.6207	21.2472	137.0558	145.1933	235.0333	116.5002	110.7446	208.5288	51.4194	137.366	284.2016	37.4027	69.3578	49.3141	36.2438	38.6157	265.793	78.3868	271.9922	74.1925	116.2876	143.2225	42.8217	63.6723	37.7149	103.1463	658.7086	103.5138	65.9341	85.5856	16.5854	62.0762	116.8544	36.605
339521	FAM58BP	0.0	0.0	2.7416	0.3577	0.8543	0.689	0.3309	0.4961	0.2959	0.0	0.4285	1.8042	1.1592	0.0	1.3606	0.8278	0.0	0.0	0.5543	1.4841	0.0	0.2646	0.0	0.0	0.4235	0.3596	2.9358	2.2247	0.0	1.2661	0.0	1.5147	0.0	0.0	0.3668	0.5115	0.4508	0.8111	0.0	0.0	0.0	0.0	0.0	0.0	0.4878	0.5216	1.1608	0.0
339524	LINC01140	125.7951	205.2805	138.1768	11.4449	9.3977	18.9475	22.8345	16.3711	8.284	11.5329	21.8532	13.0447	28.2071	14.5219	10.2047	11.8074	22.617	9.7324	11.0865	34.8758	19.557	9.2621	15.9239	65.6968	6.7768	13.6664	6.9725	9.6403	9.8847	13.9375	3.0242	5.3015	51.423	7.0419	15.774	6.2251	20.284	1.6222	3.8824	5.9365	158.4373	43.1671	13.8809	6.006	22.9268	11.4763	52.2362	7.6428
339535	LINC01139	620.1413	303.3003	41.6724	140.9156	131.9949	1.378	94.9781	95.2499	0.2959	0.0	44.5635	2.2553	47.527	152.6574	467.3771	1.9316	0.0	0.2478	1.663	56.395	2.1206	5.5572	8.0343	104.7473	164.7607	0.3596	2.2018	44.4939	0.0	29.7531	0.0	1.136	28.4605	1.2792	179.7506	1.023	213.6579	0.0	0.0	1.4841	109.0613	21.8424	7.7116	389.6396	0.0	52.6865	36.7588	0.4023
339568	LOC339568	0.0	0.0	0.0	0.0	0.0	0.0	0.0	0.0	0.0	0.0	0.0	0.0	0.0	0.0	0.0	0.0	0.0	0.0	0.0	0.0	0.0	0.0	0.0	0.0	0.0	0.0	0.0	0.0	0.0	0.0	0.0	0.0	0.0	0.0	0.0	0.0	0.0	0.0	0.0	0.0	0.0	0.0	0.0	0.0	0.0	0.0	0.0	0.0
339674	LINC00634	1.0601	0.0	2.1933	1.073	5.126	12.7465	10.5899	4.9609	15.3846	2.5079	8.1414	15.7871	8.1144	4.2503	23.4709	1.1038	30.7389	15.114	6.6519	25.2293	1.6494	3.9695	8.5699	8.2695	16.5184	2.8771	8.8073	12.2358	15.9253	15.8261	5.0403	0.7574	6.1449	7.6751	8.4373	6.1381	21.6362	2.8389	12.2019	100.9202	11.9371	7.5973	13.4953	17.2673	13.6585	9.9113	3.8694	12.8721
339788	LINC00298	1.7668	0.0	0.0	0.0	0.0	0.0	0.0	0.0	0.0	0.0	0.0	0.0	0.0	0.0	0.0	0.0	0.282	0.0	0.0	0.0	0.0	0.0	0.0	0.0	0.4235	0.0	0.0	0.3708	0.0	0.211	1.3441	0.0	0.0	0.0	0.0	1.023	0.4508	0.0	0.0	0.0	0.0	0.9497	0.0	0.0	0.4878	0.0	0.3869	0.0
339942	H1FX-AS1	54.7703	34.6535	32.8992	18.598	23.0671	24.4596	109.5392	22.3242	16.8639	34.3945	89.5554	20.2977	27.4343	6.0213	90.8222	34.7682	51.6074	20.0694	65.4102	34.8758	46.1828	25.6692	31.6015	89.1271	97.8399	74.0861	8.0734	285.5024	200.9885	8.6516	32.9301	38.6254	24.903	9.2741	29.347	17.3913	17.1287	35.2834	29.3955	57.1386	97.1243	32.7635	16.9655	41.2913	34.1463	33.3855	39.8543	18.9059
340017	LOC340017	0.0	0.0	0.0	0.0	0.0	0.0	0.0	0.0	0.0	0.0	0.0	0.0	0.3864	0.0	0.0	0.0	0.0	0.0	0.0	0.0	0.0	0.2646	0.0	0.0	0.4235	0.0	0.0	0.0	0.0	0.0	0.0	0.0	0.0	0.0	0.0	0.0	0.0	0.0	0.0	0.0	0.0	0.4748	0.0	0.0	0.0	0.0	0.0	0.0
340074	LOC340074	0.0	0.0	0.0	0.0	0.0	0.0	0.0	0.0	0.0	0.0	0.0	0.0	0.0	0.0	0.3402	0.0	0.0	0.0	0.0	0.0	0.0	0.2646	0.0	0.9188	0.0	0.0	0.0	0.0	0.0	0.0	0.0	0.0	0.0	0.0	0.0	0.0	0.0	0.0	0.0	0.0	0.0	0.0	0.0	0.3754	0.0	0.0	0.0	0.0
340094	LINC01020	0.0	0.0	0.0	0.0	0.0	0.0	0.0	0.0	0.0	0.0	0.0	0.0	0.0	0.0	0.0	0.0	0.0	0.0	0.0	0.0	0.0	0.0	0.0	0.0	0.0	0.0	0.0	0.0	0.0	0.0	0.0	0.0	0.0	0.0	0.0	0.0	0.0	0.0	0.0	0.0	0.0	0.0	0.0	0.0	0.0	0.0	0.0	0.0
340198	IFITM4P	1.0601	0.33	0.5483	0.3577	0.0	0.689	0.6619	0.4961	0.0	0.3583	2.1425	0.0	0.7728	0.0	2.7213	0.0	0.0	0.0	0.0	0.742	0.0	0.2646	0.5356	0.0	0.0	1.0789	0.0	0.7416	0.0	0.8441	1.3441	0.0	0.3234	0.0	0.3668	1.023	0.4508	0.8111	0.0	5.1944	2.1704	0.0	1.9279	1.1261	0.4878	2.6082	0.0	0.0
340206	TREML3P	0.0	0.0	0.0	0.3577	0.8543	1.378	1.3237	1.9844	0.5917	28.3038	0.0	1.3532	5.0232	0.0	0.0	2.4834	0.564	0.9911	7.7605	1.4841	0.4713	0.0	0.0	2.2971	0.4235	2.5175	3.3028	0.3708	0.0	0.0	0.0	3.4081	0.6468	0.3198	0.0	1.023	0.0	0.4056	0.0	0.0	0.0	0.9497	0.7712	1.1261	0.0	11.4763	0.3869	2.0113
340286	FAM183BP	0.0	1.3201	2.1933	0.0	0.8543	1.378	1.6547	0.9922	0.5917	0.3583	3.428	1.8042	1.932	0.0	0.3402	3.3113	2.8201	0.0	0.0	1.4841	0.2356	0.2646	0.5356	8.2695	6.3532	0.3596	0.7339	5.5617	1.6474	0.8441	0.336	1.5147	1.6171	0.0	1.8342	1.5345	8.5643	0.4056	0.5546	22.2618	1.6278	2.849	0.0	4.1291	1.9512	1.0433	0.0	0.0
340357	LOC340357	0.0	0.0	0.0	0.0	0.0	0.0	0.0	0.0	0.0	0.0	0.0	0.0	0.0	0.0	0.0	0.0	0.0	0.0	0.0	0.742	0.0	0.0	0.0	0.0	0.0	0.0	0.0	0.0	0.0	0.0	0.0	0.0	0.0	0.0	0.0	0.0	0.0	0.0	0.0	0.0	0.0	0.0	0.0	0.0	0.0	0.0	0.0	0.0
340508	GAS2L1P2	0.3534	0.33	0.0	0.0	0.4272	3.1005	0.3309	6.9453	0.0	0.3583	0.4285	0.0	0.0	0.3542	0.3402	0.2759	0.282	0.4955	0.0	0.0	0.2356	0.0	1.0712	0.0	5.0826	1.0789	5.1376	1.4831	1.0983	0.8441	1.3441	0.3787	0.6468	0.0	0.3668	0.0	0.9015	1.2167	0.5546	1.4841	0.0	0.0	1.5423	2.2523	0.0	0.5216	0.0	2.0113
340591	CA5BP1	267.4912	270.9571	239.0679	255.7225	490.8159	193.6095	1330.3549	297.656	304.142	574.3168	360.7927	400.5413	439.7218	246.8729	701.746	300.2208	266.4975	217.0466	205.0998	369.5356	148.4449	400.3858	394.2153	303.6752	351.9695	475.4455	162.9358	399.7034	426.6886	340.1562	219.7581	516.5199	254.5278	232.1714	321.35	445.5243	1084.9673	305.7893	556.2951	416.2956	352.6858	283.9506	323.1155	533.4084	160.9756	437.1414	376.101	312.9525
340618	FAM41AY1	0.0	0.0	0.0	0.0	0.0	0.0	0.0	0.0	0.0	0.0	0.0	0.0	0.0	0.0	0.0	0.0	0.0	0.0	0.0	0.0	0.0	0.0	0.0	0.0	0.0	0.0	0.0	0.0	0.0	0.0	0.0	0.0	0.0	0.0	0.0	0.0	0.0	0.0	0.0	0.0	0.0	0.0	0.0	0.0	0.0	0.0	0.0	0.0
340811	AKR1C8P	0.0	0.0	0.0	0.0	0.0	0.0	0.6619	0.0	0.0	0.0	0.0	0.4511	0.0	0.0	0.0	0.0	1.128	0.0	0.0	0.0	0.0	0.0	0.0	0.4594	1.2706	0.0	0.0	0.0	0.0	0.211	0.0	1.136	0.0	0.0	0.0	0.5115	0.0	0.0	0.0	0.0	0.0	0.0	0.0	0.0	0.0	0.0	0.0	0.8045
341056	LOC341056	21.9081	19.4719	20.8362	16.8097	18.3682	35.4836	33.0934	48.6171	38.4615	22.5714	35.9936	59.0889	37.0943	61.9839	49.3229	11.3135	52.1715	14.6184	51.5521	25.9714	57.2573	15.3486	19.8179	22.5115	29.6485	26.2538	42.2018	30.0334	26.3591	25.3218	12.7688	37.1107	14.2303	25.9034	24.2113	3.0691	30.2006	13.3834	22.7399	11.873	13.5648	7.1225	26.2194	18.018	7.8049	21.3876	15.8643	23.3307
343477	HSP90B3P	3.8869	5.2805	3.2899	9.6567	2.1358	35.4836	22.1726	25.7968	5.0296	6.8072	24.8527	27.9657	36.7079	20.5432	42.1796	5.7947	5.3582	6.6898	21.6186	16.3249	21.9133	18.5241	46.0632	6.8913	7.2003	6.1139	10.6422	3.337	2.7457	5.9084	8.4005	11.3604	6.4683	8.6345	5.8694	17.9028	2.7045	8.5167	6.1009	4.4524	3.2556	3.7987	4.627	8.6336	6.8293	16.6927	6.191	6.436
344405	PRORSD1P	86.5724	38.2838	42.2207	20.7439	32.0376	31.6941	33.7553	24.8047	23.9645	13.6145	27.4237	23.9062	23.5703	24.0852	38.4379	14.6247	64.5798	14.1229	62.0843	41.5542	22.8558	60.3357	26.2453	17.4579	46.5904	64.7354	8.8073	26.3255	23.0643	31.8633	41.6667	20.8274	32.3415	23.0253	24.5781	50.1279	55.8936	29.6056	7.2102	45.2657	64.5686	29.9145	33.931	45.045	10.2439	121.5441	32.1156	18.5036
344454	AOX2P	0.0	0.0	0.0	0.0	0.0	0.0	0.0	0.0	0.0	0.0	0.0	0.0	0.0	0.0	0.0	0.0	0.0	0.0	0.0	0.0	0.0	0.0	0.0	0.0	0.0	0.3596	0.0	0.0	0.0	0.0	0.0	0.0	0.0	0.0	0.0	0.0	0.0	0.0	0.0	0.0	0.0	0.0	0.0	0.0	0.0	1.0433	0.0	0.0
344595	DUBR	205.3004	159.736	83.3448	56.867	66.211	69.2447	57.2516	105.1718	23.9645	76.3128	62.5603	57.2846	23.9567	51.0039	43.5402	31.7329	61.7597	30.9713	50.4435	62.3313	32.9877	61.1296	171.398	51.4548	58.4498	385.1756	271.5596	65.9993	58.2098	21.9456	32.5941	18.5553	33.9586	57.2434	52.8247	37.8517	54.0906	157.3558	15.5297	110.5669	84.102	46.0589	32.3887	29.6547	112.6829	184.1419	104.0856	27.7554
344875	COL6A4P1	0.7067	0.9901	0.0	0.0	6.8347	6.5455	1.3237	0.4961	7.6923	1.0748	4.2849	4.0595	0.7728	1.4168	8.504	5.5188	1.692	0.0	0.5543	0.0	0.2356	0.0	2.1425	2.2971	1.6942	0.0	0.7339	2.2247	0.0	3.5873	6.3844	0.0	1.2937	0.3198	4.4021	0.0	1.3523	4.8667	0.0	0.0	0.5426	6.6477	1.9279	8.6336	10.2439	4.6948	0.0	2.4135
344967	LOC344967	0.7067	0.33	2.7416	5.7225	1.7087	15.5025	5.6259	5.9531	9.7633	5.3741	13.2833	10.3744	10.0464	7.7923	11.2252	8.5541	10.4343	4.2121	1.663	4.4522	1.885	3.9695	4.8206	5.513	4.659	2.1578	5.8716	4.8202	4.3932	5.0644	1.6801	4.1655	2.9107	6.3959	5.1357	2.5575	10.8181	5.2722	6.1009	8.9047	8.1389	3.7987	1.9279	7.8829	6.3415	1.5649	2.3216	10.0563
345630	FBLL1	3.8869	0.6601	25.7711	26.4664	1.2815	5.1675	0.3309	0.4961	87.2781	22.9297	4.7134	2.7064	1.5456	8.1465	0.3402	5.2428	11.5623	0.4955	22.7273	17.0669	49.246	61.9235	24.1028	3.2159	1.6942	0.3596	0.0	9.2696	0.5491	3.5873	10.0806	35.9746	1.2937	13.7512	1.4674	2.5575	3.1553	0.8111	4.437	1.4841	33.0982	1.8993	0.0	1.8769	0.0	14.6062	24.3769	2.4135
347127	SPATA31D5P	0.0	0.0	0.0	0.0	0.0	0.0	0.0	0.0	0.8876	0.0	0.0	0.0	0.0	0.0	0.0	0.0	1.41	0.0	0.0	0.742	0.0	0.0	0.0	0.0	0.0	0.0	0.0	0.0	0.0	0.0	0.0	0.0	0.0	0.0	0.0	0.0	0.4508	0.0	0.0	0.0	0.0	0.0	0.0	0.0	0.0	0.0	0.3869	0.0
347376	H3F3AP5	0.0	0.0	0.0	0.0	0.0	4.823	0.0	0.0	0.5917	0.3583	4.7134	1.8042	9.2736	0.3542	8.1638	0.0	0.564	0.0	4.9889	2.2261	0.0	0.2646	0.0	0.4594	0.8471	0.0	0.7339	0.3708	0.0	0.422	0.0	0.0	0.3234	0.0	0.3668	0.0	0.0	0.0	0.5546	0.0	0.5426	0.0	0.7712	0.3754	0.0	0.0	0.3869	0.0
347689	SOX2-OT	2.8269	1.9802	0.5483	3.2189	13.2422	6.89	13.2374	0.0	210.0592	7.8821	16.7113	58.1867	13.1376	3.1877	106.1293	10.4857	11.5623	0.2478	4.4346	16.3249	16.4939	6.3511	74.451	2.7565	56.3321	0.3596	0.0	599.5551	0.0	2.5322	66.8683	0.0	1.2937	83.7864	33.0154	34.7826	17.1287	1.6222	33.2779	28.9403	15.7352	6.6477	3.0846	19.8949	15.122	0.0	1.9347	1.609
347745	PWAR4	0.0	0.0	0.0	0.0	0.0	0.0	0.0	0.0	0.0	0.0	0.0	0.0	0.0	0.0	0.0	0.0	0.0	0.0	0.0	0.0	0.0	0.0	0.0	0.0	0.0	0.0	0.0	0.0	0.0	0.0	0.0	0.0	0.0	0.0	0.0	0.0	0.4508	0.0	0.0	0.0	0.0	0.0	0.0	0.0	0.0	0.0	0.0	0.0
347746	PWARSN	229.6926	86.3762	76.2166	78.0973	3.4814	31.3496	11.6654	37.207	14.2012	64.4897	11.5694	20.7488	59.5054	0.3542	22.2157	5.872	1.128	0.7433	4.4346	3.7102	72.2502	50.2374	11.248	29.513	1.2918	4.3157	85.5046	12.9774	9.3355	59.5062	1.6801	8.7096	24.3726	26.543	109.3984	73.7852	42.8217	2.8389	26.0677	5.9365	43.4075	47.9582	11.953	39.9812	1.9512	58.4246	94.7991	7.2405
347918	EP400NL	66.4311	35.6436	54.8321	90.1288	135.8394	103.6948	90.345	83.3437	124.8521	171.9726	152.1157	99.2332	102.3957	60.5671	176.8822	137.6932	192.8934	83.4985	37.694	97.9492	196.0415	227.0529	138.1896	154.8238	102.0754	129.4708	38.8991	168.706	42.2845	74.6993	154.2339	216.6051	149.0944	82.827	143.0668	209.2072	114.041	114.3668	154.1875	148.412	217.0374	165.2422	236.7457	164.7898	121.9512	168.4924	135.8142	89.7023
348021	LINC00442	0.0	0.33	0.0	0.0	0.0	0.0	0.0	0.0	0.0	0.3583	0.0	0.0	0.0	0.0	0.0	0.0	0.0	0.0	0.0	0.0	0.0	0.0	0.0	0.0	0.0	0.0	0.0	0.0	0.5491	0.0	0.0	0.0	0.0	0.0	0.0	0.5115	0.0	0.0	0.0	0.0	0.0	0.0	0.0	0.0	0.4878	3.6515	0.0	0.0
348249	CCL15-CCL14	1.4523	0.0	0.0	0.0	0.0	0.0	0.0	0.0	0.0	17.8063	0.0	0.0	0.0	0.0	0.0	0.0	0.0	0.0	30.7705	1.1947	0.0	9.0133	0.0	1.8744	16.798	0.5107	0.0	0.0	0.0	4.2625	0.0	15.0033	14.5893	0.0	0.0	0.0	0.0	0.0	0.0	0.0	66.2018	3.8224	0.0	0.0	0.0	1.1528	0.0	0.0
348254	CCDC144CP	4.2403	0.0	0.0	0.3577	0.8543	1.378	4.6331	2.4805	0.2959	1.4331	1.2855	0.4511	6.5688	4.9587	0.3402	2.4834	0.282	3.221	0.0	1.4841	1.6494	1.8524	3.7493	0.4594	0.4235	3.5964	2.2018	0.0	2.1966	6.1194	4.0323	0.3787	1.9405	0.0	1.1005	3.0691	4.9583	2.0278	1.1093	0.0	0.5426	0.4748	0.7712	1.1261	0.4878	9.3897	1.5477	2.4135
348808	NPHP3-AS1	1.0601	0.33	1.0966	1.4306	0.8543	2.067	0.3309	6.4492	0.2959	0.7166	0.857	0.4511	0.7728	0.3542	1.3606	0.2759	0.846	0.9911	1.663	1.4841	1.1781	0.2646	0.0	0.0	2.5413	0.7193	0.0	0.0	0.0	0.422	0.672	0.3787	1.6171	3.8375	0.0	0.5115	0.0	0.0	1.1093	0.7421	0.0	0.4748	0.7712	1.5015	1.4634	2.6082	0.3869	0.4023
348825	TPRXL	8.1272	7.9208	3.2899	0.7153	190.0897	230.1266	167.1217	11.4101	92.3077	0.7166	227.1023	91.1141	349.3045	63.0465	185.7263	400.3863	137.3378	23.5382	19.4013	3.7102	1.6494	0.2646	17.1398	413.4761	54.6379	7.1928	16.5138	154.2455	39.5387	2.1101	0.336	370.3493	27.4903	146.7861	138.2979	31.7136	125.7606	124.1002	272.8785	267.8836	9.2241	159.5442	325.429	244.7447	10.7317	4.1732	19.7337	20.1126
348840	ANKRD18DP	0.0	0.9901	1.0966	0.0	0.0	2.4115	0.6619	0.9922	1.4793	0.3583	0.4285	0.4511	4.6368	0.7084	0.0	1.6556	2.2561	0.0	0.0	0.742	0.2356	0.5293	5.8918	0.9188	0.4235	0.0	0.0	0.3708	0.0	0.0	0.0	0.3787	0.0	0.3198	2.9347	1.5345	0.0	0.0	1.6639	0.7421	0.5426	0.0	0.0	0.3754	2.9268	0.0	0.0	0.0
348926	FAM86EP	97.5265	61.7162	52.0905	97.6395	56.8133	27.9046	60.8919	37.207	28.9941	82.7618	29.9946	58.1867	54.4822	29.0439	87.4206	39.4592	126.9036	123.6373	92.0177	20.7771	48.0679	109.8216	58.9181	42.7259	95.2986	31.6484	35.2294	48.5725	58.2098	90.9475	82.6613	27.6437	109.9612	52.7662	50.6236	29.6675	43.2725	85.5723	52.1353	56.3966	70.5372	71.2251	55.909	94.5946	79.5122	100.6781	120.3368	49.8793
349114	LINC00265	109.1873	161.3861	55.9287	132.3319	214.8654	52.7086	183.9993	140.3944	108.5799	125.0384	258.3824	241.3171	61.051	77.2142	196.2712	100.4415	139.0299	24.777	136.3636	20.7771	181.197	181.8011	86.2346	60.1837	108.4286	94.5856	51.7431	85.2799	153.7617	94.1127	95.4301	107.9239	126.132	63.3195	155.1724	152.4297	144.6924	81.1112	99.8336	158.0588	395.0081	164.7673	123.3854	96.0961	125.3659	157.0162	225.1962	47.8681
349152	DPY19L2P2	74.9117	10.5611	19.7395	1.073	10.6792	70.9672	13.2374	43.1601	37.8698	29.0204	1.714	105.097	1.1592	2.8335	18.7087	1.6556	53.2995	55.2527	53.7694	0.0	14.3732	48.9566	139.2608	14.7014	155.0191	1.0789	12.844	16.3144	10.4338	74.2773	151.2097	17.0406	22.3157	21.4263	122.5238	2.5575	95.1093	0.8111	12.7565	34.1348	81.9316	5.698	4.2414	10.5105	51.2195	61.0329	19.3468	39.4208
349196	LINC00965	17.5124	3.9604	6.5798	0.7153	1.7087	0.0	1.3237	1.4883	0.2959	34.1079	0.0	8.1191	1.5456	2.5041	9.1843	0.0	9.3457	0.2478	2.2173	0.742	22.7286	2.9109	6.963	0.9188	2.5413	1.7982	0.0	2.2247	0.5491	0.422	0.0	0.7574	2.9107	5.7563	1.1005	1.5345	8.5643	0.4056	1.6639	0.7421	6.5111	0.4748	1.1567	7.8003	8.3463	1.0433	13.2409	0.8045
352961	HCG26	112.7208	116.5017	82.2481	18.2403	265.2713	23.7706	196.5748	36.2148	122.7811	55.5328	173.5404	57.7357	156.4915	40.0239	364.6494	118.9294	102.9329	43.6075	165.7428	280.4909	54.1942	90.7682	83.5565	157.1209	109.2757	26.2538	47.3394	86.0215	361.8891	128.5081	81.6532	65.5117	133.2471	82.5072	311.0785	58.8235	88.7987	12.1667	114.254	391.0656	181.2263	103.9886	316.5606	248.4985	41.9512	75.639	75.4524	253.0169
359806	PCNAP1	0.0	0.0	0.0	0.0	0.0	0.0	0.0	0.0	0.0	0.0	0.0	0.0	0.7728	0.0	0.3402	0.0	0.0	0.0	0.0	0.0	0.0	0.0	0.0	0.0	0.0	0.0	0.0	0.0	0.0	0.0	0.0	0.0	0.0	0.0	0.0	0.0	0.4508	0.0	0.0	0.0	0.0	0.0	0.0	0.0	0.0	0.0	0.0	0.0
359821	MRPL42P5	13.5972	5.2079	9.2118	10.2575	7.2021	2.2427	2.4655	11.1621	0.7722	4.2707	11.6851	3.5408	6.1051	0.5171	1.8777	1.548	2.3491	10.1586	6.918	0.7569	2.1536	8.7857	1.0712	1.098	11.978	14.7201	0.0	9.5032	1.0983	1.1711	3.4341	3.2529	5.8247	0.0	10.752	52.0818	2.8037	4.8018	2.2518	0.7124	12.4037	2.7066	5.0627	3.4459	7.922	8.6959	3.6101	3.5076
359822	KCNIP4-IT1	0.0	0.33	0.0	0.0	0.0	0.0	0.0	0.0	0.2959	0.0	0.0	0.0	0.0	0.0	0.0	0.2759	0.0	0.0	0.0	0.0	0.0	0.0	0.0	0.0	0.0	0.0	0.0	0.0	0.0	0.0	0.0	0.0	0.0	0.0	0.0	0.0	0.4508	0.0	0.0	0.0	0.0	0.0	0.0	0.0	0.0	0.0	2.7085	0.0
360132	FKBP9P1	90.4594	145.2145	40.0274	68.3119	74.7544	241.8396	84.7191	350.2418	36.6864	86.7028	9.4269	50.5187	15.0696	40.3781	45.5812	41.9426	37.225	29.2369	9.9778	11.1306	21.2064	34.9312	111.4087	19.755	32.6133	115.0851	133.211	12.2358	47.7759	16.6702	30.914	21.5848	23.6093	63.3195	24.945	49.6164	128.4652	314.7115	12.2019	17.8094	46.1205	35.1377	53.9811	92.3423	104.878	66.771	102.9247	12.4698
360155	CYCSP52	0.0	0.0	0.0	0.0	0.8543	0.0	0.0	0.0	0.0	0.3583	0.0	1.3532	0.0	0.3542	0.0	1.1038	0.0	0.2478	0.0	0.0	0.4713	0.2646	0.0	0.0	0.0	0.0	0.0	0.0	0.0	0.0	0.0	0.0	0.6468	0.3198	0.0	0.5115	0.0	0.0	0.0	0.0	0.5426	0.0	0.0	0.0	0.4878	0.5216	0.3869	0.0
373861	HILS1	1.4134	3.1914	1.8478	0.0	0.0	0.0	0.0	0.0	0.0	0.0	0.0	0.0	0.3864	0.0	0.0	0.0	1.41	0.0	0.0	2.5897	0.2356	0.2646	0.5356	0.0	0.0	0.3596	0.5615	0.7416	0.5491	0.0	0.0	0.0	0.6468	0.3198	0.0	1.023	0.0	0.0	0.0	0.0	2.1704	0.0	0.0	0.0	0.0	0.5216	0.3869	0.0
374387	DKFZp779M0652	7.7739	11.5512	13.708	0.7153	0.0	0.689	1.3237	0.9922	1.1834	0.0	0.857	0.0	1.1592	0.3542	3.0614	0.0	6.2042	0.0	1.1086	1.4841	1.1781	0.2646	3.7493	3.6753	0.4235	1.4386	0.7339	1.1123	1.6474	3.1652	0.672	0.7574	2.2639	5.7563	0.0	1.5345	0.9015	0.4056	6.6556	7.4206	0.5426	0.4748	1.5423	0.7508	1.4634	1.0433	2.3216	0.8045
374443	LOC374443	171.3781	326.4026	117.889	81.1874	245.1944	30.3161	246.8768	97.2343	105.3254	75.5963	102.8388	90.6631	60.2782	69.4219	190.1483	137.9691	68.8099	68.3845	243.3481	343.5642	149.623	213.2921	121.5854	88.6677	78.3566	74.0861	59.8165	263.997	129.5991	64.5706	140.121	67.4051	125.1617	136.2328	350.3302	115.601	185.7111	72.189	64.3372	132.8287	122.0836	105.8879	132.6393	137.3874	286.8293	143.975	102.5378	128.3186
374491	TPTE2P6	5.3004	1.6502	1.645	0.0	1.7087	1.378	1.3237	0.0	0.2959	0.7166	0.0	0.0	0.3864	0.7084	1.3606	0.0	0.564	0.0	0.5543	4.4522	1.6494	0.0	3.7493	1.3783	1.2706	1.4386	0.0	1.4831	0.0	0.211	1.0081	0.0	0.0	0.3198	0.3668	2.046	0.9015	0.0	1.1093	0.0	0.5426	0.4748	3.0846	2.2523	1.4634	0.0	6.5779	1.2068
374500	THSD1P1	236.3958	140.9241	109.1158	129.8283	186.6724	98.1828	130.388	168.6717	65.6805	86.7028	110.1232	64.0505	47.527	81.8187	167.6979	75.3311	168.9227	88.2061	116.9623	94.239	125.3534	187.3583	129.6197	155.2832	129.6061	103.9363	136.5138	103.4483	160.3515	61.8274	131.7204	88.2325	141.0091	103.6137	192.9567	97.1867	95.1093	86.5862	62.1187	151.3802	134.5632	127.2555	117.9873	63.4384	90.7317	146.0616	117.6283	78.8415
374650	GOLGA6L5P	72.7915	94.3894	24.1261	18.2403	25.2029	40.6511	35.4099	34.7265	16.8639	14.6893	37.2791	21.6509	13.524	12.0426	22.7906	10.4857	36.379	8.672	3.3259	8.1624	58.6711	30.1679	24.1028	37.2128	28.8014	8.991	5.8716	3.337	15.9253	14.56	20.8333	41.2762	32.3415	27.5024	7.3368	11.7647	38.7649	25.1445	11.0926	14.0991	18.9908	32.2887	39.7147	37.1622	30.2439	53.2081	37.5327	41.432
374666	WASH3P	802.8269	595.3795	954.6265	496.7811	419.4789	446.1287	329.2794	356.195	589.645	335.7048	800.4285	451.5111	314.5286	261.749	617.0467	523.1788	1043.4292	309.9604	742.2395	1464.7856	433.3176	538.2583	291.9122	598.1621	660.737	482.2787	426.055	1100.482	1297.0895	355.3492	340.7258	602.1017	445.9897	309.5619	403.5216	887.9795	753.2116	427.4561	1414.3095	918.6702	841.0201	553.6562	584.9238	815.6907	556.0976	654.1471	609.0359	532.9847
375133	PI4KAP2	147.3498	194.3894	25.7711	42.5608	89.2781	88.5367	109.8701	123.0311	68.9349	142.9522	164.1136	89.7609	127.898	141.6774	54.0851	52.1523	194.8675	144.9455	16.6297	31.1657	1288.6428	132.0506	192.2871	153.4456	48.2846	85.2349	92.1101	40.4153	38.4404	184.2161	100.4704	108.6812	65.3299	62.9997	54.292	184.1432	90.6018	157.7613	102.0521	92.7575	248.5079	48.9079	92.1535	76.5766	447.3171	11.9979	80.8694	113.033
375260	WASH2P	491.1661	635.9736	441.9465	643.4192	309.6967	462.6647	350.1282	617.6361	331.9527	434.5891	539.9036	211.5471	414.9923	167.5336	333.0147	497.5166	798.6464	296.333	336.4745	759.8483	334.59	258.0147	425.2812	337.2127	587.0394	460.7002	577.2477	1223.9525	696.3207	287.4024	358.5349	404.0519	245.4722	237.2881	398.7528	539.1304	580.5725	180.0669	687.188	998.8127	768.8551	205.1282	803.9329	319.4444	556.0976	886.2806	495.277	234.9155
375513	GUSBP4	126.5018	132.0132	81.6998	153.4335	119.1798	232.8826	247.5387	129.4803	116.8639	118.9477	176.1114	62.6973	84.2349	48.8787	114.6333	193.7086	30.1748	99.3558	57.6497	32.6497	137.1348	131.5213	269.9518	132.7718	56.3321	94.5856	113.7615	81.2013	124.1076	112.26	39.6505	257.5026	178.5252	111.2888	68.9655	109.9744	176.2452	49.4778	105.9346	93.4996	121.541	162.868	298.0528	429.4294	33.1707	123.109	133.1057	85.2776
375690	WASH5P	287.9859	133.3333	418.9171	320.1001	158.9065	84.4027	404.4014	229.1951	374.5562	172.6891	165.399	338.7461	128.2844	97.049	235.3894	201.1589	456.2888	85.2329	425.1663	499.3925	398.2092	328.1417	215.3187	393.2617	280.3897	237.7228	138.7156	1074.898	278.4185	85.4611	266.129	420.3351	191.1384	274.3844	368.672	350.3836	381.7895	242.5226	509.706	287.1772	608.79	175.2137	222.8649	135.1351	233.1707	675.013	74.6785	176.1866
375719	AQP7P1	2.4735	6.9307	29.061	5.3648	4.2717	5.512	0.6619	4.4648	0.5917	0.3583	8.9984	2.2553	6.1824	0.0	1.7008	1.1038	1.41	0.2478	1.663	0.0	1.1781	6.8804	2.1425	1.8377	8.0474	31.6484	0.0	2.9663	2.1966	0.422	0.0	1.8934	1.9405	0.6396	1.1005	4.0921	11.7196	15.8167	34.3871	0.0	1.6278	13.2953	0.7712	0.3754	0.0	3.1299	0.3869	1.609
375940	DMBT1P1	0.0	0.0	0.0	0.0	0.4272	0.0	0.0	0.0	0.0	0.0	0.0	0.0	0.0	0.0	0.0	0.0	0.0	0.0	0.0	0.0	0.0	0.0	0.0	0.0	0.0	0.0	0.0	0.0	1.0983	0.0	0.0	0.0	0.0	0.0	0.0	0.0	0.0	0.0	0.0	0.0	0.0	0.0	0.0	0.0	0.0	0.0	0.0	0.0
376412	RNF126P1	1.7668	0.33	2.1933	0.3577	39.2994	1.0335	0.0	0.9922	1.4793	1.0748	8.1414	6.3148	5.0232	0.3542	4.7622	0.8278	1.41	5.9465	2.7716	4.4522	28.5108	35.7251	0.5356	0.0	15.2478	0.0	0.7339	2.2247	0.5491	2.9542	0.672	1.5147	4.8512	0.3198	1.4674	7.6726	2.7045	0.8111	2.7732	1.4841	0.5426	0.0	0.3856	0.3754	0.4878	2.0866	2.3216	0.8045
376693	RPS10P7	56.1837	52.4752	36.1892	59.7282	25.6301	38.2396	75.7839	47.625	29.2899	41.56	53.5619	66.7569	30.1391	58.4419	79.597	56.5673	39.1991	46.5808	53.7694	92.7549	54.1942	96.3255	140.3321	69.3721	144.8539	27.3327	39.633	86.3923	30.2032	42.625	52.7554	40.5188	66.3001	48.9287	39.2517	149.3606	103.2229	17.8445	45.4798	152.8644	56.9723	28.49	29.6896	86.7117	80.4878	122.5874	72.7438	40.6275
376844	SDC4P	0.0	0.0	0.0	0.0	0.0	0.3445	0.0	0.0	0.0	0.3583	0.0	0.0	0.0	0.0	0.0	0.0	0.0	0.0	0.0	0.0	0.0	0.0	0.0	0.0	0.4235	0.0	0.0	0.0	0.0	0.0	0.0	0.0	0.0	0.0	0.0	0.0	0.0	0.0	0.0	0.0	0.0	0.0	0.0	0.0	0.0	0.0	0.0	0.0
378805	LINC-PINT	282.3322	87.1287	186.9774	16.4521	35.0278	40.6511	87.3666	44.1523	30.7692	161.9409	106.6952	22.1019	49.8454	23.731	54.0851	42.7704	23.4067	13.8751	144.1242	31.9077	78.6993	27.2569	61.5961	109.8009	74.9682	138.4618	30.4587	99.3697	49.4234	90.1034	48.7231	94.2914	40.7503	17.9085	172.047	19.9488	38.3142	112.339	34.9418	111.309	62.3983	106.8376	55.5234	100.6006	55.122	221.7006	30.9548	33.387
378825	PICSAR	0.0	0.0	0.5483	42.5608	2.9902	25.8376	0.3309	0.0	0.0	187.7367	0.0	2.2553	10.8192	211.0994	0.3402	68.4327	0.846	134.2914	0.0	5.1943	0.2356	0.0	10.1768	16.9985	0.4235	205.7147	525.5046	1.1123	9.8847	0.0	0.0	0.0	1.2937	2.2386	0.0	1.023	0.0	38.9334	8.3195	0.0	0.0	10.4463	28.9184	0.0	0.4878	1.0433	0.0	10.4586
378832	COL18A1-AS1	0.3534	0.0	8.2248	0.0	0.0	0.0	0.0	0.0	0.0	0.3583	0.0	0.4511	0.0	2.4794	0.3402	0.0	0.0	0.2478	3.3259	0.0	0.7069	1.3232	1.6069	0.0	2.5413	0.0	0.0	0.0	0.0	0.422	0.336	0.0	0.3234	0.3198	0.0	1.023	0.0	0.0	0.5546	0.0	0.0	0.0	0.0	0.3754	0.0	0.0	1.9347	0.0
378938	MALAT1	2044.1519	2124.0	2638.1357	2188.3226	1541.4609	2901.235	2444.8184	1412.6008	2233.8077	3217.7039	3360.4071	1731.3261	3105.0889	2034.4595	2154.0576	1169.484	4610.3187	1200.3097	2907.3448	1015.8444	1510.5914	2416.1366	5657.6861	3986.9479	4063.0368	2642.5851	2023.8532	2402.4768	4120.1263	2241.2788	2548.3535	1901.7211	1060.2005	1322.8909	1969.5781	2689.3913	4286.4368	1422.4191	6670.3661	1867.0229	2978.318	2054.2688	3329.4043	3670.015	2159.7902	2262.4361	3252.4026	2383.029
379013	RNF138P1	12.0141	20.132	3.8382	9.299	12.3879	14.1245	6.6187	9.4258	9.7633	10.7483	8.5699	30.221	22.7975	19.4806	16.6677	12.1413	3.9481	13.1318	1.663	2.2261	11.0745	9.7913	5.8918	5.513	8.8945	5.7543	3.6697	2.5955	3.844	4.8533	6.3844	9.467	9.379	9.5939	19.8092	16.8798	15.3257	9.3278	6.1009	3.7103	4.3407	10.4463	4.2414	7.8829	2.9268	9.9113	20.1206	7.6428
386593	CHKB-CPT1B	186.6784	221.8614	114.0781	479.4635	456.3007	434.016	480.6519	334.5455	417.2604	166.5734	681.624	260.8841	446.6306	228.9188	572.0642	449.4095	412.2504	396.9277	336.7517	631.3716	874.0457	498.3097	833.9368	587.1039	907.2978	143.8816	168.2606	210.33	490.2471	297.4594	440.494	674.3804	615.1811	335.1455	689.4644	874.9003	565.5578	517.1084	591.9745	537.0436	1907.7862	535.7407	322.8494	679.7297	1428.5951	641.1581	376.8439	665.0282
386607	ZFP91-CNTF	0.0	0.0	0.0	1.2518	1.9052	1.4779	0.0	0.0	1.3225	3.4036	0.0	0.0	5.5448	3.8217	1.3164	1.2334	0.0	0.0	0.0	0.0	1.2559	0.0	0.0	1.3415	0.0	0.0	0.0	0.0	0.0	0.0	0.0	0.0	0.0	0.0	0.0	1.8159	0.0	4.8788	0.0	0.0	0.0	0.0	0.0	0.0	0.0	0.0	1.8844	0.0
386757	SLC6A10P	2.8269	5.2805	0.5483	6.7954	17.9411	276.6342	9.2662	12.8984	40.8284	349.6776	33.4226	55.4804	14.2968	7.0839	23.4709	1.3797	12.6904	6.1943	0.5543	7.4204	21.9133	2.6463	16.6042	6.4319	2.5413	24.8152	7.3394	59.3252	988.4679	7.1745	4.0323	12.1178	2.9107	52.7662	7.3368	6.6496	271.8053	14.6	15.5297	6.6785	7.5963	32.7635	3.0846	42.4174	65.3659	17.2144	15.0905	33.7892
387036	GUSBP2	26.8551	19.4719	13.708	53.2904	93.1226	41.6846	24.1582	5.9531	10.355	14.6893	9.8554	32.4763	13.1376	27.6271	32.6552	33.1126	27.3548	15.8573	4.4346	0.0	64.3261	48.4274	61.0605	16.9985	35.5781	16.9031	11.3761	8.528	8.7864	11.6058	24.8656	7.5736	34.9288	28.4618	28.6134	43.9898	26.5945	13.3834	7.2102	11.873	24.9593	37.037	35.0877	28.9039	18.0488	21.9092	39.8543	17.6991
387066	SNHG5	4566.4311	2012.5413	4383.2762	3783.6195	855.1901	577.728	702.9039	413.7418	1505.9172	3849.3198	1810.8195	270.1849	945.9042	2085.4917	1579.6939	817.8808	662.7186	5496.0357	3745.5654	10864.9396	1438.5014	2239.5673	1812.5335	820.5204	667.9373	2730.3951	1132.844	10222.0986	2254.8051	662.165	822.2446	1322.3516	2256.7917	618.1644	2512.1056	440.9207	2051.3861	807.4622	2006.1009	4982.9326	706.4569	980.057	2076.3447	768.018	1019.0244	1592.0709	1825.56	1423.572
387071	FAM136BP	0.0	0.0	0.0	0.0	0.0	2.067	0.0	0.0	0.8876	0.3583	0.0	0.9021	1.932	0.0	0.0	1.1038	0.564	2.4777	2.2173	0.742	0.0	1.3232	0.0	0.9188	0.8471	0.0	0.0	0.3708	0.0	0.0	2.3522	0.7574	0.0	0.9594	0.0	0.0	0.4508	0.0	0.0	0.0	0.0	0.0	0.0	0.0	0.0	1.0433	0.0	0.0
387254	SLC7A5P2	1.2297	1.5083	1.8917	0.8941	4.3358	8.0475	0.8306	6.856	1.3757	4.4032	2.2967	6.8471	1.2867	10.0024	1.6668	3.383	3.088	1.2314	1.3581	11.6871	3.7182	4.6363	7.2041	2.2603	3.9644	0.6653	1.4202	1.8873	0.0	4.1507	0.3595	3.2415	2.3674	0.7515	1.7755	19.6726	6.5179	5.9171	6.6167	3.5322	5.4205	0.812	4.4804	6.5053	4.722	11.9405	2.3951	2.6911
387328	ZNF322P1	25.4417	23.1023	36.1892	33.9771	11.9607	15.847	26.8057	60.5234	55.3254	26.5124	32.1371	32.0253	12.7512	43.5658	25.1717	22.0751	7.6142	24.0337	15.5211	30.4236	22.8558	25.6692	34.8152	17.9173	41.9314	29.4906	24.9541	26.3255	65.8979	11.8168	35.6183	27.265	12.6132	24.3044	25.3118	29.6675	8.5643	12.5722	28.2862	9.6468	10.8519	21.3675	61.6927	306.3063	2.439	11.9979	37.1458	28.9622
387486	LINC00320	0.3534	0.0	0.0	0.3577	0.0	0.689	0.0	0.0	0.0	0.0	0.0	0.0	0.0	0.0	0.0	0.0	0.0	0.0	0.0	0.0	0.0	0.0	0.0	0.0	0.0	0.0	0.0	0.0	0.0	0.0	0.0	0.0	0.0	0.0	0.0	0.0	0.0	0.0	0.0	0.0	0.0	0.0	0.0	0.0	0.0	0.0	0.0	0.0
387590	TPTEP1	73.1449	137.9538	172.1727	2.5036	8.1162	9.9905	4.6331	0.4961	3.5503	15.7642	2.1425	1.8042	3.0912	7.0839	4.4221	4.1391	3.3841	1.4866	1.663	1.4841	13.6664	11.3791	14.9973	27.5651	5.0826	7.5525	2.5688	2.5955	2.7457	1.8991	1.3441	0.3787	43.3376	2.8782	186.3536	11.7647	1.3523	2.4333	1.6639	10.3888	26.5871	62.6781	9.2539	3.003	1.4634	1.5649	47.98	1.609
387628	KGFLP1	4.2403	0.0	5.4832	0.0	0.8543	31.6941	0.0	1.4883	2.9586	1.7914	0.0	2.7064	2.3184	5.6671	0.0	0.0	0.0	0.0	0.0	0.0	9.8963	7.4097	17.6754	5.513	5.5061	0.0	0.0	0.0	1.0983	0.633	2.3522	0.0	3.5576	11.5126	1.8342	2.046	2.2538	0.0	0.0	6.6785	0.0	1.4245	5.0125	0.7508	0.0	0.0	1.9347	1.2068
387644	LINC00202-1	2.1201	1.9802	1.645	9.299	0.8543	5.1675	4.6331	0.0	0.8876	6.0907	5.5704	0.9021	3.0912	0.7084	1.7008	3.0353	17.7665	1.9822	10.5322	5.1943	2.5919	2.6463	13.3905	10.5666	24.1423	0.3596	0.0	4.8202	13.1796	1.2661	9.4086	2.6508	6.4683	0.3198	12.4725	3.0691	9.4659	0.0	2.2185	48.2339	3.2556	14.245	5.0125	18.018	5.8537	15.1278	4.2563	16.8946
387646	LRRC37A6P	15.5477	10.8911	1.645	17.8827	34.6006	7.579	20.187	1.9844	22.4852	28.6621	8.9984	477.2215	33.2303	53.4832	21.43	5.2428	26.2267	48.0674	9.9778	3.7102	24.0339	5.8219	3.7493	27.5651	20.7539	2.1578	1.1009	1.1123	8.7864	23.2116	26.2097	13.2538	12.6132	5.7563	101.6141	94.6292	5.8598	2.4333	3.3278	10.3888	13.0222	18.9934	29.6896	10.1351	21.9512	2.0866	13.9297	15.6879
387647	PTCHD3P1	523.6855	491.4257	397.9273	353.7697	359.6027	269.5823	164.2095	40.6796	291.642	224.4063	370.0696	423.2161	161.2172	458.0608	154.9454	177.0226	458.4264	298.5654	251.7073	294.5896	191.0179	224.7506	234.1136	248.1684	248.3439	245.6025	238.2275	101.9874	282.8446	289.2087	267.6478	207.2366	281.5718	291.7237	233.8261	129.5448	270.169	434.6142	350.599	443.8632	274.6826	258.5138	412.3848	191.7005	227.0195	181.0589	407.8838	159.4489
387742	FAM99A	0.0	0.0	0.0	0.0	0.0	0.0	0.3309	0.0	0.0	0.0	0.0	0.0	0.0	0.0	0.0	0.0	0.0	0.0	0.0	0.0	0.0	0.0	0.0	0.0	0.0	0.0	0.0	0.0	0.0	0.0	0.0	0.0	0.0	0.0	0.0	0.0	0.0	0.0	0.0	0.0	0.0	0.0	0.0	0.0	0.0	0.0	0.0	0.0
387751	GVINP1	86.5724	65.6766	19.1912	33.9771	29.9018	70.6227	71.4818	11.4101	26.9231	37.2607	172.6834	80.2887	93.5085	3.5419	115.6537	47.4614	2.5381	15.3617	13.8581	13.3567	102.262	47.6335	47.1344	48.2389	13.9771	43.1569	13.945	67.4824	51.0708	87.3602	24.1935	108.3026	84.4114	27.5024	340.0587	29.156	34.2574	6.0833	9.4287	20.0356	42.3223	73.5992	38.5579	61.5616	23.9024	59.9896	61.1358	108.206
387841	RPL13AP20	75.265	29.3729	83.8931	38.6266	20.5041	39.9621	26.8057	63.4999	12.7219	51.9501	63.8457	27.0636	33.2303	52.4206	55.4458	18.7638	32.4309	30.9713	337.0288	941.6479	39.5853	37.0483	18.7467	31.6998	20.7539	117.9623	90.6422	181.3126	76.3317	33.5514	21.8414	63.6183	63.066	15.3502	52.091	27.11	46.4278	32.0389	30.5047	48.976	54.802	13.7702	15.8088	28.5285	72.1951	39.6453	42.1759	56.3154
387978	LINC01551	0.0	0.0	0.0	0.7153	0.0	0.0	0.0	0.0	0.0	0.0	0.0	0.0	0.0	0.0	0.0	0.0	0.0	0.0	2.2173	1.4841	0.0	0.0	0.0	0.0	0.8471	0.0	0.0	0.0	0.0	0.0	0.0	0.0	0.0	0.0	0.0	0.0	0.0	0.0	0.0	0.0	0.0	0.0	0.0	0.0	0.0	0.0	0.0	0.0
388007	SERPINA13P	0.0	0.0	0.0	0.0	0.0	0.0	0.0	0.0	0.0	0.0	0.0	0.0	0.0	0.0	0.0	0.0	0.0	0.0	0.0	0.0	0.0	0.0	0.0	0.0	0.0	0.0	0.0	0.0	0.0	0.0	0.0	0.0	0.0	0.0	0.0	0.0	0.0	0.0	0.0	0.0	0.0	0.0	0.0	0.0	0.0	0.0	0.0	0.0
388011	LINC01550	20.8481	13.5314	11.5147	2.8612	0.8543	10.335	2.3165	0.0	29.2899	33.3197	12.4264	37.889	3.864	0.3542	23.4709	3.0353	83.4743	1.9822	34.3681	2.2261	4.4769	7.4097	34.2796	11.9449	0.8471	1.0789	1.8349	24.8424	15.9253	7.5965	1.3441	7.5736	28.1371	27.8222	28.9802	0.0	14.8749	0.8111	9.4287	17.0674	182.3114	6.6477	28.1473	6.3814	0.4878	80.8555	4.2563	93.7249
388152	GOLGA2P7	306.7138	123.7624	196.8472	852.289	595.472	903.2814	657.566	411.2613	991.1243	322.8069	2058.4896	2087.9567	1017.7743	382.8832	635.4152	524.8344	1531.0209	291.3776	601.9956	462.2905	336.475	892.5984	686.6631	691.8833	1087.2512	404.2366	307.5229	348.9062	622.7348	384.4693	2791.6667	643.7565	349.2885	1573.7128	283.9325	510.4859	1070.0924	109.0946	722.1298	2658.8008	421.5952	646.2488	390.9774	530.4054	496.0976	374.0219	435.689	448.1094
388165	UBE2Q2P1	18.7279	28.3828	4.9349	10.0143	6.8347	25.4931	13.2374	19.3476	8.8757	8.5986	14.9973	1.8042	3.4776	20.5432	8.504	6.8985	15.7924	4.9554	0.0	0.0	27.5683	22.229	11.7836	9.6478	8.471	2.5175	1.4679	0.0	1.6474	6.3304	6.0484	7.1949	11.9664	16.3096	1.8342	2.5575	15.3257	12.5722	2.7732	10.3888	3.7982	20.4179	15.4232	16.8919	19.0244	13.0412	30.9548	12.8721
388182	SPATA41	58.3039	21.7822	8.2248	7.8684	42.2896	31.3496	20.187	51.5937	39.0533	29.0204	91.2694	56.3825	15.8423	28.3355	42.1796	31.181	140.1579	2.7255	7.7605	57.137	82.9406	15.0839	14.9973	49.1577	1.2706	11.8682	8.0734	47.0894	82.9215	30.5972	0.0	21.5848	16.8176	51.1673	32.2817	34.2711	35.1589	6.8945	37.7149	60.8489	29.3001	55.5556	41.6426	45.7958	14.6341	15.1278	10.4472	50.6838
388242	LOC388242	39.9293	16.1716	89.3763	12.1602	137.5481	7.579	84.0573	11.9062	5.9172	23.6462	30.4231	13.0807	5.796	88.5484	38.4379	25.9382	11.2803	111.2488	144.6785	345.0483	110.9802	8.2035	13.9261	15.1608	141.4655	226.9335	18.7156	91.2125	14.827	25.5328	18.4812	32.9452	53.0401	11.8324	14.6735	17.3913	91.5033	93.2779	8.8741	17.0674	68.3668	83.5708	23.1348	28.5285	9.2683	29.734	5.4171	5.2293
388387	LINC00671	0.7067	4.2904	0.0	0.0	0.0	0.3445	0.0	0.0	0.0	0.0	0.0	0.4511	0.0	0.0	0.0	0.5519	0.0	0.0	0.0	0.0	0.0	0.5293	0.0	0.0	0.0	0.0	0.0	0.0	0.0	0.0	0.0	0.0	0.0	0.0	0.0	0.0	0.0	0.0	0.0	0.7421	0.0	0.0	0.0	0.0	0.0	0.0	0.3869	0.4023
388428	AATK-AS1	0.0	0.0	0.0	0.0	0.0	0.0	0.0	0.0	0.0	0.0	0.0	0.0	0.0	0.0	0.0	0.0	0.0	0.0	0.0	0.0	0.0	0.5293	0.0	0.0	0.0	0.0	0.0	0.0	0.0	0.0	0.336	0.0	0.0	0.0	0.3668	0.5115	0.0	0.0	0.0	0.0	0.0	0.0	0.0	0.0	0.0	0.0	0.0	1.609
388503	C3P1	0.0	0.0	0.0	0.0	0.0	0.3445	0.0	0.0	0.0	0.0	0.0	0.0	0.0	0.0	0.0	0.0	0.0	0.0	0.0	2.9682	0.0	29.9032	0.0	0.0	0.0	0.0	0.0	0.3708	0.0	0.0	0.0	34.0812	0.0	0.0	0.0	0.0	0.0	0.0	0.0	0.0	4.3407	0.0	0.0	0.0	0.0	0.0	0.0	0.0
388507	ZNF788	187.9859	103.6304	70.1851	62.5894	12.3879	5.512	10.9208	3.4727	5.3254	11.4648	14.9973	6.7659	6.9552	3.1877	83.3387	5.5188	4.7941	4.4599	3.3259	17.8089	118.7559	24.6106	10.1768	12.4043	12.2829	47.4726	14.3119	5.9325	10.983	13.505	8.4005	18.5553	40.4269	6.7157	79.9707	88.491	4.0568	1.6222	2.2185	46.0077	39.0667	15.6695	6.1693	6.7568	4.3902	7.8247	149.357	4.827
388524	RPSAP58	16530.0353	7143.5644	16621.7958	11534.6924	8709.953	9435.1908	4425.2503	9172.2684	6045.2663	5517.0956	10847.7772	3659.9008	3731.8393	7377.1435	9382.5791	11159.4923	7604.9069	12195.2428	23545.4545	74331.5617	5016.2582	14309.6255	3567.2201	7906.582	5116.4761	21124.238	21555.9633	16189.099	12829.2147	11723.3594	7329.3011	26178.1691	12186.2872	5970.5788	11362.069	7152.4297	9075.0507	12794.0789	3983.3611	9962.897	6271.2968	6790.1235	6739.1556	8737.2372	15384.3902	8613.9802	9535.6295	6839.5012
388550	CEACAM22P	0.0	0.33	0.0	1.073	0.8543	0.3445	0.3309	0.0	0.5917	1.0748	0.0	0.0	0.0	0.7084	0.3402	0.0	0.564	0.2478	1.1086	0.0	0.0	0.2646	0.0	0.0	0.8471	0.3596	0.0	3.337	0.5491	0.633	0.336	0.0	0.3234	0.6396	0.0	0.5115	0.0	0.4056	0.0	0.0	65.6538	0.9497	1.5423	0.0	0.4878	2.6082	0.3869	0.4023
388685	LINC01138	1.4134	0.0	1.0966	1.4306	2.9902	4.134	1.9856	0.9922	1.7751	7.1655	2.9995	3.1574	2.3184	3.8961	5.7827	4.9669	2.8201	3.7166	0.5543	0.0	3.0631	3.7048	4.2849	0.9188	7.2003	3.9561	4.7706	2.9663	2.1966	18.7803	4.0323	0.7574	10.6727	0.6396	6.6031	3.0691	0.4508	2.8389	2.2185	5.9365	6.5111	1.8993	6.5548	5.2553	2.439	8.868	1.5477	2.8158
388692	LOC388692	78.4452	159.736	219.3283	138.412	147.8001	111.2738	87.0357	435.0738	94.9704	382.639	174.3974	152.0072	164.9923	188.7852	253.7579	315.6733	58.6576	215.8077	276.6075	103.8855	288.8784	433.2	371.7193	129.5558	774.6717	94.9452	503.8532	120.5043	250.4119	584.0895	272.5134	613.8408	553.0401	100.0959	400.5869	350.8951	283.0741	106.2557	45.4798	270.8519	561.0418	236.4672	262.1939	213.5886	116.5854	177.3605	448.0709	430.8126
388714	FMO6P	1.0601	0.0	0.0	5.7225	2.1358	0.0	15.8848	0.0	0.2959	0.0	4.2849	1.8042	1.1592	0.3542	10.5449	0.5519	0.0	0.0	0.0	0.0	2.5919	0.0	1.0712	0.0	23.2952	0.0	0.0	5.5617	0.0	1.2661	0.0	0.0	2.5873	2.8782	0.3668	12.7877	2.7045	23.1167	1.6639	0.0	2.713	1.4245	0.3856	76.952	0.0	0.0	0.0	0.0
388762	OR2M1P	0.0	0.0	0.0	0.0	0.0	0.0	0.0	0.0	0.0	0.0	0.0	0.0	0.0	0.0	0.0	0.0	0.0	0.0	0.0	0.0	0.0	0.0	0.0	0.0	0.0	0.0	0.0	0.0	0.0	0.0	0.0	0.0	0.0	0.0	0.0	0.0	0.0	0.0	0.0	0.0	0.0	0.0	0.0	0.0	0.0	0.0	0.0	0.0
388789	LINC00493	1042.0495	623.1023	1029.1981	810.8011	441.2644	305.2278	585.4224	802.6789	250.8876	611.5775	696.7327	539.4677	458.6553	502.9549	702.4263	445.6402	750.705	662.5372	1002.7716	1449.9448	781.3384	672.4259	582.2175	755.283	582.3803	849.1126	697.9817	1104.5606	930.8072	555.3914	441.8683	774.7799	575.0323	351.4551	657.3734	1214.8338	1235.9703	515.8674	731.5585	1244.4346	588.1715	417.3789	480.0463	592.7177	429.2683	1064.6844	412.0859	1150.8447
388796	SNHG17	485.5124	416.8317	608.0877	386.6237	465.1858	1427.2672	188.6324	1167.3075	1061.2426	349.6776	883.5565	529.5444	715.9969	359.1523	438.4637	440.3974	576.4241	797.8196	778.2705	3529.139	504.7125	512.3245	230.8516	542.5725	240.576	1109.1331	891.7431	687.4305	825.3707	519.7299	228.1586	883.0825	330.207	232.1714	1318.7821	752.4297	878.9723	555.6119	1635.6073	1814.3366	588.7141	420.7028	417.5824	433.1832	692.1951	624.4131	233.3219	616.251
388815	MIR99AHG	233.5689	193.3993	93.7629	25.7511	18.3682	1.7225	96.6327	0.0	37.8698	15.0476	1.714	80.2887	83.4621	1.0626	89.1214	11.3135	256.3452	0.2478	1.1086	2.9682	7.0688	9.2621	39.6358	377.1821	11.0123	0.3596	0.7339	20.7638	0.0	8.6516	5.3763	3.0294	18.7581	72.9133	26.4123	14.3223	28.8483	1.6222	2.7732	244.1377	34.1834	15.1947	0.7712	47.2973	0.9756	7.8247	78.9348	0.8045
388910	LINC00207	0.0	0.0	0.0	0.0	0.0	0.0	0.0	0.0	0.0	0.0	0.0	0.0	0.0	0.0	0.0	0.0	0.0	0.0	0.0	0.0	0.0	0.0	0.0	0.0	0.0	0.0	0.0	0.0	0.0	0.0	0.0	0.0	0.0	0.0	0.0	0.0	0.0	0.0	0.0	0.0	0.0	0.0	0.0	0.0	0.0	0.0	0.0	0.0
388955	LOC388955	292.9329	225.4125	449.623	717.0959	218.2828	336.9219	511.955	149.3241	444.9704	817.2281	673.594	342.3545	704.4049	281.5839	379.9565	374.1722	558.9397	494.3013	1181.8182	1476.6582	220.5467	580.3345	416.7113	332.1591	280.3897	313.9667	866.055	823.8784	334.4316	534.923	128.3602	952.7596	531.3713	492.4848	344.4607	443.9898	685.5984	309.0338	503.0505	424.4583	448.1823	448.7179	192.4041	288.2883	597.561	786.1242	366.0406	555.1086
388965	FUNDC2P2	1.7668	1.9802	2.7416	2.8612	0.8543	3.1005	5.6259	1.4883	0.8876	1.7914	5.5704	4.5106	2.3184	2.4794	5.1024	1.6556	1.41	2.4777	6.6519	11.8726	0.9425	2.117	2.1425	0.9188	2.9648	1.0789	4.4037	3.7078	0.0	3.5873	1.6801	0.0	0.9702	0.6396	1.4674	1.5345	1.803	1.2167	1.6639	5.1944	2.1704	1.8993	3.0846	2.2523	2.439	4.6948	1.5477	2.0113
389033	LOC389033	1.0601	0.0	16.9979	0.0	1.2815	1.0335	0.3309	0.0	0.0	2.1497	0.0	0.0	0.0	0.0	0.6803	0.2759	0.0	0.0	1.663	0.0	0.2356	0.0	1.0712	1.8377	0.0	0.0	0.0	0.0	0.0	0.0	0.0	0.0	0.3234	0.0	0.0	0.5115	0.0	0.0	0.0	0.0	21.1612	2.849	0.0	0.7508	0.0	0.0	92.0906	0.0
389293	ISCA1P1	78.7986	61.7162	37.8341	81.9027	40.5809	72.3452	26.1438	49.1132	38.1657	74.1632	40.2785	46.4592	55.6414	57.7336	45.9213	64.8455	78.1162	58.9693	42.6829	80.1402	12.017	32.8142	36.9577	51.9142	38.543	85.2349	65.6881	59.3252	52.1691	79.1306	34.6102	60.2102	37.5162	36.4567	84.0059	47.5703	97.8138	48.2612	91.5141	55.6545	30.9278	48.9079	34.7021	40.9159	34.1463	73.5524	65.0051	55.9131
389332	LOC389332	0.0	0.0	2.7416	0.0	0.0	2.756	0.6619	0.0	2.071	2.5079	0.0	0.0	2.3184	0.0	1.0205	0.0	0.0	0.0	6.0976	1.4841	0.2356	3.9695	5.8918	0.9188	0.0	0.0	0.0	2.5955	0.0	0.0	0.0	3.4081	18.1113	0.3198	0.3668	0.0	0.0	0.4056	7.2102	0.7421	10.8519	0.0	0.7712	5.2553	0.0	0.0	0.3869	2.0113
389458	RBAKDN	4.3534	1.0858	10.4181	4.6495	1.1576	3.2418	0.6619	10.0608	5.9083	10.39	8.9984	3.6085	2.5464	55.5057	2.7213	0.9768	0.0	2.6933	8.8692	2.9682	7.0688	0.5293	29.5929	7.6263	5.756	9.8038	4.1688	12.3508	4.6403	2.1798	3.1452	2.2721	2.9495	0.7835	4.6552	0.5115	11.1336	3.504	3.8824	26.7587	5.9685	2.6211	5.3711	5.0075	22.9268	2.6082	0.7739	1.7377
389538	MGC72080	31.1413	86.802	64.828	53.4585	46.5143	188.5212	65.6937	153.784	45.5325	41.4705	89.8982	148.5927	69.4165	39.6555	81.6141	196.1093	75.6091	62.8097	234.3681	376.6443	105.2686	154.6738	111.6872	71.003	42.8208	82.775	203.3211	118.465	144.8874	149.3395	45.5141	141.6681	78.5188	76.5462	52.7403	164.3683	60.0045	407.8353	127.1104	401.9219	185.3337	56.3485	224.8737	42.8453	283.6195	149.3792	77.4296	48.8576
389634	LINC00937	3.1802	1.6502	6.5798	6.0801	0.8543	3.445	4.3021	1.9844	0.2959	4.6576	6.4274	4.5106	9.2736	0.0	4.7622	2.7594	15.2284	0.2478	18.847	6.6784	16.2582	10.056	31.0659	10.5666	26.2601	2.1578	2.2018	17.056	17.0236	6.1194	3.3602	15.1472	4.8512	3.198	5.8694	2.5575	1.3523	0.8111	2.7732	2.9682	6.5111	5.698	5.3981	2.6276	33.6585	3.1299	56.8795	3.6203
389705	LOC389705	37.4558	7.2607	16.4496	2.1459	0.4272	2.067	5.6259	1.4883	1.4793	3.2245	5.1419	3.1574	1.1592	4.2503	5.4425	2.2075	3.1021	2.2299	6.0976	5.1943	0.7069	4.7633	3.7493	6.4319	7.2003	0.3596	5.1376	4.4494	3.844	4.2203	4.0323	2.6508	1.6171	1.599	4.0352	0.5115	6.3106	1.6222	2.7732	5.9365	3.7982	1.4245	2.6991	3.7538	11.7073	2.6082	3.8694	36.605
389715	FAM205BP	0.0	0.0	0.0	0.0	0.0	0.0	0.0	0.0	0.0	0.0	0.0	0.0	0.0	0.0	0.3402	0.0	0.0	0.0	0.0	0.0	0.0	0.0	0.0	0.0	0.0	0.0	0.0	0.0	0.0	0.0	0.0	0.0	0.0	0.0	0.0	0.0	0.0	0.0	0.0	0.0	0.0	0.0	0.0	0.0	0.4878	0.0	0.0	0.0
389741	GLIDR	125.4417	95.7096	78.9582	57.9399	107.6463	82.3357	72.4746	93.2655	62.7219	56.6076	69.4162	28.4168	37.8671	64.109	140.8254	52.9801	228.1444	102.8246	95.898	84.5925	133.3648	104.2644	177.8254	56.9678	99.1105	118.3219	119.2661	71.9318	72.4876	153.4079	87.3656	106.7878	85.705	76.4311	217.168	158.5678	266.847	86.789	165.2801	79.4004	234.943	98.2906	58.2225	101.3514	18.5366	106.4163	166.769	69.992
389791	PTGES2-AS1	1.4134	0.0	0.0	6.4378	19.2226	11.713	27.1366	6.4492	8.284	3.2245	11.1409	6.7659	4.6368	5.6671	21.0898	3.5872	8.1782	13.8751	24.3902	0.0	0.7069	11.1145	14.4617	14.242	24.5659	16.5435	4.0367	3.337	8.2372	22.3676	6.0484	3.0294	18.4347	2.2386	10.2715	57.289	29.2991	0.0	13.3111	3.7103	13.5648	23.2669	2.3135	12.7628	17.0732	3.1299	7.3518	12.0676
389932	AKR1C6P	0.0	0.0	0.0	0.0	0.0	0.3445	0.0	0.0	0.2959	0.0	0.0	0.0	0.0	0.0	19.389	0.0	0.0	0.0	0.0	0.0	0.0	0.2646	0.0	0.4594	0.0	0.0	0.0	8.8988	0.0	0.0	0.0	0.0	0.0	0.0	0.7337	0.0	0.0	0.0	0.5546	0.0	0.0	0.0	0.0	0.0	0.0	0.5216	0.0	0.0
390003	GUCY2GP	0.0	0.0	0.0	0.0	0.0	0.0	0.0	0.0	0.0	0.0	0.0	0.0	0.0	0.0	0.3402	0.0	0.0	0.0	0.0	0.0	0.0	0.0	0.0	0.0	0.4235	0.0	0.0	0.0	0.0	0.0	0.0	0.0	0.0	0.0	0.0	0.0	0.0	0.0	0.0	0.0	0.5426	0.0	0.0	0.0	0.0	0.0	0.7739	0.0
390053	OR52A4P	0.0	0.0	0.0	0.0	0.0	0.0	0.0	0.0	0.0	0.0	0.0	0.0	0.0	0.0	0.0	0.0	0.0	0.0	0.0	0.0	0.0	0.0	0.0	0.0	0.0	0.0	0.0	0.0	0.0	0.0	0.0	0.0	0.0	0.0	0.0	0.0	0.0	0.0	0.0	0.0	0.0	0.0	0.0	0.0	0.0	0.0	0.0	0.0
390226	GUCY2EP	0.0	0.0	0.0	0.0	0.0	0.0	0.0	0.0	0.0	0.3583	0.0	0.0	0.0	0.0	0.0	0.0	0.0	0.0	0.0	0.0	0.2356	0.0	0.0	0.0	0.0	0.0	0.0	0.3708	0.0	0.422	0.0	0.7574	0.0	0.0	0.0	0.5115	0.0	0.0	0.0	0.0	0.0	0.0	0.0	0.0	0.0	0.0	0.0	0.0
390284	SRP14P1	15.1943	6.6007	7.6765	3.9342	2.9902	14.469	8.9352	4.4648	2.9586	10.0317	17.5683	7.668	16.6151	8.8548	16.3276	3.5872	8.1782	3.4688	9.9778	12.6147	6.3619	11.3791	5.8918	7.8101	13.13	6.4735	5.5046	6.3033	4.9423	10.7618	9.0726	6.8162	6.1449	9.2741	3.3015	8.6957	5.4091	4.4611	6.1009	3.7103	5.9685	0.4748	6.1693	3.003	2.9268	7.8247	13.5427	7.2405
390535	GOLGA8EP	0.0	0.0	0.0	1.4306	0.0	0.0	0.0	0.0	0.0	0.0	0.0	0.4511	0.0	0.0	0.0	0.2759	0.0	0.0	0.0	0.0	0.0	0.0	0.0	0.0	0.0	0.0	0.0	0.0	0.0	0.0	0.0	0.0	0.0	0.3198	0.0	0.0	0.0	0.0	0.0	0.0	0.0	0.0	0.0	0.0	0.0	0.0	0.0	0.0
390539	OR4N3P	0.0	0.0	0.0	0.0	0.0	0.0	0.0	0.0	0.0	0.0	0.0	0.0	0.0	0.0	0.0	0.0	0.0	0.0	0.0	0.0	0.0	0.0	0.0	0.0	0.0	0.0	0.0	0.0	0.0	0.0	0.0	0.0	0.0	0.0	0.0	0.0	0.0	0.0	0.0	0.0	0.0	0.0	0.0	0.0	0.0	0.5216	0.0	0.0
390756	OR3A4P	0.0	0.0	0.0	0.0	0.0	0.0	0.0	0.0	0.0	0.0	0.0	0.0	0.0	0.0	0.0	0.0	0.0	0.0	0.0	0.0	0.0	0.0	0.0	0.0	0.0	0.0	0.0	0.0	0.0	0.0	0.0	0.0	0.0	0.0	0.0	0.0	0.0	0.0	0.0	0.0	0.0	0.0	0.0	0.0	0.0	0.0	0.0	0.0
390858	OACYLP	0.0	0.0	0.0	0.0	0.0	0.0	0.0	0.0	0.0	0.0	0.0	0.4511	0.3864	0.0	0.0	0.0	0.0	0.0	0.0	0.0	0.0	0.0	0.0	0.0	0.0	0.0	0.0	0.0	0.0	0.0	0.0	0.0	0.0	0.3198	0.0	0.0	0.0	0.0	0.0	0.0	0.0	0.0	0.0	0.3754	0.0	0.0	0.3869	0.0
391037	SKINT1L	0.3534	0.9901	1.0966	0.7153	0.4272	0.3445	0.0	0.0	0.2959	1.4331	0.4285	0.4511	0.0	0.0	0.0	0.0	0.282	0.2478	1.1086	0.0	0.0	0.0	3.7493	1.3783	2.5413	0.3596	0.0	3.337	0.0	0.0	5.0403	0.0	0.3234	0.3198	0.0	3.5806	5.4091	0.4056	0.0	0.0	0.5426	0.9497	0.0	1.1261	1.9512	0.5216	0.3869	2.0113
391051	UOX	1.0601	0.33	0.0	0.7153	0.4272	1.378	0.0	0.4961	0.5917	0.0	0.0	0.0	0.7728	0.0	0.0	0.2759	0.282	0.2478	0.5543	0.0	0.0	0.0	0.0	0.0	0.4235	0.0	0.367	1.4831	0.0	0.0	0.0	0.0	0.0	0.3198	0.3668	1.5345	0.4508	0.0	1.6639	0.0	0.0	0.0	0.3856	0.0	0.4878	1.0433	0.7739	4.4248
391257	SUMO1P1	0.0	0.33	0.0	1.7883	0.4272	0.3445	0.3309	0.4961	0.0	0.3583	0.0	0.9021	0.7728	0.0	0.3402	1.3797	0.0	0.2478	0.0	2.2261	0.4713	0.2646	0.0	0.0	0.0	0.0	1.1009	0.7416	1.0983	0.422	0.0	3.0294	0.6468	0.0	0.7337	1.023	0.0	0.0	0.0	2.2262	1.6278	1.4245	1.1567	0.0	0.0	0.5216	0.0	0.4023
391267	ANKRD20A11P	0.7067	0.33	1.0966	0.3577	2.563	0.3445	0.9928	0.9922	0.2959	1.0748	46.2775	3.1574	6.1824	1.0626	4.7622	1.1038	1.9741	0.0	1.663	0.742	1.1781	2.117	5.3562	5.9724	2.9648	0.0	0.367	2.5955	6.0406	0.422	1.6801	0.3787	1.9405	0.6396	2.201	2.5575	4.0568	2.4333	1.1093	2.9682	3.7982	36.0874	8.4827	1.8769	1.9512	1.0433	0.3869	20.9171
391343	LOC391343	0.0	0.0	0.0	0.0	0.0	0.3445	0.0	0.0	0.0	92.077	0.4285	0.0	0.7728	0.0	0.0	0.0	0.0	0.0	0.0	0.0	0.0	0.0	0.5356	0.4594	0.0	0.3596	0.0	0.0	0.0	0.211	0.0	0.0	0.0	0.0	0.0	0.0	0.0	0.0	0.0	0.0	0.0	1.4245	0.0	0.0	0.0	1.0433	0.3869	0.0
391518	VENTXP7	0.0	0.0	0.0	0.0	0.0	0.0	0.0	0.0	0.0	0.0	0.0	0.0	0.0	0.0	0.0	0.0	0.0	0.0	0.0	0.0	0.0	0.0	0.0	0.0	0.0	0.0	0.0	0.3708	0.0	0.0	0.0	0.0	0.0	0.0	0.0	0.0	0.0	0.0	0.0	0.0	0.0	0.0	0.0	0.0	0.0	0.0	0.0	0.0
391622	USP17L6P	0.0	0.0	0.0	0.0	0.0	0.0	0.0	0.0	0.2959	0.0	0.0	0.0	0.0	0.0	0.0	0.0	0.0	0.0	0.0	0.0	0.0	0.0	0.0	0.0	0.0	0.0	0.0	0.0	0.0	0.0	0.0	0.0	0.3234	0.0	0.0	0.0	0.0	0.0	0.0	0.0	0.0	0.0	0.0	0.0	0.0	0.0	0.0	0.0
391627	USP17L9P	0.0	0.0	0.0	0.0	0.0	0.3445	0.0	0.0	0.0	0.0	0.4285	0.0	0.0	0.0	0.0	0.0	0.0	0.0	0.0	0.0	0.2356	0.0	0.0	0.0	0.0	0.0	0.0	0.0	0.0	0.0	0.0	0.0	0.0	0.0	0.0	0.0	0.0	0.0	0.0	0.0	0.0	0.0	0.0	0.0	0.0	0.0	0.0	0.0
391634	HSP90AB2P	40.9894	35.9736	21.3845	71.5308	22.2127	187.753	25.4819	31.75	28.6982	71.297	53.1334	129.4542	131.762	77.2142	89.4616	36.1479	4.7941	11.6452	19.4013	11.1306	111.2158	114.3203	22.496	6.4319	8.8945	6.4735	25.3211	13.7189	17.0236	59.9283	20.1613	51.8792	43.9845	21.4263	19.4424	71.0997	24.7915	52.7223	21.6306	13.3571	13.0222	35.6125	142.2788	31.1562	57.561	33.9071	65.779	23.3307
391714	TRIM75P	0.0	0.33	0.0	0.0	0.0	0.0	0.0	0.0	0.0	0.0	0.0	0.0	0.0	0.0	0.0	0.0	0.564	0.0	0.0	0.0	0.0	0.0	0.0	0.0	0.0	0.0	0.0	0.0	0.0	0.0	0.0	0.3787	0.0	0.0	0.0	0.0	0.4508	0.0	0.0	0.0	0.0	0.0	0.0	0.0	0.0	0.0	0.0	0.0
392196	LOC392196	0.3534	0.0	0.0	0.0	0.0	0.0	0.0	0.0	0.0	0.0	0.0	0.0	0.0	0.3542	0.0	0.0	0.0	0.0	0.0	0.0	0.4713	0.0	0.0	0.0	0.0	0.0	0.0	0.0	0.0	0.0	0.336	0.0	0.0	0.6396	0.0	0.0	0.0	0.4056	0.0	0.7421	0.0	0.0	0.0	0.0	0.0	0.0	0.3869	0.0
392360	CTSL3P	0.0	0.0	0.0	0.0	0.0	0.0	0.0	0.0	0.0	0.0	0.4285	0.0	0.0	0.0	0.0	0.0	0.0	0.0	0.0	0.0	0.0	0.0	0.0	0.0	0.0	0.0	0.0	0.0	0.0	0.0	0.0	0.0	0.0	0.0	0.0	0.0	0.0	0.0	0.0	0.0	0.0	0.0	0.0	0.0	0.0	0.0	0.0	0.0
399668	SMIM10L2A	241.3428	32.0132	67.9918	62.5894	6.8347	15.158	43.3524	97.2343	95.5621	20.4217	37.7076	44.2039	18.9335	4.9587	52.0442	6.8985	37.5071	2.9732	4.4346	1.4841	12.017	10.8498	387.7879	16.9985	15.2478	134.8654	3.3028	7.4156	47.7759	21.3125	0.336	16.2833	17.141	76.7509	70.066	5.1151	13.5227	2.4333	23.2945	37.103	13.0222	25.1662	71.7178	89.7147	93.6585	4.1732	85.1257	25.3419
399669	ZNF321P	73.5265	46.4785	60.8636	39.6388	69.0303	5.4087	7.2805	45.5463	30.5769	11.5114	63.3358	83.8972	46.8045	72.7797	30.2741	62.5221	13.1472	1.4866	231.7073	25.2293	226.8049	239.3291	84.1885	29.2511	144.0576	163.3238	13.945	42.221	4.5634	82.5744	253.1888	123.1506	296.837	71.5382	53.2979	46.0358	22.9885	70.8101	28.2862	26.7142	168.7466	83.7654	4.2414	13.1381	17.0732	49.5827	210.9725	6.8383
399670	RPL13AP17	0.0	0.0	1.0966	0.0	0.0	0.0	0.0	0.0	2.071	0.0	0.0	0.0	0.3864	0.0	1.3606	0.0	0.846	0.0	0.0	0.0	0.0	0.0	0.5356	0.0	0.0	0.0	0.0	0.0	0.0	0.0	1.3441	0.0	0.0	0.0	0.0	1.5345	0.0	0.0	0.0	0.0	0.0	0.0	0.0	0.0	0.0	0.0	0.0	0.0
399706	LINC00200	0.0	0.0	0.0	0.3577	0.0	0.0	0.6619	0.0	0.0	0.0	0.0	0.0	0.0	94.2155	0.0	0.0	0.0	0.0	0.0	0.0	0.4713	0.0	0.0	0.0	0.0	0.0	0.0	4.0786	0.0	0.0	0.0	0.0	0.0	0.0	0.3668	0.5115	0.0	0.0	0.0	0.0	0.0	0.0	0.0	0.0	0.0	1.5649	0.0	0.0
399717	GATA3-AS1	0.3534	0.0	0.0	5.3648	3.4173	10.6795	8.2734	41.1757	0.5917	1.0748	0.4285	0.4511	1.932	0.3542	0.3402	0.8278	5.0761	1.9822	0.5543	3.7102	8.2469	3.7048	3.2137	5.9724	1.6942	225.495	0.367	2.5955	8.7864	4.2203	5.0403	1.8934	0.9702	1.9188	0.0	3.5806	5.8598	6.8945	1.1093	2.9682	7.5963	8.0722	13.8809	3.3784	13.6585	1.0433	0.3869	1.2068
399744	LINC00999	164.6643	93.7294	65.7985	194.206	65.3567	132.6328	60.8919	25.3008	111.8343	58.399	152.1157	64.9526	37.4807	29.7523	105.7891	115.3422	206.7118	54.5094	41.5743	12.6147	78.2281	99.7657	68.5592	88.2082	75.3918	78.4018	31.5596	31.5165	49.9725	154.252	88.3737	81.0376	114.8124	42.213	78.8701	121.7391	115.844	70.1612	101.4975	149.1541	100.3798	123.4568	95.2381	75.0751	176.0976	100.6781	109.8896	95.3339
399761	BMS1P5	52.2968	46.8647	24.6744	60.4435	70.0555	14.8135	46.3308	21.332	55.9172	42.2766	37.7076	81.6419	44.4359	38.2529	50.0032	38.6313	37.225	51.5362	45.4545	24.4873	73.2799	74.8904	58.9181	42.7259	111.3935	15.8242	11.3761	41.1568	37.8913	68.3689	118.9516	74.6	133.2471	54.685	52.8247	49.6164	79.7836	41.3667	29.9501	43.7815	47.7482	48.9079	89.4544	28.9039	53.6585	44.3401	82.8041	82.4618
399815	LOC399815	0.7067	0.9901	0.0	9.6567	24.3486	52.0196	48.9782	27.7812	51.7751	10.39	44.135	38.7912	10.8192	50.6497	18.7087	41.9426	39.7631	50.5451	54.878	26.7134	20.9708	46.0457	24.1028	21.1332	63.956	11.5085	20.9174	31.5165	29.654	48.9555	62.836	13.6325	35.5757	19.5075	27.8797	26.5985	23.4393	7.7056	30.5047	43.7815	22.2463	22.792	4.2414	18.018	11.2195	13.0412	2.7085	14.0788
399844	LINC01002	24.735	7.2607	27.9644	228.8984	27.3387	18.9475	112.5176	6.9453	94.9704	148.3264	89.1269	533.1529	218.3153	92.4445	430.9802	655.9051	252.6791	5.9465	52.1064	15.5828	293.1197	68.5393	229.2448	25.7274	722.1516	517.1639	4.0367	17.4268	357.4959	69.846	631.0484	70.0559	338.6158	33.2587	59.0609	284.399	901.9608	271.7226	1654.4648	236.7171	885.5128	67.9012	161.5577	28.9039	33.6585	85.0287	104.4725	26.9509
399959	MIR100HG	2693.2862	712.8713	982.5908	100.8584	86.2879	82.6802	167.1217	123.5272	37.574	337.8545	63.4172	15.336	48.6862	75.4432	93.2033	58.4989	32.7129	28.2458	57.6497	97.2071	89.0669	97.6486	228.7092	119.9081	38.9665	155.7246	92.1101	52.2803	48.3251	21.9456	10.7527	30.6731	185.6404	36.4567	90.2421	61.3811	53.6398	93.2779	58.7909	28.9403	243.6245	250.7123	35.8589	71.3213	50.2439	293.1664	1164.2878	10.4586
400027	LINC00938	549.1166	360.7261	354.2152	221.7454	184.9637	189.4755	159.5102	167.1834	160.0592	75.238	131.1194	130.8074	184.3122	132.8226	284.7123	164.7351	432.0361	66.6501	233.9246	74.946	203.8172	278.9205	329.9411	205.3598	207.5392	220.1003	54.6789	177.6047	95.5519	188.6474	188.172	104.8944	221.216	178.7656	234.4094	361.6368	330.4034	85.9779	203.5496	114.2772	253.3912	180.9117	107.5766	182.0571	125.3659	107.9812	303.3571	137.9726
400043	LOC400043	109.894	119.802	68.5401	10.372	31.6104	23.7706	92.6615	363.1403	18.0473	83.1201	20.1393	10.3744	30.1391	9.209	115.3136	14.0728	220.8122	91.6749	343.6807	123.9206	43.591	561.2811	92.1264	34.4563	665.8196	202.4779	10.2752	51.9095	50.5217	135.6826	1230.5108	645.6499	57.8913	6.0761	249.4497	169.3095	41.0187	0.8111	6.1009	6.6785	49.9186	10.4463	30.0752	147.5225	124.878	34.9504	1.9347	56.7176
400242	DICER1-AS1	85.159	21.1221	84.4414	23.9628	59.3763	48.9191	50.302	16.3711	49.1124	55.8911	65.5597	51.4208	22.4111	10.98	108.5104	53.2561	175.9729	27.998	65.4102	72.7199	16.2582	28.3155	38.0289	40.8882	113.0877	29.4906	40.0	50.7972	64.2504	13.716	50.0672	37.868	58.2147	14.071	74.4681	68.0307	51.8368	6.8945	31.614	250.0742	100.3798	56.0304	28.1473	88.5886	47.8049	21.9092	41.0151	61.5447
400322	HERC2P2	834.629	1274.2574	434.27	1759.299	457.0696	661.0972	1355.175	497.0855	1314.497	620.5344	679.5929	850.6991	513.1376	590.4407	1060.9529	1130.7947	834.4614	431.8632	920.1774	192.1882	1885.4854	2202.519	1210.4981	648.2386	1519.2715	547.7334	364.0367	1555.0612	485.9967	719.9831	1035.9543	2512.1651	1188.2277	797.8894	1211.2986	1259.8465	1046.6531	873.9734	698.8353	723.5085	1442.2138	825.736	964.3339	507.5075	623.9024	729.7861	519.267	728.8817
400500	BCAR4	0.0	0.0	0.0	0.0	0.4272	1.7225	0.0	0.0	1.1834	0.0	0.0	0.4511	0.7728	0.0	0.0	0.0	0.564	0.0	6.0976	0.0	384.3073	124.3763	0.0	0.0	0.0	0.0	1.4679	1.8539	0.0	0.211	0.0	0.0	85.705	0.0	0.0	0.0	0.0	0.0	0.5546	0.0	0.0	0.0	0.0	0.0	0.0	0.5216	0.0	0.4023
400508	CRYM-AS1	3.5336	4.9505	1.645	3.9342	6.8347	9.9905	2.6475	5.457	5.6213	0.7166	1.2855	6.3148	2.3184	7.7923	3.7417	3.0353	2.2561	3.221	1.663	0.0	1.6494	11.6437	2.6781	1.3783	1.6942	5.3946	4.0367	3.7078	5.4915	1.2661	1.6801	3.7868	1.9405	4.4771	3.3015	1.5345	7.2121	7.3	10.538	2.2262	5.4259	4.7483	6.9404	3.7538	5.3659	0.0	0.7739	1.2068
400624	FLJ45079	0.0	0.0	0.0	0.0	0.0	0.0	0.0	0.0	0.0	0.3583	0.0	0.0	0.0	0.0	0.6803	0.0	0.282	0.2478	0.0	0.0	0.4713	0.0	0.0	0.4594	1.6942	0.3596	0.0	0.3708	0.0	0.211	0.0	1.5147	0.3234	0.0	0.0	0.0	0.0	0.0	0.0	0.0	0.0	1.4245	0.3856	0.3754	0.4878	0.5216	0.3869	1.2068
400657	LINC00909	437.8092	165.3465	104.1809	256.7954	173.4302	157.0924	97.9565	172.1444	170.7101	204.2174	124.692	209.2918	138.7172	134.2394	256.139	126.1038	231.5285	79.2864	207.8714	217.4175	147.0311	165.1294	176.7542	184.2266	251.5883	91.7085	100.1835	268.4464	70.8402	144.9673	70.9005	92.398	196.6365	161.8164	257.887	162.1483	202.8398	98.9557	164.7255	181.0626	172.0022	192.7825	92.539	187.6877	91.2195	248.8263	225.1962	209.1714
400696	LGALS17A	0.0	0.6601	0.5483	1.073	0.0	7.2345	47.6545	16.8672	4.4379	7.8821	101.5533	42.8507	21.2519	0.3542	5.7827	1.1038	0.0	185.8276	0.0	14.8408	17.672	7.6743	12.8548	42.7259	0.4235	0.7193	176.8807	3.337	176.2768	90.5254	2.0161	14.3899	20.6986	7.9949	131.6948	1.023	0.9015	0.4056	0.5546	34.1348	3.2556	5.2232	224.4072	24.7748	0.0	3.1299	0.3869	26.1464
400709	SIGLEC16	13.0742	21.4521	8.7731	13.2332	5.126	2.067	20.187	7.4414	2.071	0.3583	10.2839	6.3148	26.2751	1.771	3.7417	2.7594	3.3841	2.2299	4.4346	3.7102	4.2413	7.4097	13.9261	0.9188	3.8119	5.035	4.4037	13.3482	23.0643	3.3762	4.3683	14.0112	2.2639	1.599	10.2715	27.11	8.1136	1.6222	9.9834	3.7103	4.3407	7.5973	13.8809	12.012	4.3902	4.1732	1.9347	5.6315
400710	FLJ26850	2.1201	3.3003	5.4832	0.3577	1.2815	0.3445	0.0	18.8515	0.8876	0.7166	18.8538	4.0595	1.1592	1.4168	0.3402	1.1038	5.0761	0.2478	1.663	0.0	0.4713	2.6463	5.3562	0.9188	36.0017	14.3856	0.7339	4.0786	0.5491	3.1652	0.336	0.0	0.3234	0.0	13.2062	0.0	7.2121	0.8111	0.5546	50.4601	3.7982	3.7987	2.3135	0.7508	1.9512	0.5216	0.7739	1.2068
400752	LINC01144	90.4594	18.1518	15.9013	36.123	15.378	20.6701	34.4171	15.3789	39.645	10.39	13.2833	18.4935	9.2736	8.8548	72.7938	12.1413	62.6058	8.1764	11.6408	0.742	16.2582	12.7023	17.6754	12.8637	41.0843	12.5874	3.3028	32.9996	14.2779	21.5235	8.4005	4.5442	13.5834	13.4314	18.7087	27.11	20.7347	6.4889	25.513	61.591	19.5334	15.1947	23.5203	40.5405	15.6098	44.8618	21.6684	10.0563
400759	GBP1P1	24.735	20.132	8.7731	12.5179	8.5434	15.158	79.0932	42.1679	86.3905	8.9569	295.233	104.1949	184.3122	17.7097	91.5025	40.287	52.1715	21.0605	5.5432	40.0701	8.0113	14.0254	47.1344	305.9723	8.0474	9.7103	66.422	14.8313	69.1928	84.828	17.4731	73.464	6.1449	14.071	487.8944	3.5806	74.3746	5.6778	44.3705	231.5227	6.5111	20.8927	267.2065	97.5976	39.0244	34.4288	1.9347	102.9767
400794	LOC400794	0.0	0.33	0.5483	9.299	0.0	0.0	0.0	0.0	0.0	0.0	0.0	0.0	0.0	0.0	0.3402	0.0	0.564	0.0	0.5543	3.7102	0.0	0.2646	0.0	0.0	0.0	0.0	0.0	0.0	0.0	0.0	0.0	0.0	0.0	0.0	0.0	0.0	0.0	0.0	0.0	0.0	0.0	0.0	0.0	0.0	2.439	0.0	8.1256	0.0
400798	C1orf220	10.6007	3.3003	0.0	5.7225	6.4075	5.8565	11.5827	3.4727	7.1006	10.7483	10.2839	7.668	17.7743	4.9587	13.9465	3.0353	20.5866	1.4866	4.4346	2.2261	13.4213	23.5521	21.4247	14.7014	14.8242	3.5964	1.8349	0.0	4.3932	9.6349	4.0323	6.8162	12.9366	5.7563	11.7388	7.1611	18.481	0.8111	4.437	3.7103	23.3315	13.2953	7.7116	3.3784	8.7805	2.6082	9.2864	14.0788
400804	C1orf140	0.0	17.4917	1.0966	0.0	0.0	0.0	0.0	0.0	0.2959	1.0748	0.4285	0.0	1.1592	0.0	0.3402	0.0	0.282	0.0	0.0	0.0	0.0	0.5293	0.5356	0.4594	0.8471	0.0	0.0	0.0	0.0	0.0	0.0	0.3787	0.0	0.0	0.0	0.0	0.0	0.0	0.0	0.7421	0.0	0.9497	0.0	0.0	0.0	0.5216	0.7739	0.0
400866	LINC00114	0.3534	0.0	0.0	0.0	0.4272	0.0	0.0	0.0	0.2959	0.0	0.0	0.9021	0.0	0.3542	1.0205	0.0	0.564	0.0	0.0	0.0	0.0	0.0	0.0	0.0	0.0	0.0	0.0	0.0	0.5491	0.0	0.0	0.3787	0.6468	0.0	0.7337	0.0	0.0	0.0	0.5546	2.9682	0.5426	0.0	0.0	0.3754	0.0	0.0	0.0	0.0
400927	LOC400927	14.2827	13.363	1.0966	10.4435	34.2161	31.1739	19.856	20.6623	14.6479	17.7526	4.9405	18.0424	14.6561	12.9989	5.3439	29.3074	28.2177	18.3672	2.2173	4.5042	30.0353	21.5965	50.1339	12.6478	16.4761	9.865	4.4037	0.7156	12.6304	5.8557	16.1089	7.1949	25.8732	15.3502	8.8078	30.2251	23.4393	14.5514	16.5058	5.9365	32.2626	31.6572	33.1444	21.5165	33.9415	33.9593	24.5936	37.2526
400931	MIRLET7BHG	56.8905	118.1518	76.2166	67.2389	37.5908	19.9811	26.8057	48.6171	20.1183	38.3356	20.5678	60.442	83.8485	64.109	24.4914	26.4901	84.8844	27.998	76.4967	79.3982	20.0283	41.547	43.3851	72.1286	30.072	27.3327	37.4312	78.6059	189.4563	34.1844	31.922	67.0264	53.0401	48.2891	93.9105	34.7826	44.6247	165.8725	128.6744	192.9356	47.2056	91.6429	43.5705	48.4234	190.2439	11.9979	79.3217	89.3001
400940	LOC400940	0.0	0.0	0.0	0.0	0.0	0.0	0.0	0.0	0.0	0.0	0.0	0.0	0.0	0.0	0.0	0.0	0.0	0.0	0.0	0.0	0.0	0.2646	0.0	0.0	0.4235	0.7193	0.0	0.0	0.0	0.0	0.0	0.0	0.0	0.0	0.0	0.5115	0.0	0.0	0.0	0.0	0.0	0.0	0.0	0.0	0.0	0.0	0.7739	0.0
401010	NOC2LP2	28.9753	29.703	26.3194	64.7353	30.3289	91.2927	39.0502	40.6796	43.4911	48.3673	35.1366	42.8507	134.4668	57.0252	61.2284	99.8896	44.5572	50.7929	51.5521	36.3599	28.5108	60.865	51.955	33.9969	18.6362	30.2099	66.422	26.3255	45.5794	60.3503	26.2097	86.3391	44.3079	25.5836	29.7139	28.6445	45.0755	75.839	51.5807	73.4639	31.4704	42.2602	51.2821	33.7838	76.5854	124.674	48.3669	59.9356
401082	LINC01205	0.0	0.0	0.0	0.0	0.0	0.0	0.0	0.0	0.0	0.0	0.0	0.0	0.0	0.0	0.0	0.0	0.0	0.0	0.0	2.9682	0.0	0.0	0.0	0.0	0.0	0.0	0.0	0.0	0.5491	0.0	0.0	0.0	0.0	0.0	0.0	0.0	0.0	0.0	0.0	0.0	0.0	0.0	0.0	0.0	0.0	0.0	0.0	0.0
401093	MBNL1-AS1	599.2297	2423.462	588.4907	103.8197	176.2708	81.5881	144.8234	37.6287	125.1361	67.8253	99.6465	94.7722	144.4127	32.0226	158.2483	77.1551	69.326	48.3969	18.265	373.2235	114.1352	83.8852	16.8666	60.1194	93.9009	116.3727	44.6349	91.3311	108.8688	20.2089	33.5181	17.567	78.6287	181.5926	83.4629	34.087	20.3786	84.7207	239.817	161.8284	188.5513	97.5071	67.6499	202.3911	40.361	43.7767	45.4997	51.79
401105	FLJ42393	0.7067	0.9901	0.0	0.3577	0.4272	1.7225	0.9928	0.0	0.2959	0.0	0.4285	0.0	0.3864	1.4168	1.0205	3.0353	0.846	0.4955	0.0	1.4841	0.2356	0.2646	3.2137	0.0	0.0	1.0789	0.0	4.4494	0.5491	0.0	0.336	0.3787	0.3234	0.3198	0.0	0.5115	0.4508	0.4056	0.5546	0.0	2.1704	0.9497	0.7712	1.1261	0.9756	0.5216	0.3869	0.0
401127	LOC401127	7.0671	4.9505	2.7416	7.1531	7.2619	5.512	4.964	1.9844	2.071	3.941	5.9989	5.8638	11.9784	1.771	9.8646	7.7263	7.6142	3.221	4.9889	2.9682	0.4713	3.4402	7.4987	3.2159	4.659	2.5175	4.0367	8.8988	2.7457	11.3948	4.3683	3.0294	3.2342	4.4771	14.6735	5.1151	11.7196	2.0278	4.9917	2.9682	7.5963	8.547	1.1567	6.006	0.9756	3.1299	3.4824	7.2405
401135	SYT14P1	0.0	0.0	0.0	0.0	0.0	0.3445	0.0	0.4961	2.9379	0.3583	0.0	0.9021	0.0	0.3684	0.0	0.0	3.3954	0.0	0.0	0.0	0.2356	0.0	0.0	0.0	0.0	0.0	0.0	0.0	0.0	0.0	0.0	0.0	0.0	0.0	2.5679	0.0	0.4508	0.4056	0.8098	0.7421	0.0	0.4796	0.0	0.0	2.439	0.0	0.0	0.4023
401136	TMPRSS11BNL	0.0	0.0	0.0	0.0	0.8543	0.0	0.0	0.0	31.9527	0.0	33.8168	96.0758	4.2504	0.3542	49.6631	0.2759	13.2149	0.0	0.0	0.742	0.0	0.0	0.0	0.9188	0.0	0.0	0.0	0.0	0.0	0.0	0.0	0.0	10.0259	43.812	41.4527	0.5115	27.4961	0.0	82.5402	22.2618	0.0	0.4748	0.0	3.003	251.7073	0.0	0.0	0.4023
401172	FLJ33360	2.8269	7.5908	0.5483	2.5036	0.4272	0.0	1.9856	0.4961	0.2959	1.0748	1.2855	1.3532	1.932	0.0	2.7213	2.4834	0.0	0.4955	4.9889	3.7102	0.9425	1.5878	2.6781	1.3783	3.8119	0.0	0.367	31.1457	2.1966	1.4771	4.3683	20.4487	0.3234	0.0	0.7337	69.5652	8.1136	0.4056	3.3278	0.0	1.0852	1.8993	0.0	3.003	20.4878	1.5649	4.2563	1.2068
401232	LINC01011	87.9859	36.3036	74.5716	15.3791	9.8249	11.024	45.007	18.8515	31.9527	24.7211	41.1355	26.6125	35.1623	104.4871	35.0363	35.3201	28.4828	36.67	32.7051	12.6147	50.4241	44.1933	36.4221	44.1041	79.6273	16.9031	10.2752	22.2469	52.7183	24.0557	64.1801	61.7249	53.3635	19.8273	48.4226	24.5524	30.6513	25.1445	19.4121	82.3687	94.4113	30.8642	16.9655	28.1532	12.6829	19.8226	33.6634	20.1126
401237	CASC15	45.6396	38.2838	5.4832	1.073	0.8543	55.4646	5.6259	3.9687	4.7337	25.0793	0.857	0.0	2.3184	0.0	5.7827	4.415	3.9481	2.4777	0.5543	2.2261	28.0396	18.2595	12.3192	2.2971	1.6942	5.3946	1.1009	8.528	2.1966	1.6881	0.672	2.2721	7.4386	13.1116	2.5679	9.7187	1.803	4.4611	7.2102	3.7103	8.6815	3.7987	3.4702	16.1299	0.4878	79.2906	95.9599	4.827
401253	LINC00336	0.0	0.0	0.0	5.7225	2.1358	0.0	0.0	1.9844	0.0	0.0	0.0	0.9021	0.0	3.1877	0.3402	0.2759	0.0	2.7255	11.6408	1.4841	0.4713	6.6158	0.5356	0.9188	2.9648	5.035	0.0	0.0	0.0	0.422	1.3441	2.2721	2.2639	1.599	0.0	14.3223	0.0	3.2444	1.1093	0.7421	10.8519	0.9497	0.0	0.3754	0.0	1.0433	1.9347	1.2068
401288	LINC00242	20.212	11.2211	9.8478	0.7153	17.0995	2.067	1.5653	91.7574	10.0592	100.1955	52.4735	4.9617	0.3864	39.698	10.5211	15.7285	14.8928	7.9286	4.9889	12.6147	7.943	19.7229	78.6181	8.2695	2.0373	40.2726	38.4037	7.4156	22.5151	3.353	1.0081	14.4997	5.3978	31.9252	7.6853	18.9258	10.3403	59.2964	16.6223	5.1944	33.809	20.7835	18.0605	38.1869	0.9756	8.2577	9.8475	46.8624
401303	ZNF815P	20.4947	13.2013	17.5463	46.495	5.126	19.9811	39.3812	24.3086	39.3491	22.9297	38.5645	43.7528	15.8423	17.7097	50.3434	9.3819	30.7389	20.5649	52.1064	27.4555	18.6145	40.2238	57.3112	19.755	20.3304	13.3067	36.6972	81.5721	120.2636	46.0013	40.6586	14.7685	40.1035	34.8577	30.0807	34.2711	35.1589	7.3	26.6223	54.9124	23.8741	58.4046	34.7021	21.021	48.2927	50.5999	23.2161	20.1126
401331	RASA4CP	414.576	279.8185	427.5367	56.7561	66.1512	114.3881	95.6631	61.4957	86.3077	72.1067	168.8827	113.4687	128.8331	83.8057	187.6108	62.649	153.0654	58.7983	128.0432	114.2741	52.8511	124.76	116.2292	105.5559	37.2681	56.8305	188.9028	130.0037	140.0329	51.5003	85.1075	61.5961	96.4036	96.866	106.9736	35.734	272.7474	79.2903	75.4298	137.7857	211.1394	72.3599	92.7318	64.7147	146.1122	62.7282	63.8675	197.1923
401375	GTF2IRD2P1	576.6784	398.0198	349.2803	255.7225	131.9949	51.6751	161.1649	16.3711	85.7988	128.2629	95.9829	183.1304	77.6662	27.9813	263.6225	140.1766	162.4365	55.7483	156.3193	149.1499	159.0481	107.1753	136.0471	103.369	356.6285	67.6125	53.211	110.4931	133.4432	79.1306	284.9462	86.7178	179.8189	112.8878	100.5136	93.0946	178.0482	21.9	66.0011	143.2176	196.9615	166.1918	40.8714	290.1652	115.122	137.1935	311.4828	113.033
401397	LINC00998	649.1166	523.1023	427.6902	524.6781	606.1512	615.9676	658.5588	745.6282	482.5444	762.7701	770.0054	971.1322	996.5224	316.649	310.9044	741.17	1010.4343	455.1536	547.6718	934.9695	311.0273	550.6959	1076.5935	481.47	1052.5201	842.2794	736.8807	558.769	1190.0055	610.0443	660.6183	479.0306	796.8952	764.3108	617.3881	370.844	629.7048	1268.5795	392.1242	1213.268	603.9067	438.7464	494.6983	579.2042	600.4878	449.1393	547.1263	255.4304
401431	ATP6V0E2-AS1	79.9576	45.2145	27.416	29.4099	15.015	15.158	41.7837	6.4839	5.9172	11.8374	30.4317	11.7276	10.8269	0.3542	10.2388	3.0353	46.2549	16.3776	84.8115	54.9109	111.7107	78.9022	83.2084	16.5574	47.4587	11.9077	2.2092	46.7705	13.7287	72.5132	41.3777	11.3604	12.956	25.5836	48.1695	3.5806	31.5709	34.6264	11.6694	20.7777	44.5252	10.9449	7.3491	42.1059	24.9171	7.8508	30.2158	11.6653
401463	LOC401463	0.3534	5.2805	6.0315	0.0	0.8543	1.0335	0.9928	0.0	0.0	1.4331	0.0	0.0	3.0912	0.3542	0.6803	1.1038	0.282	0.2478	1.1086	0.0	1.885	1.339	0.5356	6.9142	1.2706	0.3596	0.0	1.8539	0.5491	0.8441	0.0	0.3787	2.5873	0.3198	4.4021	0.5115	0.9015	0.4056	0.0	0.7421	1.0852	3.7987	0.7712	1.5015	0.9756	0.0	0.0	0.0
401491	VLDLR-AS1	83.7456	6.6007	10.4181	25.0715	2.1358	7.2345	3.6403	2.4854	19.568	9.6735	34.2796	24.8083	12.7512	1.771	6.8032	3.5872	7.6142	0.2478	8.8692	16.3249	8.7182	2.9109	4.8206	2.7565	11.8594	1.7982	1.8349	13.3482	1.0983	2.9563	14.7849	2.6508	5.194	11.5126	3.6684	7.6726	8.1136	2.847	8.3195	7.4206	1.0852	2.3742	0.3856	14.2643	6.3415	2.6082	19.3506	0.0
401507	FAM74A1	0.0	0.0	0.0	0.0	0.0	0.0	0.0	0.0	0.0	0.0	0.0	0.0	0.0	0.0	0.0	0.0	0.0	0.0	1.1086	0.0	0.0	0.0	0.0	0.0	0.0	0.0	0.0	0.0	0.0	0.0	0.0	0.0	0.0	0.0	0.0	0.0	0.0	0.0	0.0	0.0	0.0	0.0	0.0	0.0	0.0	0.0	0.0	0.0
401508	FAM74A4	0.0	0.0	0.0	0.0	0.0	0.0	0.0	0.0	0.0	0.0	0.0	0.0	0.0	0.0	0.0	0.0	0.0	0.0	0.0	0.0	0.0	0.0	0.0	0.0	0.0	0.0	0.0	0.0	0.0	0.0	0.0	0.0	0.0	0.0	0.0	0.0	0.0	0.0	0.0	0.0	0.0	0.0	0.0	0.0	0.0	0.0	0.0	0.0
401588	ZNF674-AS1	109.1873	57.4257	63.6052	53.6481	74.3272	48.9191	136.0139	53.082	36.6864	40.1269	43.7065	89.3099	34.0031	40.0239	75.8552	47.1854	53.8635	49.3062	68.1818	20.0351	39.5853	119.0837	59.4537	42.2664	109.2757	138.8215	20.9174	78.2351	59.8572	54.4419	25.8737	54.53	59.185	31.6597	96.4784	91.5601	93.3063	54.3445	103.1614	39.3292	81.9316	45.584	100.2506	103.2282	42.439	111.6328	71.1961	55.9131
401629	FAM224B	0.0	0.0	0.0	0.0	0.0	0.0	0.0	0.0	0.0	0.0	0.0	0.0	0.0	0.0	0.0	0.0	0.0	0.0	0.0	0.0	0.0	0.0	0.0	0.0	0.0	0.0	0.0	0.0	0.0	0.0	0.0	0.0	0.0	0.0	0.0	0.0	0.0	0.4056	0.0	0.0	0.0	0.0	0.0	0.0	0.0	0.0	0.0	0.0
401634	GOLGA2P3Y	0.0	0.0	0.0	0.0	0.0	0.689	0.0	0.0	0.0	0.0	0.0	0.0	0.0	0.0	0.0	0.0	0.0	0.0	0.0	0.0	0.0	0.0	0.0	0.0	0.0	0.0	0.0	0.0	0.0	0.0	0.0	0.0	0.0	0.0	0.0	0.0	0.0	0.0	0.0	0.0	0.0	0.0	0.0	0.0	0.0	0.0	0.0	0.0
401827	MSLNL	0.7067	0.33	1.645	2.8612	3.8445	0.0	0.9928	0.4961	2.071	15.0476	1.2855	2.7064	0.7728	0.7084	0.3402	0.5519	0.564	1.4866	2.7716	5.1943	0.7069	2.6463	1.0712	3.2159	9.7416	0.7193	0.7339	0.0	1.6474	0.0	9.4086	43.5482	6.1449	0.3198	0.0	17.9028	0.4508	0.8111	1.1093	0.0	3.7982	0.9497	0.7712	0.0	0.0	46.4267	0.7739	24.9397
401884	MGC57346	381.4664	142.5743	248.1097	235.3362	187.0525	173.973	275.956	262.4333	228.4024	180.4064	139.2309	367.5823	117.8516	260.9911	187.6754	92.6462	264.6757	215.3122	159.6452	182.5417	333.0867	229.8395	437.0648	194.5129	159.2546	157.5228	301.2844	440.4894	268.5338	123.8658	176.7473	160.9202	214.7477	297.4097	199.1123	216.3683	234.3926	170.7391	414.1542	169.9317	92.0184	165.584	215.5388	148.9565	158.0488	86.072	182.3896	214.3765
401898	ZNF833P	65.371	46.5347	17.5463	20.0286	21.3584	3.445	6.6187	17.3633	12.7219	14.331	11.5694	20.7488	7.3416	13.4594	54.7654	6.3466	1.9741	6.6898	15.5211	56.395	18.3789	20.3765	12.3192	38.5911	25.413	9.7103	15.4128	326.6593	2.7457	24.6888	18.8172	10.9817	12.9366	23.0253	82.1717	14.3223	20.284	19.0611	17.7482	24.488	49.9186	46.5337	9.2539	24.7748	5.8537	8.868	20.8945	90.5068
402176	RPL21P44	1.4134	1.6502	4.3866	0.7153	0.0	0.0	1.6547	0.0	2.3669	1.0748	3.428	2.2553	2.3184	0.0	2.0409	0.5519	1.692	0.7433	2.2173	8.9045	0.7069	1.8524	1.6069	0.9188	1.6942	0.7193	0.367	1.1123	0.0	1.0551	1.6801	0.7574	0.6468	0.9594	1.8342	1.023	2.2538	0.0	1.1093	0.0	1.0852	0.9497	0.0	2.6276	2.439	2.0866	0.3869	2.8158
402483	LINC01000	879.5053	838.2838	576.2851	514.3062	734.7287	433.3821	606.6021	280.2927	638.7574	729.4504	605.8918	955.3451	590.4173	212.1619	379.2762	660.872	409.1935	356.0456	242.2395	316.8508	738.4543	961.667	807.1773	511.3321	652.266	360.0007	103.1193	373.3778	476.6612	373.4965	546.707	992.1424	736.0931	430.4445	722.3037	510.9974	1006.5359	939.6735	610.0943	809.5874	1087.9002	1147.1985	529.4004	956.4565	1790.7317	1286.385	782.3828	584.0708
402644	LOC402644	0.3534	0.0	0.0	0.0	0.0	0.3445	0.0	0.0	0.0	0.0	0.4285	0.0	0.0	0.0	0.3402	0.0	0.0	0.0	0.0	0.0	0.0	0.0	0.0	0.0	0.0	0.0	0.0	0.0	0.0	0.0	0.0	0.0	0.0	0.0	0.0	0.0	0.0	0.0	0.0	0.0	0.0	0.0	0.0	0.0	0.0	0.0	0.3869	0.0
403315	FAM92A1P2	0.0	0.0	0.0	0.0	0.0	0.689	0.0	0.0	0.0	0.0	0.0	0.0	0.0	0.0	0.0	0.0	0.0	0.0	0.0	0.0	0.0	0.0	0.0	0.0	0.0	0.0	0.0	0.0	0.0	0.0	0.0	0.0	0.0	0.3198	0.3668	0.0	0.4508	0.0	0.0	0.0	0.0	0.4748	0.0	0.0	0.0	0.0	0.3869	0.8045
404201	WDFY3-AS2	51.9435	22.1122	14.2563	2.1459	8.9705	5.8565	4.3021	2.4805	11.5385	10.39	5.9989	32.4763	3.4776	3.1877	11.2252	5.5188	23.6887	6.9376	1.663	0.0	24.9764	6.0865	14.4617	10.5666	4.659	0.7193	6.6055	1.1123	3.844	6.9635	5.0403	1.136	6.7917	9.2741	12.8393	1.5345	5.4091	1.2167	4.437	9.6468	2.1704	15.1947	15.8088	3.7538	2.439	6.7814	8.8995	3.218
404744	NPSR1-AS1	0.0	0.33	0.0	0.0	0.0	0.3445	0.0	0.0	0.2959	0.0	0.0	0.0	0.0	1.0626	0.0	0.0	0.0	0.0	0.0	0.0	0.0	0.0	0.0	0.0	0.0	0.0	0.0	0.3708	0.0	0.0	0.0	0.0	0.0	0.0	0.0	0.0	0.0	0.0	0.0	0.0	0.0	0.4748	0.0	0.0	0.0	0.0	0.0	0.0
404770	SPATA31B1P	0.0	0.0	0.0	0.0	0.0	0.0	0.0	0.0	0.0	0.0	0.0	0.0	0.0	0.0	0.0	0.0	0.0	0.0	0.0	0.0	0.0	0.0	0.0	0.0	0.0	0.0	0.0	0.0	0.0	0.0	0.0	0.0	0.0	0.0	0.0	0.0	0.0	0.0	0.0	0.0	0.0	0.0	0.0	0.0	0.0	0.0	0.0	0.0
407835	LOC407835	59.364	47.1947	60.3153	74.392	55.1047	105.4173	80.086	88.8007	104.4379	64.1314	166.6845	128.101	112.442	83.9439	140.8254	40.5629	113.0852	59.9604	106.4302	84.5925	50.1885	73.038	35.8864	77.1822	37.2723	74.0861	102.3853	91.2125	51.0708	125.7649	43.6828	41.6548	54.9806	56.6038	64.5635	94.6292	66.261	71.7834	73.7659	104.6305	79.2187	48.9079	50.1253	71.3213	90.2439	55.8164	95.573	67.9807
407975	MIR17HG	36.0424	21.7822	36.1892	36.4807	56.8133	83.7137	42.6905	11.4101	26.0355	19.7052	43.7065	130.3563	39.4127	40.3781	24.4914	51.0486	64.5798	74.5788	44.9002	45.2644	20.9708	145.0175	56.24	53.7519	39.8136	78.4018	45.1376	60.0667	118.067	59.7172	17.4731	79.9015	71.7982	14.3908	46.9552	58.312	57.6966	47.8556	116.4725	62.333	21.1612	103.9886	19.6645	73.5736	143.9024	39.1236	66.1659	55.5109
414235	PRR26	124.0283	166.3366	49.8972	1.4306	22.2127	0.0	1.6547	0.0	1.1834	2.8662	0.857	0.9021	0.7728	3.5419	0.6803	1.1038	0.282	30.7235	72.6164	17.0669	2.8275	101.3535	0.0	1.8377	207.1156	0.7193	0.367	1.1123	0.5491	33.1294	195.9005	76.8721	108.6675	0.3198	1.1005	8.1841	1.3523	1.6222	0.0	0.7421	86.2724	2.3742	0.0	0.3754	0.4878	0.5216	18.186	1.2068
414241	FAM35BP	174.9117	214.5215	180.9459	236.4092	132.8492	104.3838	99.9421	73.4218	156.8047	223.9226	173.1119	241.7682	74.575	149.8239	157.153	207.5055	420.7558	322.3489	220.0665	313.8826	171.3007	190.5339	89.9839	170.9035	171.961	92.4278	151.9266	76.3812	228.4459	300.0633	183.4677	233.2671	168.1759	87.6239	194.7909	115.601	101.8706	126.128	164.7255	164.7373	136.191	196.5812	331.2126	148.6486	192.6829	223.7872	249.9601	248.1899
414767	LINC00596	0.0	0.0	0.0	0.0	0.0	0.0	0.0	0.0	0.0	0.0	0.0	0.0	0.0	0.0	0.0	0.0	0.0	0.0	0.0	0.0	0.0	0.0	0.0	0.0	0.0	0.0	0.0	0.0	0.0	0.0	0.0	0.0	0.0	0.0	0.0	0.0	0.0	0.0	0.0	0.0	0.0	0.0	0.0	0.0	0.0	0.0	0.0	0.0
414777	HCG18	332.3498	340.2211	263.83	422.1567	230.7433	372.4675	379.7071	570.4328	340.7456	383.1836	327.9229	347.1177	446.2751	306.0693	256.5472	437.8753	136.6328	455.8969	405.765	193.6723	652.6084	557.1476	608.0878	257.6921	267.374	288.6731	552.4991	339.2659	405.821	460.6985	264.916	336.6468	604.7122	289.6962	291.2766	542.0	231.1697	318.0168	518.8907	509.0531	576.0553	381.434	582.6412	509.9437	180.0341	373.5472	582.8675	352.7796
414926	LINC00593	0.0	0.0	0.0	1.073	0.4272	0.3445	0.0	0.0	0.0	0.3583	0.0	0.0	0.3864	0.0	0.0	0.0	0.0	0.0	0.0	0.0	0.4713	0.0	0.0	0.0	0.0	0.0	0.0	0.0	0.0	1.0551	0.672	0.0	0.0	0.0	0.7337	0.0	0.0	0.0	0.0	0.0	0.0	0.4748	0.0	0.3754	0.4878	0.0	0.0	0.0
415056	CNTFR-AS1	0.0	0.0	0.0	0.0	0.0	0.689	0.0	0.0	0.0	0.0	0.0	0.4511	0.7728	0.0	0.0	0.0	0.0	0.0	0.0	0.0	0.0	0.0	0.0	0.4594	0.0	0.0	0.0	0.0	0.0	0.0	0.0	0.0	0.0	0.0	0.3668	0.0	0.0	0.0	0.0	0.0	0.5426	0.0	0.3856	0.3754	0.9756	0.0	0.0	2.0113
425057	TTTY9B	0.0	0.0	0.0	0.0	0.0	0.0	0.0	0.0	0.0	0.0	0.0	0.0	0.0	0.0	0.0	0.0	0.0	0.0	0.0	0.0	0.0	0.0	0.0	0.0	0.0	0.0	0.0	0.0	0.0	0.0	0.0	0.0	0.0	0.0	0.0	0.0	0.0	0.0	0.0	0.0	0.0	0.0	0.0	0.0	0.0	0.0	0.0	0.0
432369	ATP5EP2	37.1025	37.2937	83.8931	25.7511	14.5237	103.0058	39.0502	56.5546	19.2308	41.56	116.9791	80.7397	107.8053	19.1265	94.5639	20.4194	65.7078	24.5292	452.3282	532.0422	30.3959	28.3155	33.744	22.5115	38.9665	35.6045	102.3853	119.0211	60.4064	49.1665	34.2742	79.5229	42.6908	30.7004	56.493	54.7315	36.0604	33.6612	41.0427	86.821	61.8557	15.1947	21.5924	19.5195	50.7317	51.1215	26.6985	53.9019
439927	LINC01555	0.0	0.33	0.0	0.0	0.8543	0.0	0.3309	0.9922	0.0	0.0	0.0	0.0	0.0	0.3542	0.0	0.2759	0.846	0.0	0.0	0.0	0.4713	0.2646	0.0	0.0	0.4235	0.3596	1.1009	0.3708	0.0	0.0	0.0	0.0	0.3234	0.3198	0.0	0.0	0.0	0.4056	0.0	0.0	0.0	0.4748	0.3856	0.0	0.0	1.5649	0.0	0.4023
439931	THAP7-AS1	189.1979	104.4092	53.5326	55.8548	79.3336	57.194	78.1137	115.431	93.0207	158.5014	17.7654	24.6143	27.0479	62.2389	52.2143	30.9216	222.5324	61.1868	38.6641	12.6147	71.7413	14.0704	42.9191	43.6034	70.4363	19.2516	12.3046	41.7835	52.3613	71.1901	34.5128	4.3586	63.6675	62.3889	53.8665	85.11	44.4174	73.2434	31.2978	37.6224	65.9848	93.7844	59.3098	63.7725	7.3171	138.6072	30.7033	21.967
439934	LINC00575	0.0	0.0	0.0	0.0	0.0	0.0	0.0	0.0	0.0	0.0	0.0	0.0	0.0	0.0	0.0	0.0	0.0	0.0	0.0	0.0	0.0	0.0	0.0	0.0	0.0	0.0	0.0	0.0	0.0	0.0	0.0	0.0	0.0	0.0	0.0	0.0	0.4508	0.0	0.0	0.0	0.0	0.0	0.0	0.0	0.0	0.0	0.0	0.0
439965	FAM35DP	54.417	58.4158	47.7039	56.1516	36.7364	28.9381	28.7913	15.3789	40.5325	60.5487	39.4215	65.8548	25.5023	43.5658	42.1796	56.5673	118.1613	80.5253	62.6386	103.1435	57.2573	59.8065	26.2453	45.023	47.014	25.1749	37.4312	25.2132	34.0472	82.2958	43.3468	67.7838	50.1294	28.142	57.5935	24.5524	21.6362	47.4501	35.4964	34.1348	38.5241	44.6344	73.2601	37.9129	49.2683	65.7277	56.8795	65.1649
440040	LOC440040	0.0	0.0	0.0	0.0	0.0	0.0	0.0	0.0	0.0	0.0	0.0	0.0	0.3864	0.0	0.0	0.0	0.0	0.0	0.0	0.0	0.0	0.0	0.5356	0.0	0.0	0.0	0.0	0.0	0.0	0.0	0.0	0.0	0.0	0.0	0.0	0.0	0.0	0.0	0.0	0.0	0.0	0.0	0.0	0.0	0.4878	0.0	0.0	0.0
440072	LINC00167	2.8269	0.6601	0.0	0.3577	0.8543	0.689	0.6619	0.0	0.2959	0.0	0.4285	0.4511	1.1592	0.0	1.3606	0.2759	2.2561	0.0	2.7716	0.0	4.7125	0.7939	0.5356	0.9188	3.8119	0.7193	0.0	0.7416	0.0	1.4771	0.336	0.3787	1.6171	1.9188	0.0	1.5345	0.9015	0.0	0.5546	5.1944	2.713	0.9497	0.7712	0.7845	1.9512	0.5216	1.5477	0.4023
440078	FAM66C	80.9187	41.9142	31.2543	1.7883	3.8445	7.579	16.5467	12.4023	8.8757	18.9886	3.428	3.1574	3.0912	3.8961	22.7906	0.8278	12.4083	2.4777	19.4013	9.6465	36.0509	12.7023	28.3878	7.3507	3.3884	5.035	0.367	6.3033	31.8506	1.2661	7.3925	2.6508	13.26	10.873	6.9699	5.1151	3.606	0.0	3.3278	6.6785	11.3945	6.1728	25.8338	25.1502	40.9756	2.6082	42.1759	10.4586
440081	DDX12P	81.2721	50.165	40.0274	227.8255	282.7851	174.3175	392.8187	220.2654	323.3728	85.2697	143.9743	73.0717	76.8934	119.3632	340.158	215.5077	147.4901	222.4975	320.9534	420.7363	450.9896	496.9759	295.1259	181.4701	409.9958	110.0502	93.945	328.8839	204.2834	178.3077	177.7554	400.6438	220.8926	284.298	486.427	329.4118	415.1454	189.8003	316.1398	353.9626	507.325	264.4824	231.7332	454.5796	500.4878	326.0303	154.3871	229.284
440101	FLJ12825	1.7668	2.6403	1.0966	6.7954	5.9804	9.646	8.6043	15.875	8.8757	7.8821	7.7129	8.5701	3.0912	2.8335	17.3481	17.936	23.9707	8.672	28.2705	48.2326	39.8209	9.7913	1.0712	8.7289	30.4956	0.7193	4.7706	79.3474	21.4168	9.4957	18.4812	14.0112	8.4088	1.599	11.7388	2.046	9.4659	0.0	9.4287	10.3888	26.5871	6.6477	10.7962	10.5105	20.9756	24.5175	1.5477	19.3081
440173	LOC440173	6.7138	35.6436	12.0631	0.0	175.1388	312.4623	1.6547	0.0	0.0	3.2245	0.4285	0.4511	0.7728	0.3542	4.7622	207.2296	0.282	27.5025	0.0	405.8955	0.0	0.7939	544.7242	1.3783	0.4235	2.1578	0.0	81.5721	93.9044	0.633	0.0	0.0	0.6468	711.2248	0.7337	0.0	0.9015	48.2612	0.0	274.5622	0.5426	7.1225	0.0	2.6276	76.0976	348.9828	3.8694	1.609
440184	LINC00238	0.0	0.0	0.0	0.0	0.0	0.0	0.0	0.0	0.0	0.0	0.0	0.0	0.0	0.0	0.6803	0.0	0.0	0.0	0.0	0.0	0.0	0.0	0.0	0.0	0.0	0.0	0.0	0.0	0.0	0.0	0.0	0.0	0.0	0.0	0.0	0.0	0.0	0.0	0.0	0.0	0.0	0.0	0.0	0.0	0.0	0.0	0.0	0.0
440224	CXADRP3	0.0	0.0	0.0	0.3577	2.9902	3.7895	0.0	0.4961	0.5917	0.0	0.0	4.5106	5.4096	2.1252	1.0205	1.6556	0.0	0.4955	0.0	0.0	2.3563	0.5293	3.7493	0.9188	0.0	0.3596	0.7339	0.0	0.5491	0.0	2.3522	2.2721	0.0	2.2386	0.0	3.0691	0.9015	1.2167	0.5546	0.0	0.5426	0.9497	1.5423	0.7508	0.0	0.0	0.3869	1.609
440225	NF1P2	0.0	0.0	0.0	0.0	0.0	0.0	0.0	0.0	0.0	0.0	0.0	0.0	0.0	0.0	0.0	0.0	0.0	0.0	0.0	0.0	0.0	0.0	0.0	0.0	0.0	0.0	0.0	2.9663	0.0	0.0	0.0	0.0	0.0	0.0	0.0	0.0	0.0	1.6222	0.0	0.0	0.0	0.0	0.0	0.0	0.0	0.0	0.0	0.0
440253	WHAMMP2	109.5406	77.5578	32.8992	54.0057	14.9509	5.512	36.7337	41.1757	36.0947	27.229	5.5704	9.4723	3.4776	36.4819	22.4504	2.7594	1.41	0.7433	5.5432	18.551	41.7059	13.2315	22.496	46.4012	3.8119	34.5255	12.4771	7.7864	18.6711	1.2661	1.0081	6.4376	17.141	26.543	36.3169	11.7647	48.6815	4.4611	11.6473	75.6901	19.5334	12.3457	30.0752	20.2703	11.2195	7.3031	27.4724	44.65
440278	CATSPER2P1	9.5583	15.8812	9.3269	32.8219	20.3716	39.2559	16.0304	40.9128	11.6479	23.5423	13.3305	10.4556	19.5479	22.0202	15.0486	13.6093	17.5522	30.669	19.9723	11.8726	34.6772	25.3834	15.1687	20.3063	23.7569	15.594	18.4587	22.6326	7.6991	20.8272	19.3112	14.8064	24.1527	23.7896	8.0851	56.133	9.529	39.0064	13.8935	30.4764	10.9061	15.4084	30.6574	12.8754	24.078	28.4664	29.3529	22.2365
440307	TTLL13P	8.4488	1.7393	0.8499	8.1688	4.6433	10.8793	5.2155	11.8814	10.0828	7.8964	10.5196	9.7203	79.973	8.111	13.9567	8.7831	54.1371	2.3637	19.8337	3.3318	5.6032	7.4573	4.0868	17.4992	22.8632	5.0098	9.3064	20.8825	8.2537	9.8692	20.8065	7.176	4.0977	5.3118	5.4109	15.7033	5.2513	8.1841	19.6395	61.5465	41.0906	9.4349	110.0212	9.7035	13.6585	14.2097	2.8633	22.4859
440352	SNX29P2	20.265	36.5215	14.5579	3.8305	21.7984	16.5085	13.0553	5.9531	5.2249	12.3355	7.1559	10.6089	4.4822	20.5432	11.9872	14.0839	0.5725	4.1229	1.1086	1.4841	12.8911	19.191	10.932	9.6478	37.3232	7.3906	0.367	2.9663	0.6809	6.436	6.7036	11.3528	13.0854	6.2936	21.3683	12.1739	10.8181	11.019	4.4426	1.4841	13.337	26.9706	14.2279	10.2402	30.0439	23.6202	18.9173	9.3926
440354	SMG1P2	185.7739	97.3663	110.7937	90.8441	130.8116	178.6685	97.8307	79.9851	95.1154	58.5567	53.2234	93.6536	137.4652	218.1266	122.4433	288.0933	61.3762	104.222	14.9612	8.1624	281.0203	213.6203	159.6786	106.8836	129.1995	155.2031	46.7303	44.1157	42.29	193.1842	137.6109	57.9873	108.6158	119.2005	125.3705	82.8645	123.2094	81.1031	165.2357	42.008	78.1877	209.4587	107.245	98.0893	151.5268	149.3845	98.15	113.1255
440356	CDIPT-AS1	4.2403	0.33	0.0	26.1087	3.8445	19.6366	0.0	0.4961	38.7574	15.4059	0.0	0.9021	1.5456	0.0	13.9465	0.5519	127.4676	1.2389	4.9889	1.4841	9.6607	1.3232	0.5356	0.9188	8.0474	0.3596	0.367	86.0215	1.6474	1.4771	3.0242	0.3787	0.6468	0.9594	2.5679	3.0691	1.803	0.0	0.0	3.7103	1.6278	3.3238	0.7712	2.2523	69.7561	1.0433	0.0	35.8005
440359	YBX3P1	24.3816	44.5545	65.2502	32.5465	65.7839	135.0444	66.8487	112.6132	74.8521	102.8253	75.8436	63.1484	139.8764	53.8374	172.4601	127.4834	39.4811	78.7909	96.4523	123.1785	53.7229	35.7251	68.0236	41.807	26.2601	147.0932	97.6147	49.3141	21.966	29.7531	39.3145	59.4528	39.4567	34.8577	80.7043	47.5703	72.5716	124.1002	64.8918	42.2974	36.8964	71.2251	87.1409	92.3423	142.9268	91.2885	27.4724	103.7812
440423	SUZ12P1	171.0247	162.3762	172.1727	199.9285	100.3845	146.7574	321.006	175.617	197.0414	136.5032	250.241	80.2887	146.4451	98.82	331.9942	127.7594	358.15	213.5778	296.0089	210.7392	233.0349	282.8899	257.0969	349.1576	318.9327	188.0923	103.1193	317.3897	292.1472	158.2612	188.172	226.8295	154.9159	159.8977	282.0983	176.9821	362.407	96.1168	346.6445	300.5343	266.956	250.2374	143.0499	223.7237	208.2927	233.6985	188.0505	183.4272
440452	TBC1D3P2	0.0	0.0	0.0	0.0	0.0	0.0	0.0	0.0	0.0	0.0	0.0	0.0	0.3864	0.0	0.0	0.2759	0.282	0.0	1.1086	1.4841	0.0	0.0	0.0	0.0	0.4235	0.0	0.0	0.3708	0.0	0.0	0.0	0.3787	0.0	0.0	0.0	0.0	0.4508	0.0	0.0	0.0	0.5426	0.0	0.0	0.3754	0.0	0.0	0.3869	0.4023
440456	PLEKHM1P1	177.7668	120.6667	103.8684	89.5672	601.3798	219.919	350.6577	179.4369	271.8491	149.0967	336.4671	115.8728	223.7558	281.9629	203.7138	211.1755	254.5516	136.4197	121.5244	57.2706	289.7102	194.6674	251.7568	258.1148	212.3338	155.5627	211.1083	252.6326	99.9561	110.306	174.1767	156.9251	260.1779	215.3886	442.3258	376.7468	264.5752	188.904	210.0111	129.3114	300.5317	395.1852	448.9069	232.1884	418.8829	253.2864	132.947	330.1167
440461	LOC440461	10.2473	29.0429	16.4496	1.073	0.8543	12.7465	4.964	0.0	2.9586	1.0748	5.5704	3.1574	3.0912	1.0626	8.504	8.5541	44.2752	0.7433	5.5432	3.7102	53.7229	4.2341	14.9973	4.1348	9.7416	1.7982	5.8716	12.9774	6.5898	57.1851	3.6962	6.4376	3.5576	3.5177	5.1357	1.023	9.4659	0.0	8.8741	2.9682	11.9371	11.8708	6.1693	3.3784	1.4634	1.5649	2.7085	2.4135
440465	BAIAP2-AS1	1170.6714	532.0132	481.974	509.6567	200.3417	367.5825	385.2072	313.5309	133.7278	382.639	113.5512	94.2715	210.9737	287.251	204.7751	106.5121	119.2893	380.8226	778.2705	268.6182	459.2366	496.7113	619.1751	251.761	434.5616	249.9505	142.7523	346.3107	225.151	244.7774	485.8871	223.0427	381.9534	265.4301	198.8261	674.6803	139.2833	232.3837	222.4071	143.9596	583.2881	176.1633	548.2938	199.3243	526.8293	217.0057	804.8251	457.3612
440508	CLEC4GP1	4.2403	10.231	2.1933	5.3648	1.7087	0.0	1.3237	0.0	0.0	5.0159	0.0	0.4511	0.0	0.0	1.0205	0.2759	0.282	0.0	0.0	3.7102	0.9425	7.6743	0.0	1.8377	0.4235	0.0	0.0	0.0	1.6474	0.211	0.336	4.1655	0.0	0.0	0.3668	0.0	0.4508	0.0	0.0	1.4841	1.6278	3.3238	1.1567	0.0	2.439	0.5216	1.1608	0.8045
440556	LINC00982	2.1201	47.5248	30.706	0.0	0.4272	0.3445	0.6619	0.0	1.1834	3.941	1.2855	2.2553	0.3864	0.0	2.0409	0.0	0.282	0.9911	99.7783	12.6147	10.3676	8.2035	32.1371	9.6478	0.0	1.0789	0.7339	4.8202	1.0983	5.0644	2.6882	0.3787	0.6468	0.0	2.9347	0.5115	1.3523	0.0	1.6639	2.9682	39.0667	1.8993	4.627	7.1321	0.9756	0.0	3.8694	11.2631
440799	P2RX6P	0.0	0.0	0.0	0.0	0.0	0.0	0.0	0.0	0.0	0.0	0.0	0.0	0.0	0.0	0.0	0.0	0.0	0.0	0.0	0.0	0.0	0.0	0.0	0.0	0.0	0.0	0.0	0.0	0.5491	0.0	0.0	0.0	0.0	0.0	0.0	0.0	0.0	0.0	0.0	0.0	0.0	0.0	0.0	0.0	0.0	0.0	0.0	0.0
440823	MIAT	26.2968	58.4158	38.3825	154.1774	170.8672	1499.0475	178.711	65.648	186.6864	88.136	400.5613	301.7772	167.3029	41.0865	203.7547	268.7638	38.6351	53.6397	62.0565	88.043	342.3657	239.4905	361.5961	306.4317	48.7082	340.0299	30.9101	486.4627	178.4734	207.7738	42.6747	352.3507	189.5213	60.5181	1150.1504	112.532	72.1208	71.3779	305.0471	421.7424	143.6842	283.1054	472.0069	349.8498	634.2878	189.181	233.1091	206.3556
440888	ACTR3BP2	0.0	0.0	0.0	0.0	0.0	0.0	0.0	0.0	0.0	0.0	0.0	0.0	0.0	0.0	0.0	0.0	0.0	0.0	0.0	0.0	0.0	0.0	0.0	0.0	0.0	0.0	0.0	0.0	0.0	0.0	0.0	0.0	0.0	0.0	0.0	0.0	0.0	0.0	0.0	0.0	0.0	0.0	0.0	0.0	0.0	0.0	0.0	0.0
440896	LOC440896	0.3534	0.0	0.0	0.3577	0.0	4.4785	0.6619	0.4961	0.8876	0.7166	4.2849	0.9021	0.0	0.7084	2.3811	3.0353	0.564	0.0	1.1086	0.0	0.9425	0.2646	0.5356	0.0	4.659	1.0789	2.2018	1.8539	0.0	1.2661	0.0	0.7574	0.6468	0.3198	8.4373	0.0	1.3523	0.0	4.437	2.2262	0.5426	0.9497	0.7712	1.1261	1.4634	0.0	0.3869	0.0
440905	FAR2P1	9.894	12.2112	7.6765	135.9084	38.0179	54.4311	26.8057	0.4961	1.7751	12.8979	0.0	16.2382	0.7728	1.4168	4.4221	0.0	0.0	0.2478	1.663	0.742	18.6145	42.3409	36.4221	8.2695	123.6764	0.0	0.367	34.4828	314.1131	23.8447	0.336	0.3787	2.2639	6.3959	1.4674	0.0	99.1661	0.0	0.5546	253.7845	20.6186	4.2735	7.7116	0.0	266.8293	0.5216	69.2614	0.0
440925	LINC01124	19.4346	6.6007	33.4476	1.073	0.8543	0.0	27.7985	5.457	0.0	8.9569	0.4285	0.9021	3.0912	4.2503	13.2662	0.2759	4.7941	0.2478	62.0843	13.3567	3.0631	45.2518	4.2849	0.0	26.2601	28.4116	11.0092	39.3029	3.2949	12.8719	15.121	16.2833	9.7025	2.8782	4.7689	37.8517	0.9015	0.4056	0.0	2.9682	50.4612	9.9715	11.5674	7.5075	1.9512	29.734	47.593	14.4811
440944	THUMPD3-AS1	161.4841	166.0066	131.0487	269.3133	323.7933	253.2082	138.3304	164.703	170.7101	101.7504	234.3867	94.7226	93.5085	110.5084	346.2809	321.1921	157.9244	224.2319	353.1042	103.8855	240.5749	405.9431	194.4296	240.2756	360.0169	246.7138	97.2477	233.9637	193.3004	217.7675	189.8522	382.8458	294.6313	153.8216	293.4703	661.8926	234.8434	122.8835	203.5496	102.4043	282.6913	285.85	106.0343	350.6006	226.8293	367.2405	206.6234	140.3862
441032	EEF1A1P9	17923.3216	9086.1386	16200.1371	6561.8741	2662.5374	4964.258	3520.4765	4423.6636	2863.9053	8229.6049	4758.0075	2153.8115	2844.2813	4263.4279	5866.0254	5767.1082	2732.0925	8503.221	6784.3681	7090.9276	6245.9943	8468.7028	5589.7161	4403.0611	3857.2639	10188.2721	9055.7798	8925.102	4488.1933	8189.9135	5483.1989	7458.8659	9610.608	3841.0617	5825.752	3935.0384	3870.1826	5049.1737	3018.3028	5585.4853	4385.784	3695.6315	3643.3391	4202.3273	9142.439	2194.5749	8621.3017	6580.0483
441046	GUSBP5	27.2085	14.1914	4.9349	3.9342	9.8249	2.756	2.9784	26.2929	40.2367	15.4059	3.428	2.7064	1.932	8.5006	20.4095	27.8698	0.564	0.2478	23.8359	0.0	4.7125	0.7939	14.9973	5.9724	0.4235	23.3767	0.0	3.337	9.8847	0.8441	0.0	2.2721	1.2937	23.0253	3.3015	25.5754	12.6211	19.0611	3.8824	17.0674	4.3407	1.4245	10.0251	0.7508	0.9756	20.8659	30.1809	0.8045
441089	CRSP8P	153.0035	159.4059	137.6285	97.6395	112.7723	166.7384	95.6399	157.7577	227.5148	128.9794	110.1232	276.0487	97.7589	248.6439	182.6649	174.9448	163.2826	110.5055	80.9313	51.2007	152.4505	83.094	168.7199	216.8452	95.7222	231.9685	294.6789	109.7516	82.9215	150.0317	104.1667	94.2914	108.3441	172.0499	222.3037	116.624	208.2488	138.2946	146.4226	158.0588	69.452	134.8528	145.3634	162.5375	112.6829	98.0699	101.377	134.7546
441094	NR2F1-AS1	408.8339	287.7888	214.9417	15.3791	24.7757	43.4071	23.8273	19.8437	67.1598	30.8118	12.8548	179.9729	107.8053	44.9826	26.8725	10.2097	55.8376	23.7859	59.3126	42.2962	33.2234	52.9261	110.3374	69.8315	27.1072	15.1049	22.0183	86.7631	11.5321	26.3769	78.293	42.0335	59.5084	58.5225	34.8496	17.9028	17.1287	9.3278	59.3455	28.1983	227.3467	35.6125	19.6645	13.5135	12.1951	106.4163	308.7742	20.9171
441108	C5orf56	170.5512	98.571	87.9287	28.0007	38.1375	30.3746	249.1834	43.1849	32.3343	51.7709	138.0696	69.5625	125.6762	21.62	105.5442	42.1137	30.0113	67.2894	120.3492	178.8315	46.4939	65.9671	93.8886	85.686	75.1377	75.3412	42.3743	372.792	165.9747	171.2682	51.1593	124.0367	81.6494	28.8519	289.2186	82.6394	168.7401	25.3716	30.1165	253.3318	108.6435	88.9981	110.5572	115.4467	72.9073	51.7893	69.7644	125.1207
441177	LINC00602	0.0	12.9736	0.0	0.0	1.6788	0.0	0.0	0.0	0.0	46.5902	0.0	0.0	0.0	0.0	0.0	0.3311	0.0	0.0	1.1086	12.8373	2.0712	0.0	0.0	0.0	0.0	0.0	0.0	0.0	0.0	0.0	0.0	11.8716	0.4851	0.0	0.0	60.1841	0.0	0.0	0.0	0.0	0.0	6.4957	0.3856	0.0	0.0	52.1596	1.0022	0.0
441191	RNF216P1	448.3816	368.2772	194.1056	317.9542	183.5882	362.2772	270.7041	723.4627	246.0178	270.1403	243.8136	352.7289	240.5487	2098.0089	105.1088	201.6667	133.1077	173.3647	206.2084	161.0225	159.0481	149.5162	196.5185	259.3046	161.3384	218.6258	380.5284	227.627	290.9885	259.5252	163.6122	263.5615	182.6908	156.3575	145.5796	187.2123	400.6265	353.5273	124.792	260.3146	268.0412	135.3039	284.091	197.7553	270.7317	241.5232	313.8044	183.0169
441194	PMS2CL	91.8728	70.6271	57.0254	123.0329	115.3353	95.4268	83.0644	132.953	145.858	145.4601	66.4167	122.6883	74.1886	388.1961	106.4695	94.9227	76.4241	83.7463	74.2794	23.7453	163.9962	119.3483	152.6513	78.101	71.1563	87.7524	108.6239	119.0211	42.8336	69.846	89.0457	53.3939	78.9133	112.568	69.3324	172.3785	80.6851	130.5891	104.2707	88.3051	55.8871	108.7369	70.1754	95.7207	191.2195	126.2389	74.2915	46.6613
441204	LOC441204	63.9576	48.8449	9.3215	5.0072	4.2717	0.689	11.5827	7.4414	0.5917	9.3152	7.7129	1.8042	3.0912	5.3129	3.0614	0.5519	1.692	5.4509	3.3259	12.6147	7.7757	20.3765	29.459	3.2159	21.601	1.4386	1.8349	4.4494	5.4915	10.1287	1.0081	8.331	8.4088	8.6345	3.6684	2.5575	5.8598	2.8389	1.6639	2.2262	18.4482	4.7483	5.7837	3.003	11.2195	2.6082	6.191	7.6428
441208	ZNRF2P1	43.1095	74.2574	26.3194	17.525	62.3665	27.9046	61.2228	52.0898	21.3018	22.5714	29.9946	37.438	10.4328	41.4406	36.3969	18.4879	36.379	35.6789	17.184	2.9682	52.3091	79.9184	77.6647	29.8622	29.2249	38.4816	16.8807	2.2247	28.0066	78.0755	52.7554	9.8457	36.5459	41.2536	30.8144	25.5754	45.0755	74.6223	20.5214	16.3253	17.363	46.5337	29.6896	45.045	22.9268	26.6041	53.397	15.6879
441212	RP9P	463.9576	571.6172	356.4085	202.7897	100.3845	176.3845	222.7186	454.4214	196.4497	116.0815	218.9609	161.4795	64.1422	205.4323	148.9892	102.649	296.6723	141.4767	382.4834	297.5578	106.7389	175.7146	190.6802	178.7136	188.0559	317.9227	355.5963	285.1316	577.1554	152.3528	133.4005	202.9726	119.9871	138.4714	151.1372	124.2967	249.2675	208.4558	204.6589	483.081	249.5931	132.9535	313.476	130.2553	105.8537	145.5399	125.7539	101.3677
441251	SPDYE7P	2.8269	2.3102	2.7416	5.7225	14.5237	3.7895	4.3021	2.9766	6.213	4.2993	5.1419	10.8254	5.4096	5.3129	9.1843	3.8631	9.0243	2.4777	11.0865	2.9682	8.0113	4.2341	9.6411	6.8913	9.3181	3.9561	2.5688	9.6403	9.8847	3.1652	3.6962	6.4376	7.762	5.1167	5.8694	3.5806	8.5643	3.65	9.9834	5.1944	9.7667	10.9212	5.7837	6.006	21.4634	8.3464	5.804	3.218
441263	DTX2P1-UPK3BP1-PMS2P11	41.4452	30.462	11.5147	17.2926	106.7663	49.3945	123.2564	23.7083	230.8846	46.644	118.0503	127.5823	109.1113	25.0486	221.5109	134.0784	141.2324	19.6234	69.6785	62.5688	44.418	29.5063	47.5629	123.2297	81.8806	45.9406	106.7266	346.8743	119.8792	58.3203	83.172	46.2596	78.2471	148.2347	91.328	28.5422	272.8916	153.1704	106.5169	172.9964	76.408	192.2602	61.8816	123.2282	209.5366	28.6541	34.7623	38.8536
441295	OR2A9P	166.7845	300.9901	142.0151	60.8011	146.9457	75.1012	81.4098	27.2851	83.7278	135.4284	272.5228	379.5083	101.6229	29.3981	120.4159	123.8962	156.5144	28.7413	45.4545	37.844	82.4694	72.2441	189.0734	75.3445	204.9979	88.4717	34.1284	22.9885	79.0774	61.8274	199.2608	28.7797	108.3441	73.8727	136.8305	64.9616	88.348	91.2501	134.7754	309.439	173.0874	49.8575	55.5234	203.4535	221.4634	50.0782	236.4174	107.8037
441317	FAM90A7P	0.0	0.0	0.0	0.0	0.0	0.0	0.0	0.0	0.0	0.0	0.0	0.0	0.0	0.0	0.3402	0.0	0.0	0.0	0.0	0.742	1.1781	0.0	0.0	0.0	0.0	0.0	0.0	0.0	0.5491	0.0	0.0	0.0	0.3234	0.9594	0.0	0.0	0.0	0.0	0.0	3.7103	0.0	0.0	1.1567	0.3754	0.0	0.0	0.0	0.0
441362	REXO1L6P	0.0	0.0	0.0	0.0	0.0	0.0	0.0	0.0	0.0	0.0	0.0	0.0	0.0	0.0	0.0	0.0	0.0	0.0	0.0	0.0	0.0	0.0	0.0	0.0	0.0	0.0	0.0	0.0	0.0	0.0	0.0	0.0	0.0	0.0	0.0	0.0	0.0	0.0	0.0	0.0	0.0	0.0	0.0	0.0	0.0	0.0	0.0	0.0
441394	SUGT1P1	12.3675	8.2508	0.0	0.7153	3.4173	7.579	3.9712	3.9687	2.9586	2.8662	0.0	3.1574	0.0	13.8135	1.0205	2.7594	2.8201	1.2389	0.5543	0.0	0.7069	1.5878	3.7493	1.8377	0.0	43.5166	4.4037	0.0	1.6474	0.211	0.672	4.5442	1.6171	2.5584	3.6684	7.6726	14.8749	10.1389	3.8824	1.4841	2.1704	1.8993	6.1693	3.003	0.9756	11.9979	5.4171	4.0225
441432	AQP7P3	0.3534	0.33	10.4181	0.0	1.2815	2.4115	0.3309	1.9844	0.5917	0.0	9.4269	0.0	1.1592	0.0	1.3606	0.0	1.692	0.2478	0.0	0.0	0.2356	0.7939	2.6781	0.0	2.5413	11.5085	0.0	0.3708	1.0983	0.0	0.0	0.0	0.6468	0.0	0.0	1.5345	3.1553	2.8389	6.6556	1.4841	0.5426	5.2232	0.0	0.3754	0.4878	0.5216	0.0	1.2068
441454	LOC441454	0.7067	3.6304	0.0	2.5036	3.8445	4.4785	1.3237	0.0	3.5503	3.2245	1.714	3.1574	4.2504	1.4168	11.2252	1.1038	1.41	1.9822	1.1086	0.742	3.77	3.7048	1.0712	1.8377	2.9648	2.5175	0.7339	0.3708	0.0	3.3762	3.3602	3.4081	6.1449	2.2386	3.3015	4.0921	35.1589	1.6222	1.6639	2.2262	1.6278	5.698	2.6991	3.7538	3.9024	4.1732	6.5779	4.827
441455	LOC441455	10.9541	6.6007	2.1933	0.7153	2.9902	5.1675	5.2949	1.4883	9.1716	2.8662	4.7134	10.8254	4.2504	0.0	1.0205	0.5519	0.564	0.2478	4.4346	1.4841	5.1838	6.8804	18.7467	5.9724	2.5413	0.7193	1.4679	4.8202	3.844	5.2754	0.336	16.2833	5.4981	3.198	0.7337	33.2481	1.803	5.2722	11.6473	63.0751	5.9685	3.3238	2.3135	5.2553	0.0	1.0433	6.191	26.5487
441502	RPS26P11	3.1802	2.3102	2.7416	1.073	0.4272	8.268	0.6619	0.9922	0.5917	0.3583	7.7129	2.2553	5.4096	2.4794	4.0819	0.2759	4.2301	0.0	9.4235	5.9363	0.7069	1.8524	0.5356	2.7565	0.4235	0.7193	4.0367	4.0786	0.5491	1.2661	0.0	1.136	2.2639	0.6396	1.1005	1.5345	2.2538	2.8389	1.1093	8.1627	1.6278	0.0	3.4702	2.6276	0.9756	1.5649	0.7739	3.218
441543	TTTY6B	0.0	0.0	0.0	0.0	0.0	0.0	0.0	0.0	0.0	0.0	0.0	0.0	0.0	0.0	0.0	0.0	0.0	0.0	0.0	0.0	0.0	0.0	0.0	0.0	0.0	0.0	0.0	0.0	0.0	0.0	0.0	0.0	0.0	0.0	0.0	0.0	0.0	0.0	0.0	0.0	0.0	0.0	0.0	0.0	0.0	0.0	0.0	0.0
441601	LOC441601	0.0	0.33	0.0	0.3577	0.4272	1.0335	0.0	0.0	0.2959	0.3583	0.0	0.4511	0.3864	0.3542	0.0	0.2759	0.282	1.4866	0.0	0.0	0.0	0.0	0.0	0.0	0.0	0.3596	0.0	0.0	1.6474	0.0	0.0	0.3787	0.0	0.6396	0.3668	1.023	0.4508	0.4056	0.5546	0.0	0.5426	0.4748	0.3856	0.0	0.4878	0.0	1.5477	0.0
441666	LOC441666	67.4912	46.8647	22.4812	4.2918	3.8445	5.1675	3.9712	13.8906	0.5917	1.0748	3.428	0.4511	1.5456	2.4794	1.0205	1.6556	1.41	0.0	1.663	0.0	0.2356	4.2341	3.2137	4.1348	2.1177	11.5085	0.367	1.1123	2.1966	20.4685	1.0081	0.0	5.1746	22.3857	35.5833	1.023	1.803	2.0278	0.5546	24.488	5.9685	44.1595	1.5423	0.3754	0.9756	2.0866	47.98	0.8045
441818	WBP11P1	5.6537	3.6304	0.0	8.226	4.6988	18.2585	5.6259	16.3711	12.426	8.5986	6.4274	9.0212	17.7743	9.9174	18.0284	11.3135	5.6402	7.9286	3.3259	2.9682	16.2582	11.9084	9.6411	10.5666	2.9648	7.9121	6.2385	2.5955	1.0983	10.7618	7.3925	9.467	8.4088	4.1573	11.0051	7.1611	5.8598	12.9778	5.5463	3.7103	4.8833	12.3457	8.4827	8.6336	14.1463	7.3031	7.3518	6.0338
441951	ZFAS1	2708.1272	786.1386	2097.3269	1076.1803	865.015	1701.49	562.9188	948.5303	1535.503	2304.0744	1518.586	949.4813	1544.0495	2327.7601	976.5937	1067.053	1346.8697	2034.44	2912.9712	6308.0762	1630.3016	1757.9399	1018.7467	1262.021	573.4858	5908.5433	3729.1743	4342.9737	1184.514	1345.0095	1149.5296	2268.6737	1839.586	429.4851	1887.3808	984.6547	1894.5233	1263.3073	1965.6129	5707.9252	1225.7189	641.0256	700.2121	1108.1081	3031.7073	1134.0636	872.9257	3420.7562
442229	SLC25A51P1	0.3534	0.9901	0.0	2.1459	0.0	0.3445	0.3309	0.9922	0.2959	0.3583	0.0	0.0	0.3864	0.0	0.0	0.5519	1.128	0.2478	0.0	0.0	0.0	0.0	1.0712	0.0	0.4235	0.0	0.7339	0.0	0.0	0.0	0.0	1.8934	0.0	0.3198	0.7337	1.023	0.4508	0.0	0.0	0.0	0.0	0.0	0.7712	0.0	0.9756	0.5216	1.5477	0.0
442245	GSTM2P1	2.1201	3.3003	0.5483	3.5765	0.0	1.378	0.3309	0.4961	3.2544	2.8662	5.5704	8.5701	1.5456	0.3542	7.1433	0.5519	0.564	1.7344	1.663	0.742	0.2356	1.3232	0.0	0.0	0.8471	1.0789	0.367	0.3708	0.0	1.6881	0.0	0.7574	0.3234	0.9594	0.0	0.5115	2.2538	0.0	1.1093	1.4841	2.713	0.9497	0.3856	3.003	2.9268	2.6082	2.7085	2.4135
442308	TUBBP6	0.7067	0.33	0.5483	1.073	0.8543	15.5025	0.3309	2.9766	1.1834	1.0748	2.571	4.9617	10.8192	0.7084	9.1843	1.3797	0.282	0.9911	1.1086	0.0	1.1781	0.2646	2.1425	0.0	0.4235	0.0	0.7339	0.0	0.0	0.633	0.0	0.3787	0.0	0.3198	0.3668	0.5115	0.4508	0.4056	0.0	0.0	0.5426	0.4748	0.7712	1.8769	0.4878	0.0	2.7085	0.0
442388	SDR16C6P	0.0	0.0	0.0	0.0	0.0	0.0	0.0	0.0	0.0	0.0	0.0	0.0	0.0	0.0	0.0	0.0	0.0	0.0	0.0	0.0	0.0	0.0	0.0	0.0	0.0	0.0	0.0	0.0	0.0	0.0	0.0	0.0	0.0	0.0	0.0	0.0	0.0	0.0	0.0	0.0	0.0	0.0	0.0	0.0	0.0	0.0	0.0	0.0
442421	PTGER4P2-CDK2AP2P2	0.3534	6.9307	1.645	5.7225	16.6595	7.579	9.928	6.9453	11.5385	5.0159	2.571	3.6085	1.1592	3.5419	18.0284	1.6556	20.3046	1.9822	1.663	2.9682	5.8907	3.4402	19.8179	4.5942	3.3884	1.7982	1.4679	3.337	5.4915	2.3212	5.7124	7.5736	0.9702	8.3147	16.5077	8.1841	12.6211	4.0556	3.3278	2.9682	7.5963	8.0722	3.8558	9.7598	3.9024	14.6062	3.0955	5.2293
442454	UQCRBP1	241.3428	158.0858	203.9753	133.7625	86.2879	237.7056	197.5676	193.9725	95.2663	250.4351	168.3985	112.765	248.068	98.1116	163.2759	69.8124	143.824	119.6729	292.6829	857.7974	99.1989	118.8191	101.2319	120.8269	98.2634	124.0762	549.7248	373.3778	250.4119	252.5849	104.8387	368.4559	112.5485	72.2737	217.5348	128.3887	128.4652	80.3001	142.5402	228.5545	110.6891	110.1614	90.9967	111.4865	231.2195	210.746	86.6735	215.6074
442459	XRCC6P5	0.3534	0.33	0.0	2.1459	1.2815	8.957	2.6475	1.4883	5.6213	2.5079	3.8565	6.7659	11.9784	2.4794	9.1843	4.415	5.0761	2.7255	1.663	8.9045	2.3563	1.8524	1.0712	4.1348	2.1177	1.4386	6.2385	1.4831	0.5491	3.5873	1.6801	4.1655	2.2639	2.8782	1.8342	2.046	2.7045	0.0	2.2185	1.4841	0.5426	6.1728	1.9279	0.0	1.4634	3.6515	0.3869	0.8045
442523	DPY19L2P4	13.0742	6.2706	13.1597	0.7153	0.4272	2.756	0.6619	0.9922	0.2959	3.941	0.4285	11.2765	2.7048	0.0	0.6803	0.2759	6.2042	0.4955	17.184	2.2261	1.6494	8.2035	35.3508	3.2159	20.3304	0.0	0.0	6.6741	0.5491	0.0	5.0403	1.8934	3.2342	2.8782	0.0	0.0	0.4508	0.4056	0.0	3.7103	13.5648	0.4748	1.5423	4.8799	0.0	0.0	3.0955	4.827
442578	STAG3L3	209.53	125.1848	90.4729	177.8076	163.9556	192.3521	205.0534	39.4642	187.7663	87.8565	157.7547	243.9783	100.1739	40.8775	203.2784	145.7726	159.5854	174.5961	111.9789	17.8089	117.9783	156.8253	177.4987	170.6048	242.9183	194.4723	90.3633	200.4079	112.8281	186.82	168.1418	92.326	162.6067	164.6434	233.2245	115.8926	612.2831	156.6379	215.5186	238.3719	305.3771	218.7987	87.3067	194.7935	498.5659	270.506	149.8755	106.8423
442582	STAG3L2	80.212	50.495	39.4791	66.5236	41.0081	66.8332	28.4603	2.9766	54.4379	15.7642	28.7092	73.9738	12.7512	10.6258	64.63	58.223	59.7857	53.5183	29.3792	1.4841	40.0566	52.9261	76.5935	8.7289	44.8962	19.4206	18.7156	19.2807	19.7694	59.2952	27.2177	38.6254	61.1255	70.355	69.6992	21.9949	49.5831	50.6945	25.513	59.3648	21.7037	62.6781	43.956	38.6637	263.9024	67.2926	58.8141	13.6766
442720	EIF3IP1	2.1201	0.33	1.645	1.073	1.2815	2.4115	0.0	0.0	0.2959	1.0748	3.428	1.3532	6.9552	0.7084	4.0819	0.8278	0.846	1.9822	5.5432	4.4522	0.2356	0.0	0.5356	0.4594	0.4235	0.0	1.1009	0.3708	0.5491	0.8441	0.672	1.136	0.6468	0.6396	0.3668	2.046	0.9015	0.4056	2.2185	2.2262	0.5426	0.0	0.7712	0.3754	0.4878	2.6082	2.3216	1.2068
449520	GGNBP1	0.0	0.0	0.0	0.3577	0.0	0.0	0.0	0.0	0.0	0.0	0.0	0.0	0.0	0.0	0.0	0.0	0.0	0.0	0.0	0.0	0.0	0.0	0.0	0.0	0.0	0.0	0.367	0.0	0.0	0.0	0.0	0.0	0.0	0.0	0.3668	0.0	0.0	0.0	0.0	0.0	0.5426	0.0	0.3856	0.0	0.4878	0.0	0.0	0.8045
474148	TTTY3B	0.0	0.0	0.0	0.0	0.0	0.0	0.0	0.0	0.0	0.0	0.0	0.0	0.0	0.0	0.0	0.0	0.0	0.0	0.0	0.0	0.0	0.0	0.0	0.0	0.0	0.0	0.0	0.0	0.0	0.0	0.0	0.0	0.0	0.0	0.0	0.0	0.0	0.0	0.0	0.0	0.0	0.0	0.0	0.0	0.0	0.0	0.0	0.0
474150	TTTY4C	0.0	0.0	0.0	0.0	0.0	0.0	0.0	0.0	0.0	0.0	0.0	0.0	0.0	0.0	0.0	0.0	0.0	0.0	0.0	0.0	0.0	0.0	0.0	0.0	0.0	0.0	0.0	0.0	0.0	0.0	0.0	0.0	0.0	0.0	0.0	0.0	0.0	0.0	0.0	0.0	0.0	0.0	0.0	0.0	0.0	0.0	0.0	0.0
474151	TTTY17B	0.0	0.0	0.0	0.0	0.0	0.0	0.0	0.0	0.0	0.0	0.0	0.0	0.0	0.0	0.0	0.0	0.0	0.0	0.0	0.0	0.0	0.0	0.0	0.0	0.0	0.0	0.0	0.0	0.0	0.0	0.0	0.0	0.0	0.0	0.0	0.0	0.0	0.0	0.0	0.0	0.0	0.0	0.0	0.0	0.0	0.0	0.0	0.0
474338	SUMO1P3	156.8905	152.1452	127.2104	233.5479	108.5006	244.9401	142.9635	137.9139	241.716	134.7119	292.2335	201.6238	265.456	159.3871	316.6871	189.8455	178.229	273.5382	384.1463	385.1184	196.2771	222.0249	191.2159	147.9326	205.845	209.6707	304.9541	328.1424	409.1159	246.4655	323.9247	209.0315	205.3687	176.2072	202.4945	282.3529	193.8247	167.9002	337.2158	283.4669	259.3597	95.9164	180.4511	236.8619	138.0488	146.0616	193.0806	223.2502
492303	GEMIN8P4	10.2473	10.231	9.3215	30.7582	78.5989	17.914	40.374	71.4374	114.497	7.1655	56.1328	121.3351	41.3447	118.6548	44.9009	102.9249	46.8133	61.1992	64.8559	68.2676	118.7559	37.0483	96.947	4.5942	138.9242	17.2628	35.5963	64.8869	30.2032	102.5533	59.4758	24.6142	49.4825	38.3754	37.4175	63.9386	41.0187	24.3334	65.4465	63.0751	65.1112	42.2602	81.3572	46.5465	15.6098	43.2968	14.7035	41.8343
493754	GS1-124K5.11	522.9682	710.231	917.3406	467.0959	505.7668	468.1767	370.9771	262.9294	695.2663	515.9178	563.4708	452.8642	530.1391	1334.9555	544.2529	422.1854	505.0761	381.3181	661.8625	530.5581	393.2611	362.0144	471.3444	443.7977	421.8551	499.1818	479.2661	575.0834	536.5184	442.9204	242.6075	389.2833	353.1695	477.7742	464.4167	178.5166	521.5236	854.1012	781.4753	1094.5384	558.3288	590.2184	512.4349	597.5976	671.7073	692.7491	431.0457	213.5961
493812	HCG11	1191.1661	832.3432	399.7258	361.588	215.7198	403.7551	447.7538	817.5617	294.6746	450.7115	274.6652	668.0198	253.4776	618.422	573.5065	512.1413	237.1686	358.0278	196.2306	218.1596	465.1272	563.9274	704.3385	480.0917	299.8729	184.4959	151.9266	182.0541	553.542	354.5052	228.8306	288.1757	501.6171	320.4349	432.8687	295.6522	224.476	173.578	201.3311	144.7017	270.7542	303.8936	745.7104	341.967	214.6341	291.0798	490.6338	397.0233
494141	LOC494141	0.0	0.0	0.0	0.3577	0.0	1.378	0.0	0.9922	0.2959	0.0	0.0	0.0	0.0	0.0	0.3402	0.0	0.564	0.0	0.5543	0.0	0.2356	0.0	0.0	0.0	0.0	0.0	0.367	0.0	0.0	0.0	0.0	0.0	0.3234	0.0	0.3668	0.0	0.9015	0.0	0.0	0.0	1.6278	0.0	0.0	0.0	0.4878	0.0	0.0	0.0
497049	FLJ25758	0.0	0.0	0.0	0.0	0.0	1.378	0.3309	0.0	0.0	0.0	0.0	0.0	0.0	0.0	0.0	0.0	0.0	0.0	0.0	0.0	0.0	0.0	0.0	0.0	0.0	0.0	0.367	0.3708	0.0	0.0	0.0	0.0	0.0	0.0	0.0	0.0	0.0	0.0	0.0	0.7421	0.0	0.0	0.0	0.0	0.0	0.5216	0.0	0.0
497258	BDNF-AS	115.8057	64.3201	50.9938	8.226	60.0982	20.6701	31.0648	7.109	62.8787	15.3844	33.7868	43.3018	49.5247	5.3129	75.8552	18.6396	9.8703	26.5956	12.7716	5.9363	35.0848	12.3794	59.5126	55.5161	118.7082	8.1782	5.7798	48.4427	6.0406	42.2811	96.912	8.7892	40.8991	40.4829	37.7586	31.3811	29.6777	3.0741	20.9983	31.9086	29.4466	32.0465	9.2925	87.3911	50.2585	2.3213	51.0174	19.3081
497634	LINC00293	0.0	0.0	0.0	0.0	0.0	0.0	0.0	0.0	0.0	0.0	0.0	0.0	0.0	0.0	0.0	0.0	0.0	0.0	0.0	0.0	0.0	0.0	0.0	0.0	0.0	0.0	0.0	0.0	0.0	0.0	0.0	0.0	0.0	0.0	0.0	0.0	0.0	0.0	0.0	0.0	0.0	0.0	0.0	0.0	0.0	0.0	0.0	0.0
503538	A1BG-AS1	94.8233	286.8482	86.4099	88.8948	40.4314	69.4479	20.1638	23.872	15.0828	157.6451	47.0959	54.2535	25.796	108.3584	36.5738	35.7257	19.1258	6.4519	60.1386	35.9147	174.7455	27.4925	61.6443	58.1256	10.6861	88.1157	222.3963	103.7152	87.732	30.3123	16.5692	46.4376	28.3538	12.8909	93.2318	10.9105	40.6085	27.4399	98.142	75.8459	116.2995	75.7645	20.5629	25.2965	13.2878	38.0647	138.8942	30.7281
503640	ARGFXP2	0.7067	0.0	0.0	0.3577	1.2815	0.689	0.3309	0.4961	0.2959	1.0748	0.0	0.4511	0.7728	1.4168	0.0	0.0	0.282	0.4955	0.0	0.0	1.885	0.5293	1.0712	0.9188	0.0	1.0789	0.0	0.3708	0.0	0.0	0.0	0.3787	0.0	0.3198	0.0	1.5345	0.4508	0.0	0.0	0.0	0.0	0.4748	1.1567	0.7508	1.9512	2.6082	0.7739	0.8045
503645	DPRXP4	0.7067	0.9901	0.0	4.6495	1.7087	1.7225	3.9712	0.9922	1.7751	2.1497	0.0	2.2553	3.4776	1.4168	2.0409	1.9316	3.6661	1.4866	1.663	0.0	7.5401	1.8524	0.5356	2.2971	2.5413	0.7193	0.7339	0.3708	1.6474	1.8991	2.0161	1.5147	0.3234	0.9594	2.201	0.5115	4.9583	1.6222	4.437	0.0	2.1704	1.4245	4.2414	2.6276	1.9512	6.2598	2.7085	2.0113
503693	LOH12CR2	62.5442	70.9571	25.2228	43.2761	8.9705	13.78	11.9136	12.8984	11.5385	7.8821	5.1419	5.8638	1.1592	6.3755	12.926	7.7263	15.2284	3.4688	9.9778	11.8726	13.6664	6.8804	13.9261	8.7289	9.3181	6.8332	5.1376	16.3144	1.6474	6.7525	7.0565	4.1655	20.6986	9.2741	11.7388	5.6266	5.4091	6.8945	12.2019	20.7777	15.7352	9.9715	4.2414	15.3904	21.9512	11.9979	36.3719	7.2405
541471	MIR4435-2HG	41.6961	144.2244	184.7841	97.2818	242.2042	150.8914	289.8982	1069.5771	148.8166	676.4255	746.0096	174.5602	188.949	436.0123	262.602	246.9647	52.1715	335.9762	1016.6297	1074.4729	87.8888	347.989	271.023	211.3322	181.7027	434.0868	1567.3394	346.3107	148.8193	431.5256	113.2392	216.2265	286.5459	223.2171	171.3133	233.7596	452.1073	322.0116	372.7121	1163.55	715.1384	118.2336	246.3852	182.8078	63.9024	551.904	113.372	211.9871
541473	LOC541473	1.7208	2.8119	0.0	2.9793	30.9227	45.1951	166.1885	34.6025	173.6775	8.638	52.195	192.9093	6.7465	4.4416	83.7503	9.0784	53.7056	2.9609	5.8481	5.2314	7.4599	2.2176	56.9095	13.1256	79.3859	6.4304	26.2165	107.5603	144.5305	83.391	7.416	4.6729	2.3706	60.9082	41.0125	2.2455	55.4924	12.4222	184.9639	113.4461	21.3456	29.3922	17.459	87.3386	8.3561	7.5848	4.8522	11.3234
550112	UBA6-AS1	325.0883	214.8515	127.2104	263.2332	301.1277	312.4623	202.5316	190.4998	240.9112	188.4533	246.3846	221.0194	296.8663	122.891	273.1469	155.9051	209.0271	143.7066	134.7007	71.2358	140.1979	192.1217	224.4242	214.0887	143.1597	171.5488	197.4312	168.3352	190.0055	215.4463	191.8683	163.2112	233.1824	247.6495	263.7564	125.8312	163.1733	188.9892	356.173	481.5969	178.5133	261.1538	153.075	258.6336	290.7317	158.5811	254.9903	226.4682
550643	LINC01420	404.947	416.8317	598.218	335.8369	353.2678	413.7456	632.0841	480.7144	256.5089	678.9334	340.6535	495.7149	337.3261	384.6542	1049.3875	256.0706	456.0068	301.0406	896.3415	557.2715	433.3176	517.0878	685.5919	385.4516	620.0762	942.6193	382.0183	673.3407	776.4964	416.1215	403.5618	293.0986	380.3364	353.3738	695.8914	459.335	478.7018	454.6284	317.249	333.1849	706.9995	328.1102	806.632	449.6997	422.9268	434.5331	398.9301	290.8286
553137	LOC553137	0.0	0.0	0.0	0.7153	0.0	0.3445	0.0	0.0	0.2959	0.0	0.0	0.0	0.0	0.7084	0.0	0.0	0.564	0.0	0.0	0.0	2.1206	0.0	0.0	1.8377	0.8471	0.0	0.0	4.8202	0.0	0.0	0.0	0.7574	0.0	0.0	0.0	0.5115	0.0	0.0	0.0	2.2262	2.1704	0.0	0.7712	0.0	0.0	0.5216	0.3869	0.0
554202	MIR31HG	1.0601	0.6601	53.7354	8.5837	89.7053	303.5053	117.4816	818.5539	3.8462	378.3397	184.6813	208.3897	10.8192	160.8039	6.8032	176.8764	8.7422	61.1992	21.0643	14.0987	32.7521	3.9695	556.5078	3.6753	254.5532	446.3146	1004.0367	8.8988	69.7419	56.974	165.3226	19.6914	82.1475	88.9031	15.0404	60.3581	84.7419	234.0059	56.5724	74.206	61.8557	351.8519	205.8994	64.9399	3.4146	157.5378	37.9196	41.432
554203	JPX	257.5972	286.1386	194.1056	257.8684	244.7672	335.1994	554.9764	376.5348	314.7929	351.8273	260.0964	532.2508	251.5456	293.2723	301.7202	109.5475	158.2064	207.3835	220.6208	158.7964	268.1433	300.0909	346.5453	291.2709	431.5968	361.4393	270.8257	156.8409	349.2586	142.0131	251.3441	297.6427	228.3312	219.3796	396.9186	348.8491	356.5472	199.5336	211.3145	241.1695	335.3228	177.5878	543.6669	338.2132	383.4146	280.1252	282.8496	271.5205
554226	ANKRD30BL	0.3534	1.6502	0.0	0.0	1.2815	0.689	3.3093	1.4883	0.0	0.7166	0.4285	0.0	0.3864	0.7084	0.0	0.0	0.0	0.4955	0.0	0.742	0.2356	0.2646	4.2849	1.3783	0.0	1.4386	1.4679	0.0	1.0983	0.0	0.0	0.0	0.0	0.0	0.0	0.0	0.4508	0.8111	0.0	0.0	0.0	0.0	0.0	0.0	0.0	0.0	1.5477	0.0
554236	DPY19L2P1	5.3004	4.6205	0.0	0.3577	0.0	0.3445	0.6619	29.2695	1.4793	1.4331	0.4285	95.6247	1.932	0.0	0.3402	0.5519	0.282	0.4955	0.0	2.2261	2.3563	3.1756	131.2266	1.8377	51.673	0.0	0.367	0.7416	2.7457	0.0	2.6882	2.6508	2.5873	41.8932	0.7337	0.0	0.4508	0.0	13.8658	1.4841	21.1612	1.8993	0.3856	1.5015	25.8537	1.5649	0.7739	1.609
572558	PGM5-AS1	2966.7845	380.5281	76.2166	2.8612	6.8347	0.0	1.3237	0.0	0.0	0.0	0.4285	0.0	0.0	0.3542	0.6803	0.0	0.0	0.0	0.5543	0.0	0.2356	0.0	2.6781	0.0	0.4235	0.3596	0.367	0.0	0.0	0.0	0.0	0.0	0.3234	0.0	0.0	0.0	0.0	0.0	0.0	0.0	0.0	0.4748	0.3856	0.0	0.0	0.0	0.7739	0.0
574029	DUSP5P1	18.3746	2.3102	0.5483	17.8827	5.5532	5.8565	10.259	22.3242	10.6509	2.1497	14.1403	64.5016	7.728	10.2716	6.1228	0.8278	44.5572	5.6987	0.5543	30.4236	9.4251	2.117	60.5249	8.7289	170.2668	6.1139	13.578	28.1795	20.3185	10.3397	36.2903	21.9635	0.0	2.8782	24.5781	1.023	1.3523	1.6222	11.0926	5.9365	7.0537	1.8993	20.0501	11.2613	7.3171	4.1732	0.3869	16.8946
574036	SERTAD4-AS1	356.5371	382.8383	196.8472	14.3062	53.396	18.9475	40.043	69.4531	37.8698	97.0929	38.136	0.0	6.9552	83.9439	34.356	11.8653	43.9932	49.3062	141.9069	232.2583	8.9538	34.9312	88.9127	23.4303	103.7696	82.7174	7.7064	17.7976	26.3591	75.7544	52.7554	2.6508	73.7387	7.0355	9.9046	101.7903	45.0755	152.4891	64.3372	2.2262	138.904	35.6125	26.2194	108.4835	7.3171	18.7793	27.4724	2.4135
574040	SNORA6	0.0	0.0	0.0	0.3577	0.0	0.3445	0.0	0.4961	0.0	0.0	0.4285	0.0	0.0	0.0	0.0	0.0	0.282	0.7433	0.5543	2.2261	0.0	0.0	0.0	0.0	0.0	0.0	0.7339	0.3708	0.0	0.0	0.0	0.3787	0.0	0.0	0.3668	0.5115	0.0	0.4056	0.0	0.0	0.0	0.0	0.3856	0.0	0.4878	0.0	1.1608	0.0
574042	SNORA10	0.0	0.0	0.0	0.3577	0.4272	0.3445	0.0	0.0	0.0	0.3583	0.0	0.9021	0.7728	0.3542	0.0	0.2759	1.128	0.2478	0.5543	0.0	0.4713	1.5878	0.0	0.0	0.0	0.3596	0.0	0.7416	0.5491	0.211	0.0	0.3787	0.0	0.0	0.3668	1.023	0.0	0.0	2.2185	0.0	1.0852	0.0	0.0	0.3754	2.439	1.0433	1.5477	0.0
594840	ZFAT-AS1	0.3675	0.3795	0.0	0.0	0.0	1.6226	0.0	0.0	0.0	0.0	0.0	0.0	0.456	0.379	0.0	0.3339	0.2256	0.3048	0.0	0.0	0.0	0.0	0.0	0.0	0.0	0.0	0.0	0.0	0.0	0.0	1.0383	0.4923	0.0	0.0	0.4402	0.0	0.0	0.4583	0.0	0.0	0.0	0.0	0.0	0.0	0.4146	0.0	0.0	0.0
594842	HAS2-AS1	2.5654	5.6106	2.1933	5.583	17.5566	1.4193	0.7413	6.4492	1.7751	10.476	0.4285	21.3261	0.7728	5.3731	0.6803	0.9216	0.7727	2.4777	0.5543	8.9045	1.2111	0.5425	4.2849	1.8377	0.4235	9.7463	4.1761	0.0	0.0	0.211	0.0	0.0	0.3234	7.4672	9.3287	0.5115	2.4115	38.6495	0.0	7.9475	2.1704	1.4245	12.2884	6.0473	0.4878	55.2217	1.5477	1.2068
595097	SNORD16	0.0	0.0	0.0	0.0	0.0	0.0	0.0	0.0	0.0	0.0	0.0	0.0	0.0	0.0	0.0	0.0	0.0	0.0	0.0	0.0	0.0	0.0	0.0	0.0	0.0	0.0	0.0	0.0	0.0	0.0	0.0	0.0	0.0	0.0	0.0	0.0	0.0	0.0	0.0	0.0	0.0	0.0	0.0	0.0	0.0	0.0	0.0	0.0
595098	SNORD18A	0.0	0.0	0.0	0.0	0.0	0.0	0.0	0.0	0.0	0.0	0.0	0.0	0.0	0.0	0.0	0.0	0.0	0.0	0.0	0.0	0.0	0.0	0.0	0.0	0.0	0.0	0.0	0.0	0.0	0.0	0.0	0.0	0.0	0.0	0.0	0.0	0.0	0.0	0.0	0.0	0.0	0.0	0.0	0.0	0.0	0.0	0.0	0.0
595099	SNORD18B	0.0	0.0	0.0	0.0	0.0	0.0	0.0	0.0	0.0	0.0	0.0	0.0	0.0	0.0	0.0	0.0	0.0	0.0	0.0	0.0	0.0	0.0	0.0	0.0	0.0	0.0	0.0	0.0	0.0	0.0	0.0	0.0	0.0	0.0	0.0	0.0	0.0	0.0	0.0	0.0	0.0	0.0	0.0	0.0	0.0	0.0	0.0	0.0
595100	SNORD18C	0.0	0.0	0.0	0.0	0.0	0.0	0.0	0.0	0.0	0.0	0.0	0.0	0.0	0.0	0.0	0.0	0.0	0.0	0.0	0.0	0.0	0.0	0.0	0.0	0.0	0.0	0.0	0.0	0.0	0.0	0.0	0.0	0.0	0.0	0.0	0.0	0.0	0.0	0.0	0.0	0.0	0.0	0.0	0.0	0.0	0.0	0.0	0.0
595101	SMG1P5	114.841	131.3531	106.3742	187.4106	192.6356	221.5106	64.5321	148.3319	105.6213	38.3356	61.2748	81.6419	106.6383	112.9204	73.8143	54.3598	58.0936	151.8806	6.6519	1.4841	78.6263	138.3752	61.5961	64.7779	92.7573	54.6654	122.5688	18.5391	65.3487	239.4936	174.3952	48.4711	95.4075	96.2584	72.6082	67.0077	213.2071	73.8112	68.2196	143.2176	87.3521	123.4283	84.0563	140.3904	106.6146	177.2353	300.6486	57.9244
595135	PGM5P2	122.2615	123.1023	6.0315	3.5765	2.563	1.378	1.3237	0.9922	0.0	1.0748	0.857	0.4511	1.932	0.0	2.3811	0.5519	0.0	0.7433	0.5543	0.0	0.4713	3.9695	4.8206	0.4594	0.4235	4.3157	1.4679	0.3708	0.0	1.0551	1.3441	0.3787	0.3234	1.2792	2.201	2.5575	6.3106	6.4889	0.5546	0.0	1.0852	1.4245	0.0	0.3754	0.9756	0.5216	4.6432	0.4023
606293	KLKP1	1.7668	0.0	2.7416	0.3577	0.0	1.0335	0.3309	0.0	0.2959	0.0	0.0	0.0	0.0	0.0	0.0	0.0	0.282	0.0	0.0	3.7102	0.0	3.9695	0.0	0.0	0.0	0.0	0.0	0.3708	0.0	0.0	0.0	0.0	0.0	0.0	0.0	0.5115	0.0	0.0	0.0	0.0	2.1704	0.4748	0.7712	0.0	0.4878	0.0	15.8643	0.0
606500	SNORD68	0.0	0.0	0.0	0.0	0.0	0.0	0.0	0.0	0.0	0.0	0.0	0.0	0.0	0.0	0.0	0.0	0.0	0.0	0.0	0.0	0.0	0.0	0.0	0.0	0.0	0.0	0.0	0.0	0.0	0.0	0.0	0.0	0.0	0.0	0.0	0.0	0.0	0.0	0.0	0.0	0.0	0.0	0.0	0.0	0.0	0.0	0.0	0.0
606551	UBE2MP1	68.9046	69.637	100.891	100.5007	87.5694	137.4559	133.0355	134.9374	109.1716	173.764	173.9689	128.101	126.7388	142.3858	122.4569	95.7506	244.5008	81.7641	180.7095	183.2837	123.4684	56.6309	58.3824	79.4793	65.2266	131.269	126.6055	136.0771	118.6161	140.958	68.5484	127.9939	83.4411	74.5123	114.4534	57.289	137.0295	105.039	131.4476	106.1146	70.5372	93.0674	99.4795	91.2162	66.3415	206.5728	66.9398	138.7772
606724	LOC606724	6.7138	24.0924	47.1556	32.1888	19.6497	43.7516	55.5969	25.7968	22.7811	48.009	267.8093	41.4975	79.5981	11.6884	66.671	56.2914	23.1246	23.0426	87.5831	307.9463	32.5165	14.5547	21.4247	47.7795	6.7768	58.6215	68.6239	374.4902	248.2153	48.5334	7.0565	71.9493	32.9884	11.8324	155.5393	31.202	41.9202	7.3	70.4382	392.5497	133.478	55.0807	70.561	60.0601	25.8537	46.9484	38.3066	144.8109
619190	FDPSP2	0.3534	1.3201	3.8382	4.6495	5.5532	5.1675	4.3021	1.9844	8.284	3.941	6.4274	9.9233	22.4111	3.8961	10.2047	6.3466	7.3322	2.2299	4.9889	10.3886	2.5919	0.5293	8.0343	5.9724	13.5536	6.8332	3.3028	4.4494	4.3932	2.1101	9.4086	9.8457	8.7322	4.7969	5.8694	6.6496	30.2006	22.7111	8.8741	11.1309	8.6815	20.4179	7.326	8.6336	31.2195	9.0037	4.2563	4.827
619207	SCART1	9.1873	20.462	4.3866	8.9413	78.1717	18.2585	41.3668	2.4805	21.0059	10.0317	34.7081	34.2806	4.2504	9.5632	29.2536	21.2472	6.2042	42.6165	1.663	0.742	16.9651	7.4097	12.8548	13.7825	51.673	2.8771	2.5688	6.3033	2.7457	24.0557	72.5806	16.6619	20.0517	7.3553	12.8393	17.3913	23.89	4.8667	18.3028	7.4206	12.4797	56.5052	10.4106	36.036	35.6098	11.4763	18.186	15.6879
619351	LINC00589	0.0	0.0	0.0	0.3577	2.563	0.0	1.3237	0.0	0.2959	6.449	0.0	0.4511	0.3864	0.0	0.0	0.8278	0.282	0.7433	5.5432	0.0	0.0	2.9109	0.0	0.0	5.9297	0.7193	1.4679	1.1123	0.5491	8.8626	5.0403	0.0	3.2342	0.3198	0.0	2.5575	0.0	0.8111	0.0	0.7421	2.713	0.9497	0.0	0.7508	0.4878	11.9979	0.3869	0.8045
619383	SCARNA9	1.7668	1.3201	3.2899	3.2189	3.4173	1.7225	2.6475	3.9687	0.2959	0.7166	5.9989	2.2553	1.5456	8.1465	6.8032	0.5519	4.5121	1.9822	7.7605	0.0	3.2988	4.7633	7.4987	6.4319	2.1177	4.3157	15.0459	2.9663	7.1389	21.7345	3.0242	5.3015	0.9702	2.8782	12.1056	3.5806	8.1136	4.0556	2.2185	10.3888	0.0	3.3238	2.6991	3.7538	5.3659	4.1732	5.804	2.8158
619434	LINC00051	0.0	0.0	0.0	0.3577	0.4272	0.0	0.0	0.4961	0.0	0.0	0.0	0.0	0.0	0.0	0.0	0.0	0.0	0.0	0.0	0.0	0.0	0.0	0.0	0.0	0.0	0.0	0.0	0.0	0.0	0.0	0.0	0.0	0.0	0.0	0.0	0.0	0.0	0.0	0.0	0.0	0.0	0.0	0.0	0.0	1.9512	0.0	0.0	0.0
619498	SNORD74	0.0	0.0	0.0	0.0	0.0	0.0	0.0	0.0	0.0	0.0	0.0	0.0	0.0	0.0	0.0	0.0	0.0	0.0	0.0	0.0	0.0	0.0	0.0	0.0	0.0	0.0	0.0	0.0	0.0	0.0	0.0	0.0	0.0	0.0	0.0	0.0	0.0	0.0	0.0	0.0	0.0	0.0	0.0	0.0	0.0	0.0	0.0	0.0
619499	SNORA27	0.0	0.0	0.0	0.0	0.0	0.3445	0.0	0.0	0.0	0.0	0.4285	0.0	0.0	0.0	0.0	0.2759	0.282	0.0	0.0	1.4841	0.0	0.0	0.0	0.4594	0.0	0.0	0.367	0.0	0.0	0.0	0.0	0.3787	0.0	0.0	0.0	0.0	0.4508	0.0	0.5546	0.0	0.0	0.0	0.0	0.3754	0.4878	0.0	0.0	0.0
619505	SNORA21	0.0	0.0	0.0	0.0	0.0	0.689	0.3309	0.0	0.0	0.7166	0.0	0.0	0.0	0.0	0.3402	0.0	0.0	0.4955	0.0	0.0	0.4713	0.0	0.0	0.0	0.0	0.0	0.0	0.0	0.0	0.0	0.0	0.7574	0.0	0.0	0.3668	0.0	0.9015	0.0	1.1093	0.0	0.0	0.4748	0.0	0.7508	1.4634	0.0	0.3869	0.0
619562	SNORA3A	0.0	0.0	0.0	0.0	0.0	0.0	0.3309	0.0	0.0	0.0	0.0	0.0	0.0	0.0	0.0	0.0	0.0	0.0	0.0	0.0	0.0	0.0	0.0	0.0	0.0	0.0	0.0	0.0	0.0	0.0	0.0	0.0	0.0	0.0	0.0	0.0	0.4508	0.8111	0.0	0.0	0.0	0.0	0.0	0.0	0.4878	0.0	0.0	0.0
619564	SNORD72	0.0	0.0	0.0	0.0	0.0	0.0	0.0	0.0	0.0	0.0	0.0	0.0	0.0	0.0	0.0	0.0	0.0	0.0	0.0	0.0	0.0	0.0	0.0	0.0	0.0	0.0	0.0	0.0	0.0	0.0	0.0	0.0	0.0	0.0	0.0	0.0	0.0	0.0	0.0	0.0	0.0	0.0	0.0	0.0	0.0	0.0	0.0	0.0
619565	SNORA52	0.0	0.0	0.0	0.3577	0.0	0.3445	0.0	0.0	0.0	0.0	0.0	0.0	0.0	0.0	0.0	0.5519	0.0	0.0	0.0	0.742	0.0	0.0	0.0	0.0	0.4235	0.3596	0.0	0.7416	0.0	0.211	0.0	0.0	0.0	0.0	0.3668	0.5115	0.0	0.0	2.2185	0.0	0.0	0.0	0.0	0.0	0.4878	0.5216	0.7739	0.0
619567	SNORD2	0.0	0.0	0.0	0.0	0.0	0.0	0.0	0.0	0.0	0.0	0.0	0.0	0.0	0.0	0.0	0.0	0.0	0.0	0.0	0.0	0.0	0.0	0.0	0.0	0.0	0.0	0.0	0.0	0.0	0.0	0.0	0.0	0.0	0.0	0.0	0.0	0.0	0.0	0.0	0.0	0.0	0.0	0.0	0.0	0.0	0.0	0.0	0.0
619568	SNORA4	0.0	0.0	0.0	0.0	0.0	0.0	0.0	0.2729	0.0	0.0	0.4971	0.0	0.0	0.0	0.0	0.0	0.0	0.0	0.0	0.0	0.0	0.0	0.0	0.0	0.0	0.0	0.0	0.0	0.0	0.0	0.0	0.0	0.0	0.0831	0.0	0.0	0.1578	0.0	0.0	0.0	0.0	0.0	0.0	0.0	0.0	0.0	0.0	0.0
619569	SNORA41	0.0	0.0	0.0	0.0	0.4272	0.0	0.0	0.0	0.0	0.0	0.0	0.0	0.0	0.0	0.0	0.0	0.0	0.0	0.0	0.0	0.0	0.0	0.0	0.4594	0.0	0.0	0.0	0.0	0.0	0.0	0.0	0.0	0.0	0.0	0.0	0.0	0.0	0.4056	0.0	0.0	0.5426	0.0	0.0	0.3754	0.0	0.0	0.0	0.0
619570	SNORD95	0.0	0.0	0.0	0.0	0.0	0.0	0.0	0.0	0.0	0.0	0.0	0.0	0.0	0.0	0.0	0.0	0.0	0.0	0.0	0.0	0.0	0.0	0.0	0.0	0.0	0.0	0.0	0.0	0.0	0.0	0.0	0.0	0.0	0.0	0.0	0.0	0.0	0.0	0.0	0.0	0.0	0.0	0.0	0.0	0.0	0.0	0.0	0.0
619571	SNORD96A	0.0	0.0	0.0	0.0	0.0	0.0	0.0	0.0	0.0	0.0	0.0	0.0	0.0	0.0	0.0	0.0	0.0	0.0	0.0	0.0	0.0	0.0	0.0	0.0	0.0	0.0	0.0	0.0	0.0	0.0	0.0	0.0	0.0	0.0	0.0	0.0	0.0	0.0	0.0	0.0	0.0	0.0	0.0	0.0	0.0	0.0	0.0	0.0
641298	SMG1P1	55.477	45.429	1.0966	46.613	68.0179	81.7053	11.0532	30.5296	78.2633	22.2776	22.4874	68.6152	74.3083	218.1301	22.015	158.6645	26.6046	21.9252	1.663	13.3567	203.1975	162.6498	64.5581	35.1593	26.8996	17.0038	8.8477	12.2692	2.2131	243.0829	46.8884	7.5736	33.978	93.78	34.3434	55.0332	8.7807	76.9543	33.1559	0.7421	6.6848	76.9231	90.1523	49.2793	136.839	72.65	70.8014	20.1126
641311	RPL31P11	6.7138	4.6205	12.0631	3.9342	2.563	20.3256	1.6547	1.9844	2.071	2.5079	19.7108	11.2765	16.2287	2.8335	18.0284	2.4834	0.846	3.221	46.0089	169.927	1.1781	3.1756	1.6069	0.9188	0.8471	2.8771	7.3394	8.528	1.6474	3.5873	2.0161	3.4081	6.1449	0.6396	2.5679	4.6036	2.2538	3.2444	0.5546	8.1627	3.2556	1.8993	0.7712	2.6276	5.8537	3.1299	4.2563	6.436
641367	LOC641367	1.0601	3.6304	0.5483	1.7883	5.5532	5.8565	0.6619	4.9609	3.2544	1.0748	3.8565	12.1786	5.796	7.0839	3.0614	4.415	0.0	4.7076	1.1086	1.4841	14.8445	3.4402	5.8918	0.4594	3.8119	6.1139	4.4037	1.1123	0.5491	5.6974	3.0242	2.2721	6.7917	5.4365	2.9347	3.0691	1.3523	6.0833	1.6639	1.4841	2.713	3.3238	3.8558	4.5045	2.9268	0.5216	3.4824	1.609
641451	SNORA19	0.0	0.0	0.0	0.0	0.0	0.0	0.0	0.0	0.0	0.0	0.0	0.0	0.0	0.0	0.0	0.0	0.0	0.0	0.0	0.0	0.0	0.0	0.0	0.0	0.0	0.0	0.0	0.0	0.0	0.0	0.0	0.0	0.0	0.0	0.0	0.0	0.0	0.0	0.0	0.0	0.0	0.0	0.0	0.0	0.0	0.0	0.0	0.0
641516	KC6	0.3534	0.33	0.5483	0.0	0.0	6.5455	0.9928	0.0	15.3846	0.0	0.0	13.9829	0.0	0.3542	1.0205	0.0	0.0	0.0	0.0	0.0	0.0	0.0	0.0	0.0	0.0	0.0	0.0	0.3708	0.0	0.0	0.0	0.0	0.0	0.0	0.0	1.023	0.0	9.7333	0.0	2.2262	0.0	0.0	0.0	0.7508	160.0	0.0	0.0	0.0
641517	DEFB109P1B	0.3534	0.0	0.0	0.0	0.0	0.0	0.0	0.4961	0.0	0.0	0.0	0.0	0.0	0.0	0.0	0.0	0.0	0.0	0.0	0.0	0.0	0.0	0.0	0.0	0.0	0.0	0.0	0.0	0.0	0.0	0.0	0.0	0.0	0.0	0.0	0.0	0.0	0.0	0.0	0.0	0.0	0.0	0.0	0.0	0.0	0.0	0.0	0.0
641638	SNHG6	2756.5371	1039.604	2614.3934	724.6066	522.4263	1184.0496	1016.2985	948.5303	935.503	1651.6534	1081.5212	687.8665	843.5085	811.4575	1304.8462	722.9581	1440.2143	1498.5134	2028.2705	10159.2602	677.8982	1088.1603	835.0295	1542.2659	402.3719	1628.0952	2080.367	7577.3081	1563.4267	1292.0447	597.4462	1891.5081	1031.0479	433.9623	2997.799	820.4604	1200.8114	630.2342	1511.3699	4144.4049	618.5567	632.4786	904.9547	1362.2372	1678.0488	1237.8717	749.4934	1650.8447
641648	SNORD87	0.0	0.0	0.0	0.0	0.0	0.0	0.0	0.0	0.0	0.0	0.0	0.0	0.0	0.0	0.0	0.0	0.0	0.0	0.0	0.0	0.0	0.0	0.0	0.0	0.0	0.0	0.0	0.0	0.0	0.0	0.0	0.0	0.0	0.0	0.0	0.0	0.0	0.0	0.0	0.0	0.0	0.0	0.0	0.0	0.0	0.0	0.0	0.0
641702	FAM138F	12.3675	3.9604	0.5483	0.0	0.8543	0.689	0.6619	0.4961	0.0	0.3583	0.0	0.0	0.0	1.0626	0.3402	0.0	0.564	0.0	0.5543	0.0	0.0	0.5293	0.0	0.0	0.0	0.0	0.0	0.0	0.5491	0.0	0.672	0.0	0.3234	0.0	0.0	0.0	0.0	0.0	0.0	0.0	1.0852	0.0	0.3856	0.3754	0.0	0.0	4.2563	0.0
641977	SEPT7P2	255.1237	258.4158	118.9856	121.2446	137.5481	104.0393	144.2873	219.2732	163.0178	123.247	100.6963	170.5007	59.119	85.0065	164.2963	113.6865	156.7964	76.0654	82.0399	37.844	135.4854	160.1014	147.8307	141.9601	130.8767	135.225	104.9541	170.5599	178.4734	90.1034	144.1532	139.3544	109.3144	100.0959	220.4696	171.867	271.3545	83.9501	109.817	123.924	167.6614	123.4568	169.2693	126.1261	141.9512	124.674	176.8294	66.3717
642280	ZNF876P	38.8693	23.7624	77.3132	1.4306	3.8445	2.4115	1.9856	0.0	2.3669	17.9138	9.8554	7.668	8.1144	4.9587	4.0819	18.7638	9.8703	10.9019	7.7605	6.6784	0.9425	9.7913	7.4987	19.2956	35.5781	6.1139	0.0	5.9325	0.0	4.6423	6.3844	4.9228	20.0517	5.7563	12.8393	11.7647	5.4091	4.0556	14.4204	17.8094	17.9056	44.6344	24.6771	3.7538	0.4878	14.6062	26.3116	9.2518
642569	TRIM53AP	0.0	0.0	0.0	0.0	0.0	7.9235	0.0	0.0	0.0	0.0	0.0	0.0	16.6151	0.0	0.0	0.0	0.0	0.0	0.0	0.0	0.0	0.0	108.7306	0.0	0.0	0.0	0.367	0.0	0.0	0.0	0.0	0.0	0.0	0.0	0.0	0.0	0.0	0.0	0.5546	0.0	0.0	0.0	0.0	0.0	0.0	0.0	0.0	0.0
642819	ZNF487	55.8304	50.495	25.2228	21.8169	25.6301	13.4355	14.5611	18.3555	32.2485	31.17	20.9963	25.7104	11.592	50.6497	28.5733	36.6998	21.4326	85.2329	38.2483	7.4204	52.5448	17.7302	9.6411	16.0796	61.8382	20.8592	5.8716	10.7527	8.7864	67.1028	76.9489	31.4305	30.0776	21.4263	38.518	10.2302	24.7915	19.8722	17.1936	8.9047	31.4704	24.6914	64.0062	38.6637	18.5366	30.2556	29.4071	22.9284
642826	BMS1P6	55.1837	75.1254	24.8334	75.0358	95.7796	63.9738	63.1985	30.2369	37.6538	85.0548	79.4987	116.8922	52.925	73.5554	80.5732	56.5397	50.6909	107.4851	89.5565	32.108	71.8897	90.3713	24.7402	59.2465	194.9132	31.821	32.6385	78.7282	123.9484	69.9894	110.7527	144.3719	87.8331	57.9181	100.7007	62.5627	119.0489	90.512	81.7194	93.0395	142.4579	65.3704	154.9566	61.4039	67.9317	79.6557	42.6983	106.9429
642846	LOC642846	257.2438	204.9505	97.0528	357.6538	320.8031	221.1696	489.4515	249.0388	378.9941	154.4171	207.3915	86.6035	124.034	163.2832	420.4353	248.6203	249.577	284.1923	626.9401	1302.279	403.8643	696.5073	365.8275	219.1423	557.8145	129.1111	132.4771	701.891	478.8578	220.5107	265.457	577.1088	259.7025	301.8868	723.0374	479.7954	419.2022	284.7004	436.4947	711.6355	743.8958	330.0095	363.6013	579.2042	599.0244	633.8028	196.95	353.1778
642852	LOC642852	371.0247	293.7294	155.1748	275.3934	138.8296	70.2782	138.6614	89.7929	98.5207	499.7953	106.2667	437.9793	163.8331	53.129	137.0837	130.2428	74.7321	257.1853	114.745	60.1052	619.4628	396.4164	692.5549	196.1714	249.4706	103.9363	82.2018	160.9195	131.2466	256.1722	414.3145	240.0833	191.1384	187.0803	136.8305	423.5294	228.9835	77.0557	110.9262	58.6227	326.0988	159.5442	85.5986	120.4955	101.9512	241.0016	401.6387	161.3033
642929	LOC642929	0.0	0.0	0.0	0.0	0.0	0.0	0.0	0.0	0.0	0.0	0.0	0.0	0.0	0.0	0.0	0.0	0.0	0.0	0.0	0.0	0.0	0.0	0.0	0.0	0.0	0.0	0.0	0.0	0.0	0.0	0.0	0.0	0.0	0.0	0.0	0.0	0.0	0.0	0.0	0.0	0.0	0.0	0.0	0.0	0.0	0.0	0.0	0.0
642946	FLVCR1-AS1	18.0212	2.6403	19.7395	39.6996	4.2717	37.8951	44.3452	44.1523	42.3077	6.0907	5.5704	59.991	5.0232	36.1277	33.6756	20.1435	67.3999	2.7255	39.357	89.0447	117.3421	39.6946	10.1768	3.2159	42.3549	31.2888	5.5046	26.3255	54.9149	33.9734	66.1962	21.2061	88.2924	4.1573	23.4776	36.8286	34.7081	46.2334	0.5546	71.2378	46.1205	6.1728	12.7241	2.2523	18.5366	17.736	38.3066	16.8946
642976	GRIK1-AS1	1.4134	2.6403	4.3866	0.3577	0.0	0.0	0.0	0.4961	0.5917	1.7914	0.4285	0.0	0.3864	0.0	0.3402	2.2075	1.692	0.2478	0.0	0.0	0.7069	0.0	1.6069	2.2971	0.0	0.3596	0.367	21.1346	0.0	0.0	0.336	0.7574	0.0	0.3198	0.3668	1.023	0.9015	0.0	0.0	0.0	0.5426	0.9497	0.0	0.0	0.0	0.0	0.7739	0.0
643036	SLED1	0.0	0.0	10.9664	0.3577	0.8543	1.0335	2.3165	0.4961	1.4793	0.7166	0.857	1.3532	13.9104	0.3542	1.7008	1.9316	1.692	0.0	2.2173	1.4841	1.1781	0.0	0.5356	0.4594	0.0	0.7193	0.0	1.8539	0.5491	1.0551	0.336	1.5147	0.0	1.2792	1.8342	1.5345	1.803	0.8111	4.437	5.1944	1.0852	2.3742	0.7712	1.8769	1.9512	2.6082	0.0	0.0
643160	CYMP	0.0	0.0	0.0	0.0	0.4272	0.0	1.6547	0.4961	0.0	0.7166	0.0	0.0	0.3864	1.0626	1.7008	0.0	2.8201	3.221	8.3149	0.742	0.0	0.2646	0.0	0.0	0.4235	0.0	0.0	0.0	0.0	0.0	0.0	0.0	0.6468	0.6396	0.7337	0.0	0.0	0.0	0.0	0.0	0.0	0.0	1.5423	0.0	4.878	0.0	0.0	0.0
643210	EHMT1-IT1	0.0	0.6601	0.0	0.7153	1.7087	0.3445	0.3309	2.4805	0.5917	0.7166	0.857	0.0	1.1592	2.4794	1.3606	0.2759	0.0	0.9911	3.3259	0.742	1.1781	0.7939	0.0	4.1348	2.5413	1.0789	0.0	3.337	0.0	1.2661	0.0	0.7574	0.3234	0.0	1.4674	0.0	1.3523	3.2444	0.5546	0.7421	0.5426	0.0	1.9279	3.7538	0.4878	4.1732	0.3869	1.2068
643224	TUBBP5	4.947	0.6601	19.1912	61.8741	18.7954	109.2068	31.1078	1.4883	166.8639	44.4263	232.2442	330.627	204.7913	74.7348	307.5029	92.4393	130.8517	11.893	75.9424	157.3123	155.9849	32.0203	174.0761	458.4991	198.2211	1.0789	63.8532	24.4716	53.8166	68.3689	209.6774	54.1513	96.0543	196.9939	276.9626	3.5806	501.6903	34.0667	97.6151	143.2176	93.3261	113.0104	123.3854	103.2282	80.0	26.0824	85.8996	418.745
643253	CCT6P1	144.8763	77.8878	128.3071	76.1803	101.2388	93.7042	79.7551	32.2461	113.6095	46.5759	78.4146	88.8588	73.8022	118.6548	144.5672	96.0265	77.8342	59.7126	92.0177	51.2007	105.5608	88.3866	70.166	96.0183	68.1914	70.8493	77.0642	78.2351	98.2976	69.846	96.4382	92.0193	96.0543	59.4819	155.9061	49.1049	139.7341	68.539	124.792	141.7335	92.2409	95.4416	92.539	138.8889	156.0976	79.2906	84.7388	51.4883
643387	LOC643387	53.7102	48.8449	88.2796	66.166	46.1341	73.0342	47.6545	63.4999	71.8935	55.5328	77.1291	76.2291	91.5765	54.1916	80.6175	82.2296	110.2651	60.4559	95.3437	92.0129	40.9991	40.2238	67.4879	79.4793	88.5218	53.9462	92.1101	124.9537	115.8704	90.7364	47.7151	96.1848	53.6869	64.2789	72.6339	28.6445	70.7685	42.1778	85.9678	76.4322	59.6853	63.6277	56.6802	45.045	28.7805	76.6823	39.0804	46.2591
643432	TSG1	0.3534	1.9802	0.0	0.0	1.2815	0.0	0.0	0.0	0.0	0.0	0.0	0.0	0.0	0.0	0.0	0.0	0.0	0.0	0.5543	2.2261	0.4713	0.2646	0.0	0.0	0.0	0.0	0.0	0.0	0.0	0.0	0.0	0.0	0.0	0.0	0.0	0.0	0.0	0.0	0.0	0.0	0.0	0.4748	0.0	0.0	0.0	0.0	0.3869	0.0
643486	BRDTP1	0.0	0.0	0.0	0.0	0.0	0.0	0.0	0.0	0.0	0.0	0.0	0.0	0.0	0.0	0.0	0.0	0.0	0.0	0.0	0.0	0.0	0.0	0.0	0.0	0.0	0.0	0.0	0.0	0.0	0.0	0.0	0.0	0.0	0.0	0.0	0.0	0.0	0.0	0.0	0.0	0.0	0.0	0.0	0.0	0.0	0.0	2.3216	0.0
643719	SCGB1B2P	4.947	5.2805	7.6765	3.2189	3.4173	4.823	1.9856	1.4883	2.9586	7.1655	0.857	0.4511	0.7728	1.771	7.4835	2.4834	14.6644	3.221	13.3038	8.9045	10.8388	3.1756	5.8918	4.5942	1.6942	9.7103	6.6055	17.7976	6.5898	2.1101	9.4086	12.1178	2.5873	0.3198	7.7036	30.6905	25.693	2.8389	8.3195	16.3253	34.726	5.2232	3.4702	5.2553	2.9268	4.1732	3.4824	6.8383
643763	UG0898H09	5.3004	5.2805	9.8698	1.7883	11.5335	1.7225	0.0	0.0	0.0	0.7166	0.0	0.0	2.3184	0.7084	0.0	0.2759	0.0	0.0	0.5543	0.0	3.5344	0.0	28.9234	0.0	9.7416	0.0	0.0	0.0	0.0	92.8466	0.336	0.3787	1.9405	0.0	0.0	38.8747	0.0	0.0	3.3278	0.0	1.0852	3.7987	0.0	0.3754	0.0	0.0	31.3417	0.0
643837	LINC01128	144.8763	154.7855	156.2714	153.7911	106.792	172.2505	88.3594	52.0898	157.9882	124.6801	104.9813	99.6843	158.8099	195.5148	86.7403	250.2759	188.9453	119.9207	121.9512	52.6848	92.1301	151.3686	135.5115	121.2863	98.2634	123.7165	120.0	165.7397	129.05	191.6016	109.207	121.5564	116.4295	90.8219	99.4131	53.7084	119.4501	127.3446	195.7848	119.4717	109.6039	172.3647	118.7584	68.6937	68.7805	163.276	123.4323	168.1416
643923	LOC643923	0.0	0.0	0.0	0.0	0.0	0.0	0.0	0.4961	0.0	0.0	0.0	0.0	0.0	0.0	0.0	0.0	0.0	0.0	0.0	0.0	0.2356	0.0	0.5356	0.0	0.0	0.0	0.0	0.3708	0.0	0.0	0.0	0.0	0.0	0.0	0.0	0.0	0.4508	0.4056	0.0	0.0	0.5426	0.0	0.0	0.0	0.0	0.5216	0.3869	0.0
643955	ZNF733P	0.0	0.0	0.0	0.0	0.0	0.0	0.0	0.0	0.0	0.0	0.0	0.0	0.0	0.0	0.0	0.0	0.0	0.0	0.0	0.0	0.0	0.0	0.0	0.0	0.0	0.0	0.0	0.0	0.0	0.0	0.0	0.0	0.0	0.0	0.0	0.0	0.0	0.0	0.0	0.0	0.0	0.0	0.0	0.0	0.0	0.0	0.0	0.0
644076	GLYCAM1	0.0	0.0	0.0	0.0	0.0	0.0	0.0	0.0	0.0	0.0	0.0	0.0	0.0	0.0	0.0	0.0	0.0	0.0	0.0	0.0	0.0	0.0	0.0	0.0	0.0	0.0	0.0	0.0	0.0	0.0	0.0	0.0	0.0	0.0	0.0	0.0	0.0	0.0	0.0	0.0	0.0	0.0	0.0	0.0	0.0	0.0	0.0	0.0
644128	RPL23AP53	178.0919	285.1485	142.0151	171.6738	158.4793	159.8484	104.2442	154.7811	89.3491	134.3536	148.2592	127.65	155.3323	76.86	111.2317	80.8499	51.3254	64.9158	36.031	51.9428	123.7041	139.9895	161.2212	144.7166	73.6976	104.2959	83.3028	93.8079	36.793	161.0044	55.7796	85.9604	87.6455	131.1161	292.3698	87.9795	130.2682	178.8502	145.868	54.1704	83.5594	74.5489	15.0376	108.1081	109.7561	74.5957	136.975	146.8222
644145	LOC644145	0.0	0.0	0.0	0.3577	0.0	0.0	0.0	0.0	0.0	0.0	0.0	0.0	0.0	0.0	0.0	0.0	0.0	0.0	0.5543	0.0	0.0	0.0	0.0	0.0	0.0	0.0	0.0	0.0	0.0	0.211	0.0	0.0	0.3234	0.0	0.0	0.0	0.0	0.0	0.0	0.0	0.0	0.0	0.0	0.0	0.0	0.0	0.0	0.0
644165	BCRP3	11.3074	2.3102	22.4537	6.7847	5.126	4.4785	3.3093	6.4492	5.3254	1.4331	15.4258	4.4971	2.3184	0.7084	2.7077	20.9713	10.987	5.9465	15.5211	139.5034	1.6494	4.2341	0.0	5.0536	18.2126	6.8332	14.3119	14.4123	47.1938	4.2203	12.7688	10.9817	7.0666	2.2386	24.1489	21.4834	16.1911	6.8945	18.8575	13.3571	47.7482	9.9668	11.1201	15.015	50.2439	5.2165	3.4437	22.9284
644172	LOC644172	51.5901	22.4422	131.597	61.1588	5.5532	10.335	5.2949	12.4023	5.6213	3.2245	0.0	1.8042	1.1592	25.8561	4.7622	1.3797	7.0502	13.6274	118.071	9.6465	12.4882	11.9084	26.2453	2.7565	36.4252	8.991	2.9358	104.1898	2.1966	16.8812	23.8575	74.6	22.6391	15.0304	4.4021	14.8338	8.5643	15.0056	6.6556	1.4841	10.3093	5.2232	6.5548	6.7568	3.9024	16.6927	20.5076	4.0225
644314	MT1IP	0.0	0.0	0.0	0.0	0.4272	0.0	0.0	0.0	0.0	0.0	0.0	0.0	0.0	0.3542	0.0	0.0	0.282	0.0	0.0	0.0	0.0	0.0	0.0	0.0	0.0	0.0	0.0	0.0	0.0	0.0	0.0	0.3787	0.0	0.0	0.0	1.023	0.0	0.0	0.0	3.7103	0.0	0.0	0.0	0.0	0.0	0.0	0.7739	0.0
644444	TMEM30C	0.0	0.0	0.0	0.0	0.0	0.0	0.0	0.0	0.0	0.0	0.0	0.0	0.0	0.0	0.0	0.0	0.0	0.0	0.0	0.0	0.0	0.0	0.0	0.0	0.0	0.3596	0.0	0.0	0.0	0.0	0.0	0.3787	0.0	0.0	0.0	0.0	0.0	0.0	0.0	0.0	0.0	0.0	0.0	0.0	0.0	0.0	0.0	0.0
644511	RPL13AP6	18.0212	14.1914	19.7395	22.8898	9.3977	44.4406	7.6115	9.9219	10.6509	40.8435	61.2748	23.9062	37.4807	12.0426	68.0316	9.9338	14.1004	24.5292	154.102	503.1027	10.132	12.4376	7.4987	4.1348	0.8471	32.7273	25.6881	47.0894	10.983	14.771	1.6801	13.2538	10.3493	3.198	12.4725	11.7647	36.0604	20.6834	11.0926	30.4245	16.8204	12.8205	8.8683	13.1381	38.0488	11.4763	24.3769	26.9509
644596	SMIM10L2B	256.1837	62.7063	141.4668	41.1302	11.9607	77.1682	29.1222	40.6796	55.9172	36.1859	16.2828	103.7438	17.7743	10.98	53.4048	7.7263	24.5347	4.4599	7.2062	8.1624	15.3157	17.4656	103.91	26.6462	9.3181	14.7453	13.211	16.3144	55.464	3.3762	0.672	6.4376	21.3454	40.614	23.4776	9.7187	6.7613	4.4611	50.4714	20.7777	40.1519	15.6695	29.6896	24.7748	61.9512	28.6907	93.2514	12.8721
644619	INTS4P2	9.5406	6.2706	1.0966	5.7225	10.252	9.3015	6.6187	15.3789	7.1006	15.0476	11.5694	4.5106	18.9335	24.4394	8.1638	3.8631	6.2042	13.6274	0.5543	0.0	3.5344	10.3206	10.7124	7.3507	7.2003	8.6314	8.4404	4.0786	5.4915	7.3855	6.0484	5.3015	5.8215	8.3147	8.0704	9.2072	8.1136	6.8945	1.6639	5.1944	2.1704	19.943	5.7837	16.8919	10.2439	15.6495	9.2864	9.2518
644669	LOC644669	0.0	0.6601	0.0	0.0	0.0	0.0	0.0	0.0	0.0	0.3583	0.0	0.0	0.3864	0.0	0.0	0.0	0.0	0.0	0.5543	1.4841	0.0	0.0	1.0712	0.0	0.0	0.0	0.0	0.0	0.0	0.0	0.0	0.3787	0.0	0.0	0.0	0.0	0.0	0.0	0.0	0.0	0.0	0.0	0.0	0.0	0.0	0.0	0.0	0.0
644873	LINC01184	466.7845	430.033	396.9842	750.0	215.7198	293.8593	217.4237	172.6405	193.787	352.5438	229.2448	405.0519	207.8825	189.1394	359.2069	320.3642	426.3959	336.7195	558.7583	248.5832	225.2592	372.5996	286.0204	205.8192	278.2719	230.5299	258.7156	289.2102	220.7578	210.1709	620.2957	145.0346	409.1203	239.2069	311.0785	324.2967	392.6076	189.8003	184.6922	518.6999	448.7249	345.679	265.6642	279.6547	580.4878	201.3563	357.5281	91.7136
644936	LOC644936	72.0848	121.7822	110.2125	29.3276	31.1833	88.1922	56.5897	162.7186	41.4201	60.907	107.9807	65.8548	86.9397	198.7026	65.3103	59.3267	25.0987	39.891	38.8027	39.3281	63.3836	68.8039	39.6358	61.1026	62.2618	40.6394	45.5046	34.8535	40.0879	35.0285	23.1855	45.063	33.3118	51.487	27.146	13.2992	24.3408	38.9334	23.2945	29.6824	39.6093	19.4682	34.7021	33.7838	30.7317	34.9504	27.4724	18.1014
644997	PIK3CD-AS1	0.0	1.6502	0.0	0.3577	0.0	2.067	0.3309	0.0	0.8876	0.0	8.1414	1.3532	0.7728	0.0	1.7008	0.5519	0.0	0.0	0.5543	2.2261	0.7069	0.7939	1.6069	2.2971	0.4235	1.0789	4.0367	1.1123	2.7457	1.2661	0.0	0.7574	0.6468	0.0	3.6684	1.5345	2.2538	0.0	1.6639	0.7421	0.0	0.9497	1.1567	0.3754	0.0	1.5649	0.0	1.609
645166	LOC645166	93.6396	207.9208	184.7841	64.7353	39.7266	139.1784	3.9712	474.2652	17.7515	302.0269	17.1398	35.1827	111.6692	86.7774	34.0158	95.1987	268.4715	43.8553	9.9778	241.1628	23.7983	85.4756	427.9593	157.5803	55.0614	173.7066	265.3211	37.449	64.2504	55.708	1.0081	23.0995	42.6908	54.685	42.92	69.0537	81.1359	100.9835	92.0688	67.5275	147.5855	84.0456	12.3385	7.8829	158.5366	137.1935	202.754	7.2405
645323	LINC00461	63.2509	0.9901	0.5483	12.8755	0.8543	1.0335	4.3021	5.9531	0.8876	2.1497	2.571	0.4511	1.1592	0.3542	25.5119	1.1038	0.0	12.1407	0.5543	0.742	1.885	3.7048	33.2084	2.2971	0.8471	2.1578	0.367	0.0	7.1389	2.3212	0.0	1.8934	18.4347	0.6396	3.6684	1.5345	0.9015	0.8111	1.1093	0.7421	4.3407	3.3238	1.5423	1.8769	0.9756	0.5216	26.6985	0.8045
645332	FAM86C2P	142.0495	57.0957	64.7019	80.8298	111.0636	75.1012	112.5176	71.9335	156.5089	97.0929	104.5528	119.0798	42.8903	59.8587	139.805	34.4923	67.6819	162.2894	97.561	155.0862	64.0905	106.1168	65.3455	61.562	184.244	58.2619	73.0275	135.7063	97.1993	139.6919	153.8978	9.8457	173.674	95.9386	42.5532	93.0946	140.1848	141.1335	61.0094	244.8798	72.7075	93.5423	92.9246	116.3664	107.8049	33.9071	180.6987	145.6154
645367	GGT8P	0.0	0.0	0.5483	1.7883	0.0	0.0	0.6619	0.0	0.5917	0.0	0.857	0.0	0.3864	0.0	0.0	0.0	9.0243	0.9911	1.663	0.742	0.2356	22.4936	1.0712	2.7565	0.4235	0.3596	0.0	0.7416	0.5491	0.211	0.672	0.3787	6.7917	0.3198	0.0	2.5575	1.3523	0.0	0.0	0.0	11.3945	0.0	0.0	0.3754	15.122	0.0	0.7739	0.4023
645431	FUT8-AS1	13.8975	4.3795	6.7827	6.3305	8.2657	20.1361	14.3129	8.7213	5.287	6.775	12.0107	5.8593	6.1244	4.8666	17.4127	8.7942	5.5161	17.2671	19.939	8.1624	39.18	23.6077	25.5115	8.0031	54.46	23.9737	9.5633	10.2929	12.3339	11.4096	3.5753	6.9791	22.4386	9.047	10.2458	18.2967	1.7399	7.1824	5.3023	9.6616	10.3527	10.2469	12.1612	9.6697	18.1707	11.1841	21.5059	4.3202
645455	CEP170P1	0.3534	0.6601	0.0	1.7883	2.1358	1.7225	1.6547	2.9766	0.8876	2.1497	1.714	2.2553	3.0912	3.5419	1.3606	1.1038	1.128	2.2299	0.0	0.0	4.7125	3.1756	5.8918	2.2971	0.8471	1.7982	0.7339	0.0	0.0	1.6881	0.672	1.136	0.9702	0.6396	0.7337	1.5345	0.0	1.6222	0.0	0.0	0.5426	1.8993	1.9279	2.2523	0.9756	8.868	2.3216	0.4023
645528	LINC00264	0.0	0.6601	0.0	0.0	0.0	0.0	1.3237	0.0	0.0	0.0	0.857	0.0	0.0	0.0	0.3402	0.5519	0.0	0.2478	1.1086	0.0	0.0	0.0	0.5356	0.4594	0.0	0.0	0.0	2.2247	0.5491	0.633	0.672	1.136	0.0	0.0	0.3668	0.5115	1.3523	0.0	0.0	2.2262	1.0852	0.4748	1.1567	0.0	0.4878	2.0866	0.3869	2.4135
645644	FLJ42627	63.2509	47.2739	20.8362	5.7225	31.6104	6.89	29.1222	27.6374	46.2811	23.8361	50.5624	46.4592	21.2519	22.1761	50.3434	54.0839	30.1748	17.0961	3.3259	28.1975	112.1583	83.6364	16.0686	21.1332	28.3778	30.2099	6.4624	22.2469	12.0813	37.8666	15.457	24.9929	42.3674	23.3099	47.6889	75.1918	18.481	8.1111	87.0771	22.2618	39.6093	62.2032	56.2946	37.5375	22.9268	31.2989	63.0704	57.7554
645676	ASH1L-AS1	40.0954	32.9769	40.5757	24.8534	54.3742	31.9525	26.5111	54.5703	53.3639	21.2171	36.075	49.4542	37.2759	68.0158	54.0443	56.7881	50.9391	23.6794	55.4324	25.9714	38.3459	31.8774	36.3524	82.1347	42.0754	23.258	33.7615	44.531	37.3421	29.9979	12.5	12.8789	39.4502	20.6492	36.4857	34.9003	38.4719	38.4386	62.9285	101.9294	53.8578	36.6382	57.3164	89.3806	45.7122	51.758	33.3848	41.9791
645683	RPL13AP3	42.7562	17.8218	137.6285	17.8827	2.563	16.1915	6.9496	7.9375	11.2426	17.5555	35.9936	13.0807	17.3879	12.0426	32.315	12.6932	23.6887	13.1318	166.8514	554.3034	11.7813	13.7608	3.2137	5.513	12.7065	48.1919	30.8257	106.0438	37.8913	16.0371	11.0887	32.1878	23.9327	9.5939	30.4475	6.6496	16.2272	14.6	12.2019	23.7459	17.363	5.2232	6.9404	7.5075	25.3659	14.0845	24.7638	23.7329
645687	LINC00520	0.0	0.0	0.0	0.7153	2.563	24.4596	2.6475	2.9766	27.5148	7.5238	32.5656	115.4714	18.9335	56.3168	12.5858	5.5188	57.2476	3.4688	0.0	0.0	0.0	2.3817	11.248	0.4594	0.0	34.8852	13.945	0.0	4.9423	0.0	0.0	0.3787	1.2937	12.7918	0.7337	1.023	22.5378	11.3556	53.7992	140.2493	0.0	15.6695	91.7679	1.1261	4.878	3.6515	0.3869	0.8045
645752	LOC645752	2.1201	2.9703	0.0	0.0	0.0	0.3445	0.6619	0.0	0.0	0.0	0.4285	0.0	0.0	0.0	0.0	0.2759	0.564	0.2478	0.0	0.0	0.9425	0.7939	0.0	0.0	2.9648	0.0	0.367	0.0	0.0	0.0	0.0	1.8934	0.0	0.3198	0.0	0.0	0.0	0.0	0.0	0.0	0.0	0.0	0.0	0.0	0.4878	0.0	1.1608	0.0
645784	ANKRD36BP2	3.1802	12.5413	6.0315	21.8169	22.2127	18.2585	41.6977	58.0429	13.0178	46.9342	47.9914	48.7145	45.5951	17.7097	15.9874	116.4459	62.6058	76.561	31.0421	51.9428	20.9708	7.6743	77.1291	121.7457	58.0263	26.6134	56.1468	30.7749	29.654	8.0186	116.9355	50.7432	69.2109	31.0201	62.3624	78.2609	13.0719	3.2444	42.152	91.2734	137.8188	103.0389	11.5674	56.6817	13.6585	4.1732	4.6432	46.2591
645843	TMEM14EP	0.0	0.0	2.7416	0.0	1.2815	0.689	0.9928	0.0	0.2959	0.3583	2.1425	0.9021	2.3184	1.4168	1.0205	1.1038	0.564	0.0	0.0	5.1943	0.0	0.2646	0.5356	0.0	0.0	0.7193	0.0	1.4831	0.5491	0.211	0.0	0.3787	0.0	0.6396	0.3668	0.0	0.4508	0.8111	6.6556	1.4841	1.0852	0.0	0.7712	0.7508	0.9756	1.0433	0.0	0.8045
645996	NAP1L6	3.8869	14.1914	3.2899	0.3577	0.0	0.0	1.3237	0.0	0.0	0.0	0.0	0.4511	0.0	0.0	0.6803	0.0	0.282	0.0	0.0	2.2261	0.0	0.0	0.0	0.0	0.0	0.0	0.0	0.0	0.0	0.211	0.0	0.0	0.0	0.0	0.3668	0.0	0.4508	0.4056	0.0	0.7421	0.0	0.4748	0.3856	0.0	0.0	3.6515	1.5477	0.0
646023	ADORA2A-AS1	1.0601	2.3102	2.7416	1.4306	2.1358	17.9967	8.2998	7.4414	9.784	2.5079	9.8682	21.9396	0.0	2.1252	21.6238	1.6556	7.0615	0.7433	0.5543	0.0	12.7238	2.3817	107.97	7.8193	3.4265	0.7265	11.7688	93.3259	47.9187	0.633	6.0484	0.3787	0.9702	11.5126	2.2047	1.0332	28.0685	1.6222	24.4038	6.0033	3.8144	5.7265	11.5828	22.5526	2.439	1.0433	1.5477	27.852
646024	RAET1K	0.0	0.0	0.5483	20.0286	8.5434	7.2345	5.2949	5.9531	27.2189	6.449	19.2823	2.2553	5.796	6.7297	18.3685	7.4503	3.1021	19.3261	9.9778	5.1943	15.0801	31.2264	42.8495	0.4594	12.2829	12.5874	8.4404	45.2354	1.6474	16.8812	45.6989	14.0112	7.4386	7.0355	4.7689	15.3453	9.0151	3.65	23.2945	2.2262	28.2149	3.3238	15.4232	6.3814	4.878	3.6515	3.8694	19.3081
646074	POM121L10P	3.8869	1.9802	3.3173	6.0908	9.3977	0.3445	0.0	3.9687	0.0	0.3583	25.2812	8.1326	3.0912	0.7084	5.116	10.7616	6.7795	0.0	1.1086	0.0	5.4194	8.7328	1.0712	2.7565	0.4235	0.0	11.3761	1.1605	7.1719	0.422	0.336	9.0883	1.3422	1.9188	0.796	5.1151	9.5019	0.4056	8.3195	11.1309	6.5111	22.3219	1.9896	18.3934	17.561	7.3031	1.1995	30.9735
646113	LINC00643	4.2403	1.3201	0.0	0.0	0.0	0.3445	0.0	0.0	0.0	0.3583	0.0	0.4511	2.3184	0.0	0.0	0.2759	0.0	0.0	0.0	0.742	1.1781	0.2646	1.6069	0.0	0.0	1.4386	0.367	1.1123	0.0	0.0	0.0	0.3787	0.0	0.3198	0.3668	0.5115	0.0	2.0278	0.0	0.7421	0.0	0.0	0.0	0.0	0.0	0.5216	0.0	0.0
646214	LOC646214	86.5724	88.1188	36.1892	129.113	101.666	263.1987	92.6615	111.1249	177.5148	84.5532	148.2592	270.1849	132.5348	65.5258	216.3405	146.7991	71.066	80.0297	48.2262	63.0733	88.5957	73.3026	275.308	86.3706	106.3109	124.4358	103.1193	55.2466	215.2663	93.0576	152.5538	82.5523	126.4554	280.4605	104.5488	146.8031	170.8362	123.6946	94.2873	57.8807	70.5372	200.3799	174.2819	129.5045	150.2439	56.338	85.5127	159.6943
646243	CXADRP2	0.0	0.0	0.0	2.5036	0.8543	1.0335	0.0	0.4961	0.8876	0.7166	0.4285	3.1574	3.864	1.771	1.0205	1.6556	0.564	0.7433	0.0	0.742	2.1206	0.7939	3.2137	0.9188	0.4235	0.7193	0.0	1.8539	0.0	0.422	1.0081	1.5147	0.0	1.9188	0.7337	0.0	0.4508	2.4333	0.5546	0.0	0.0	0.0	0.7712	1.1261	0.0	0.0	0.0	0.4023
646300	COL6A4P2	5.6537	10.8911	0.5483	1.4306	0.0	32.0386	2.9784	3.4727	2.6627	4.6576	6.4274	3.1574	5.796	2.1252	68.7119	0.8278	6.2042	1.4866	1.663	43.7803	0.4713	2.9109	5.3562	3.6753	11.0123	2.5175	0.0	2.2247	29.654	2.5322	1.6801	1.8934	1.6171	1.9188	1.8342	15.3453	1.803	1.2167	6.1009	5.9365	5.9685	3.7987	11.5674	21.3964	0.4878	1.0433	23.99	5.2293
646405	TPTE2P1	29.3286	25.0825	21.3845	1.4306	19.6497	2.756	23.1654	11.4101	0.2959	3.941	8.1414	0.9021	0.0	1.4168	33.6756	4.415	0.282	0.2478	7.7605	6.6784	17.2008	2.9109	1.6069	1.8377	12.2829	3.2368	2.2018	13.3482	2.1966	1.2661	3.3602	1.136	1.6171	3.8375	5.5026	5.6266	13.0719	0.4056	0.0	2.2262	6.5111	2.3742	23.9059	57.0571	5.8537	0.0	27.8593	4.4248
646471	LOC646471	28.0989	25.0693	11.3173	37.829	47.877	39.4901	40.1423	29.2695	53.1065	120.4847	64.6342	39.7113	76.4104	21.1489	58.4255	74.484	38.9989	29.3831	2.7716	2.2261	54.5759	43.3888	92.1532	60.2389	44.7226	17.8058	5.4862	2.8847	8.2482	25.3218	24.5363	30.4459	84.641	32.2546	83.5877	123.335	37.9491	21.3404	20.8209	8.4595	75.7298	182.6876	46.2695	84.2192	91.961	213.036	62.3082	75.0161
646600	IGF2BP2-AS1	0.0	0.0	0.0	0.3577	0.4272	0.689	0.0	0.9922	0.8876	0.0	0.0	0.0	0.3864	1.4168	0.6803	0.0	0.564	0.0	0.0	0.0	0.7069	0.0	2.6781	0.0	0.8471	0.7193	0.7339	0.0	0.0	0.0	1.6801	0.0	0.6468	0.0	0.0	0.5115	0.4508	2.8389	1.6639	0.7421	0.0	0.0	0.0	0.7508	0.0	0.0	0.0	0.0
646762	LOC646762	385.5124	634.9835	244.0027	236.4092	185.818	17.914	158.1865	353.2184	101.4793	123.247	38.5645	233.6491	56.0278	124.3219	142.1861	31.181	109.1371	159.5639	104.7672	92.0129	352.7333	274.4217	236.2078	94.1807	225.3283	206.0743	63.8532	35.2243	185.6123	247.7316	252.0161	152.6082	179.4955	116.0857	341.1592	219.4373	248.366	234.817	95.3966	112.0511	176.3429	134.378	125.6989	208.3333	101.9512	186.7501	299.1009	74.819
646813	LOC646813	0.0	0.0	0.0	0.0	0.0	0.0	0.0	0.0	0.0	0.0	0.0	0.0	0.0	0.0	0.0	0.0	0.0	0.0	0.0	0.0	0.0	0.0	0.0	0.0	0.0	0.0	0.0	0.0	0.0	0.0	0.0	0.0	0.0	0.0	0.0	0.0	0.0	0.0	0.0	0.0	0.0	0.0	0.0	0.0	0.0	0.0	0.0	0.0
646982	LINC00598	0.7067	3.6304	1.645	0.7153	3.4173	1.378	0.3309	0.0	0.5917	0.3583	0.0	0.0	1.5456	0.7084	0.6803	0.8278	0.564	0.2478	0.0	2.2261	2.1206	2.117	2.1425	0.4594	2.5413	0.7193	0.0	0.0	0.0	0.633	0.0	1.5147	0.0	3.198	0.3668	2.5575	2.2538	1.2167	0.0	0.7421	0.5426	0.9497	1.1567	0.0	1.4634	1.5649	4.6432	2.0113
[truncated: 579 more rows]
[truncated: 244 more columns]
